# Supplementary material for: Genome analysis of the thermoacidophilic archaeon Acidianus copahuensis focusing on the metabolisms associated to biomining activities
Source: BMC Genomics. 2017 Jun 6;18:445. doi: 10.1186/s12864-017-3828-x (PMC5461723; doi:10.1186/s12864-017-3828-x)
Supplement: Supplementary file 2 — Complete information on the genes predicted in the Acidianus copahuensis genome based on RAST server processing results. The table contains all genomic positions from all predicted genes, with their corresponding sequences and annotations, the Sulfolobales species where they were also found, and the color references used in Fig. 1b. (XLSX 1646 kb) [file 12864_2017_3828_MOESM2_ESM.xlsx]

## Sheet: Supp. Table 1
RAST Gene ID	Contig NCBI	Type	Start Position	End Position	Strand	Annotation	FigFam	evidence_codes	nucleotide_sequence	aa_sequence	Colour in figure 1 (# genomes)	# of Genomes with hits	Total # of hits in other genomes	Unique Genes A. copahuensis	Core proteins in Sulfolobales	Mentioned in text (RefSeq ID)	Mentioned in text (Gene ID)	Repeated in A. copahuensis	Acidianus hospitalis W1	Metallosphaera cuprina	Metallosphaera hakonensis	Metallosphaera sedula	Metallosphaera yellowstonensis	Sulfolobales archaeon AZ1	Sulfolobales archaeon Acd1	Sulfolobus acidocaldarius	Sulfolobus islandicus	Sulfolobus metallicus	Sulfolobus solfataricus	Sulfolobus sp.JCM16833	Sulfolobus tokodaii
fig|1160895.6.peg.1	gi|851189466|ref|NZ_JFZT01000001.1|	Protein coding gene	2423	960	-	Cytosine/purine/uracil/thiamine/allantoin permease family protein	FIG00003506	idu(5);Purine_Utilization	atggcacaggaagaaacatccgtaaaattagatgtgactgaatatgaacagggtaatgtaaatgttccagataagtattataatcctaacatagctccattgcctaaagcagtaaagacttggaattgggtaaactttactacgatatgggctggtatgtcacacaacgtagttgcctttgaactagctggacttttaactttcgaatttggcggtcccttagctctctttattgtcgctttcgcttatggctcacttctgattgcactttaccttaatggacatattggcgctaagtggggaatcccatatccatcttctgttaggccaatgtttggaataaggggcgcaagagttccagtgataatgagagctatagttgcgttattctggtttgcc…	MAQEETSVKLDVTEYEQGNVNVPDKYYNPNIAPLPKAVKTWNWVNFTTIWAGMSHNVVAFELAGLLTFEFGGPLALFIVAFAYGSLLIALYLNGHIGAKWGIPYPSSVRPMFGIRGARVPVIMRAIVALFWFALQTYVGGTIINAVVGIFDPAWTSLSANVAGMPENIAISMLIFWILNVAVLFKGMNEVKNFELIAGPLIVATLGGLMVYGMSLAHGIGPLFSVKGSVDPTASNIMLAISSMAGVWATLVLNIPDFTRFSKTQRDQLIGQTIGLPVVVTLFSFIAVGIVSTMIYLYHVPISQAINYVNPVNIMYLFTNNPYLALLIGVSLVVATVSVNVAANIVSPVYDLISLAPKKLGTLGKASIVAAVVSFAYVPWTWYNNAGTIENILGIIGSGL…	red	7	9						1								1	1	2	2	2
fig|1160895.6.peg.2	gi|851189466|ref|NZ_JFZT01000001.1|	Protein coding gene	2816	3682	+	Putative polysaccharide deacetylase	FIG00710272	ff	atgatatacgtatccgtaacagtggatgtagatgcgatagctgggtggctaggaagttatggaggacaggactccctttgcgatctatcaaggggagaattcgcagggaaagtaggagttccaagacttttaaatctaatggaaaaactgggtataaagagcacgtggtttgttccaggacatagtttagagacatttaaggaagagattacctcagtagtagaggctaaacatgaactgggaacacatggatattcacacgagaatccacttatgttaaccaaggaaaaagaggaaaagattctcaagaaatgcgtaggtctaattgaagatcttactggggagaaacctaaaggaaatagacagccgtggtgggatatggctccttggaccatagat…	MIYVSVTVDVDAIAGWLGSYGGQDSLCDLSRGEFAGKVGVPRLLNLMEKLGIKSTWFVPGHSLETFKEEITSVVEAKHELGTHGYSHENPLMLTKEKEEKILKKCVGLIEDLTGEKPKGNRQPWWDMAPWTIDNLEKLDFTYDSSLMGREFHPYFLRKGDRWFKIDYATDPEEWMKPYEFGEKTKIIEFPISWYLDDLPPQMFMKHPYYNYGWTHPDVVYDVMFKEHFDYLYSEEGNGILVLTIHPDVSGRVQSINRLKKLLEYIKTRGSNFVTLSEASSLFMEGKIK	yellow	2	1															1
fig|1160895.6.peg.3	gi|851189466|ref|NZ_JFZT01000001.1|	Protein coding gene	3679	4362	+	arylmalonate decarboxylase			gtgaagagaataggtttaattgtagtagataataatgggggaagcgagtatgatttctggaaactctcaccaaagggagttggaatatatacaacaagaatgaaaatgagaccaagcgtatctccaggtctacatgaacctgctgacatgaaacttttcagaatggagctaaaggaagagatcaataaattatccgatttagttgacgttatagtttatcagagaacttacggaacgcataagaactataacgttataaaagaaatcctagaagagacgggaaaaccttacgtaattgcagaacatgcggctttggaatactttaaggaaatgggagttagaagagtttggctctttactccatatggtattgaaagaacggaagaagaagctaagttc…	MKRIGLIVVDNNGGSEYDFWKLSPKGVGIYTTRMKMRPSVSPGLHEPADMKLFRMELKEEINKLSDLVDVIVYQRTYGTHKNYNVIKEILEETGKPYVIAEHAALEYFKEMGVRRVWLFTPYGIERTEEEAKFLEENGLEVPGYTYLGLSNGLEYSNVEYKRIFIALIRNPIEADALYLHCTNLTTYKAIVGLRETLGIPVFSENSTSLLLALKKMGVKPTVRALLP	red	8	7					1	1	1	1			1				1		1	1
fig|1160895.6.peg.4	gi|851189466|ref|NZ_JFZT01000001.1|	Protein coding gene	4689	4543	-	hypothetical protein	-48.6667		atgtatacatattctccagaggatctaggtatatattcagctaatttgaggtatgtaaaaaatataggaagagctaggatagctgctattacaattccaatgttccagtttgctgaaggaagcgctggagaatatattagtgtatag	MYTYSPEDLGIYSANLRYVKNIGRARIAAITIPMFQFAEGSAGEYISV	green-grey (small prot)	1	0	Unique
fig|1160895.6.peg.5	gi|851189466|ref|NZ_JFZT01000001.1|	Protein coding gene	4836	4723	-	hypothetical protein			ttgtgcgtcaccattccaattagttgtattgcaggagccaatccagcagatatttcgatttgtgaaagaagggctgcaagtaagggcgttgagaagatattagctataccttga	MCVTIPISCIAGANPADISICERRAASKGVEKILAIP	green-grey (small prot)	1	0	Unique
fig|1160895.6.peg.6	gi|851189466|ref|NZ_JFZT01000001.1|	Protein coding gene	4823	6016	+	hypothetical protein			atggtgacgcacaactatggcctacttaatttaggaacacaaatgcttactaacccaacctttttctttatgtccacagctatagtcctatttctaatgtggatcgttagcattcttcctcctaggcatatggctaactttatgtttgtaatcgcaagtctacaagtaataggaggtatacttattgtagggatattatcacaaggtatgaaaacttttgaatacgcatttaattcgatctcaaaaactagctttcaaacgctttactctcatggtctaagttattattctccacttgcaaatccgcttgaaacattaatttgggcaattttaatgatgatgtggcttttcatatggttctttgctccttcttattttgctggggagtataagaaagcg…	MVTHNYGLLNLGTQMLTNPTFFFMSTAIVLFLMWIVSILPPRHMANFMFVIASLQVIGGILIVGILSQGMKTFEYAFNSISKTSFQTLYSHGLSYYSPLANPLETLIWAILMMMWLFIWFFAPSYFAGEYKKASNSLKLGMVSGYAVAAIIIFGLVFTTEYSMGIPFFNYVSLNGWGSSIPLSASSGYIAWAGIIALSSPTLAIIMAILNLGLQFVAMPLSLAIPSRVMLAMSFDRILPEKLAYVSPRLHTPLLASSIVLAMSMFYEYATQFLGFEVSVIVLIGILFLYQFLLATISALVGGIRGITGVDLKKEERRKLIFYGGLGSAILIMATFFALWYATINSLYASMVIGIPMINYLVIGLIPVAGVITFLTSKFTRKREGIDLELLFKEIPPE	red	6	9						1					1				3		2	2
fig|1160895.6.peg.7	gi|851189466|ref|NZ_JFZT01000001.1|	Protein coding gene	6024	7322	+	Dihydropyrimidinase (EC 3.5.2.2)	FIG00002320	idu(2);Pyrimidine_utilization idu(2);Hydantoin_metabolism	atgcttttcaaaaacgttaaacttggaacaccaaagggaattgaagaagttgatattttagttgaagaaggaaaagtagtaaaaatatccaaggaaatttcaactataggcaaatcaactttagattcttcagagttcctggtaattccaggagcaatagatgggcatactcattttaattcgagatttttaggagcaaaagaagtaattcctactgcagatgattatttgtctggaagcgaagtcgctctatcaggcggaataactacttacttaaacttcattgagggagactctacccaaatgaaagaagaggttgaattagcctcatctacttctaaggcagatttcggatttcacttgatagtaaggggatctacgaagaaagaagatatagaa…	MLFKNVKLGTPKGIEEVDILVEEGKVVKISKEISTIGKSTLDSSEFLVIPGAIDGHTHFNSRFLGAKEVIPTADDYLSGSEVALSGGITTYLNFIEGDSTQMKEEVELASSTSKADFGFHLIVRGSTKKEDIEKAFSMNIRSFKIFMAYKNMMSSDSEIISIAEEVKRLGGVLAVHAENGDIIEYLKQRFNGKDALFHAMSRPPEVEEEAVNRFSVISYFTNVKSYVVHISSPNSLKIIDEWSRKGGKIKAETCPHYLVFDESMYKRNDGFRFIMSPPLRSKEARLELIRSLNKVYSVGSDYAGYLSKYKDSPSSYSEVPNGVASTEFLVPTIYSLAFRGFIDLSQAVKITSTNPAELYGLERKGLEEGKDADLVFLKREKYKVKQWHGRMDHSIYEGV…	blue	11	18					3	1	1	1	1	1				1	4	1	4	3
fig|1160895.6.peg.8	gi|851189466|ref|NZ_JFZT01000001.1|	Protein coding gene	7500	9008	+	hypothetical protein			atgagtagaaatctatttgtaagggaaagttcaggtctctccaaggaagtgggtattttagactctataatgctgaacttaggaaatatgtcagctggcgtagctctgttcaacagtatttctccatacatttcacaaggaggaattgtttggttagccgcgatattaggtttagtatttactctccctcaagcttatatttacatgtacctaacaggaaggatacacagaactggaggagattacgtttggatatctaggcttctcaatgggcctttagggatagtaatggcattcgctttaatgatagagtccactgcattttttgctttaacagccttcttcttctcatcagcagttagtgaagttttaactacaatagggacgatggatgggata…	MSRNLFVRESSGLSKEVGILDSIMLNLGNMSAGVALFNSISPYISQGGIVWLAAILGLVFTLPQAYIYMYLTGRIHRTGGDYVWISRLLNGPLGIVMAFALMIESTAFFALTAFFFSSAVSEVLTTIGTMDGISSLVSLSNTISSSIYSYLLGGLLFAFIIAFNIFKAKWGYMLVTIGTIVSLITTFVAMIVIGINIPHFSTSISPFLHYMKIAPPPGFASSITPFSFISTLLILPLLAIFTYPWMQATPAVASEVKKVNYVKMGVLVPLLLTGFLVITGFGLLYAAGGYAFTNYEFINNGFTYTFWTVAIALTSNPLLQWIIGLGLMAWEFAILAYGVIVFSRYIFAMSFDRVFPEIFTRLSKGGSPVYTHLFDLGLTLAFLILPVVSYNGATALYGA…	blue	13	37					2	4	2	3	3	2	2	1		3	4	3	5	5
fig|1160895.6.peg.9	gi|851189466|ref|NZ_JFZT01000001.1|	Protein coding gene	9262	10152	+	325aa long conserved hypothetical protein			atgtttgttacagaccttcatggttccgaaaggacatatagaaaagcactaaacgcgtccaaattatatggagtggactaccttataatagggggagatataacagcaaaaaaattcctttttgttgaaagggagaatggaaaataccttttagatggaaaagaaacaaaattagaggaagtttcagaagaagcaagcataataggagcatatatggttacaggggatcgtaacgaacttgaagtctttaagtctgaagaagcgtttcagaaaatatatagagagaaagtagagacacagttaactaagtggattaacttaatggatgaaaaacttaaggacagtaagataagagtgttttggagcataggtaatgatgatccacaatttgtagacgaa…	MFVTDLHGSERTYRKALNASKLYGVDYLIIGGDITAKKFLFVERENGKYLLDGKETKLEEVSEEASIIGAYMVTGDRNELEVFKSEEAFQKIYREKVETQLTKWINLMDEKLKDSKIRVFWSIGNDDPQFVDEILKSKGIETEGILEMDGTSNSLYLLSYGYVNPTPFNSYREVPDSDIYIKGRDMLSQVDPSRVILNFHAPPYGTKLDLAIIDGERRHVGSKSVYDLEDRFSPLLGLHGHIHESPATDKVGKTIVVNPGSQAYEGILRFGLIVISREIKGIVMKYKVKASTILTG	blue	13	28					2	2	1	3	3	2	1	1		3	2	4	3	3
fig|1160895.6.peg.10	gi|851189466|ref|NZ_JFZT01000001.1|	Protein coding gene	10302	11438	+	372aa long conserved hypothetical protein			gtggaaatcctttctgaattagtaaagaggtttagaacaggtatagattataatacgagagaaaaatactcgtatgactggggcgctctctctcctcaaatcttaaaacacaggaagttacctgacgcagttgtatggttagataataaggaagaggtaaaggagttcattgaattgcagtcagactatcattttagaatagttgaaagaggaagaggaacaaatactttaggtggagcaatgccagtaaaagacgagtcaatagttgtattacccacaatgagtgactttaagatagaaggaggggttctctcggctagtccagggacagaattttcccagttagatctatctttgatccctgtatatcccacaagctacgctactgctactataggg…	MEILSELVKRFRTGIDYNTREKYSYDWGALSPQILKHRKLPDAVVWLDNKEEVKEFIELQSDYHFRIVERGRGTNTLGGAMPVKDESIVVLPTMSDFKIEGGVLSASPGTEFSQLDLSLIPVYPTSYATATIGGYVGGGSLGIGSLKYGAMWDNITKVEVITPKGDFLLEGEDVKKVAQSAGTVGIITRIWMKLVKKEEVKIKEFKVSTLKEAIDVALNNVDEAEMITIRNNKMASEISSLKGEDTNWGKWNVFIGSRDEGKEISSKDIVTTFAGSYFTLVNREKTSYMSIDLDVYSLESLEGSDYMVECDFARSSGRLFSHTYILGYTEEPKIDGKTFNLHSFRINDRVEEDRLKKIVEFKRTVDPEDYMNPGKLVF	blue	9	16					1			1	1				1	1	3	2	5	2
fig|1160895.6.peg.11	gi|851189466|ref|NZ_JFZT01000001.1|	Protein coding gene	12402	11461	-	hypothetical protein			atggatgagtggttagcaatagctttttcagatcagttaaaggaaggagattttcgcggagtagaagtgctgggaaaagaaattctcataggaagatctagggagatttttgcacttgacaatagatgtcctcatagagggggaaaactttcttcagggaggatgaaagacgcgagaattgtctgtccgtatcatggatgggaatatgacatcaacggtagactttccataattccttcaactagacttaaacctcctggaatttcattgaggagatacgagattaaagaaagcttaggtattatttggataaagattggaaaccctatctatgacgtctcgtcttttttccctgagtatactaactccaactttaggaaaatatcgtgtggcccttat…	MDEWLAIAFSDQLKEGDFRGVEVLGKEILIGRSREIFALDNRCPHRGGKLSSGRMKDARIVCPYHGWEYDINGRLSIIPSTRLKPPGISLRRYEIKESLGIIWIKIGNPIYDVSSFFPEYTNSNFRKISCGPYIFKNSAPRVVENLIDVSHFPYVHSGLLGDLRFTEVPDYDVQLGKEGVIADNIKVWQPNPDGLIQGKWVTYKYKVPRPFLVYFSKNDSSKIFSMFFSVTPISEDESLVLAFIAMNYAYDVPEEKIRGFEDEVMKQDMKVLEDEEPKYLPLDLKKEIHCPADKASIYYRTWLKELGIDCCVK	yellow	4	3															1		1	1
fig|1160895.6.peg.12	gi|851189466|ref|NZ_JFZT01000001.1|	Protein coding gene	13746	12433	-	Adenosylmethionine-8-amino-7-oxononanoate aminotransferase (EC 2.6.1.62)	FIG00012547	isu;Biotin_biosynthesis	atggactctcctaaggatcatatatttgtaacttggagaaagcagaaaggttgggagccagtaaacatcgttaaggcatccggctcctatttttacgattccaatgggaagaaatatttggattttagttcccagttagtaaacgtaaatctaggatatcaaaataaggcggtaatagatgcaataaaggaacaacttgacactcttcagtatatatccccttcatttttgactactgcaagggaaagggctacttcctctttacttaagataatgcctaaaaacttaaccaaatttttctattctacttcaggtactgaggcaaatgaggcagctataaagatatcaaggctttataagtctccttcttataaggtcatttcaagatatagatcttat…	MDSPKDHIFVTWRKQKGWEPVNIVKASGSYFYDSNGKKYLDFSSQLVNVNLGYQNKAVIDAIKEQLDTLQYISPSFLTTARERATSSLLKIMPKNLTKFFYSTSGTEANEAAIKISRLYKSPSYKVISRYRSYHGSTLASMSITGDYRRWFIEPNAMQGVVRVPEPYCFRCPLKLKYPECGVACANYVEYAIKQEQNVASMIVEPITGTNGVVVPPKEYLPLIRKITKENNVLLIADEVMTGWGRTGEWFAVEHWGISPDILTTAKGASSSYVPVGITAFSKEIADFFEDRVFAHGHTFEAHPVSLSAIPAVVEEYERLNLLSKVKLMGDYLGKRLLELKERHVSVGDVRGIGLFWAIELVKDKMNNPFGDYLDKYTGKSTTVDLLAKRLLEMGTYVFN…	orange	28	40		Core			3	3	3	3	3	2	3	2	4	5	2	5	2	3
fig|1160895.6.peg.13	gi|851189466|ref|NZ_JFZT01000001.1|	Protein coding gene	14048	14713	+	Urease beta subunit (EC 3.5.1.5) / Urease gamma subunit (EC 3.5.1.5)	FIG00007775	icw(1);Urease_subunits icw(2);Urease_subunits icw(1);G3E_family_of_P-loop_GTPases_(metallocenter_biosynthesis) icw(3);G3E_family_of_P-loop_GTPases_(metallocenter_biosynthesis) icw(1);Urea_decomposition icw(2);Urea_decomposition	atgtatctttctccaagggagcaggaaaaactcctaatctcatgggcagctgaattagctaaaagacgtaaatcaaaagggttaaagctgaatttcgaagaggcatatgcaattctcattgactacattcttgaatcagctagagaaggaaaaaccatgaaggagatcataactggagcccaaacagtcttaagtgaagaagacgtcatggatggagttccagacttgattgatatagttcaggttgaggctacgtttcctgatggaacaaaactagttaccataaggaagccaattaagtctagtaaaacgttagacactttcgttgttaaagacgaagaagttgatttagggggagatgataagggagaagaggaaattgaagttgacaacatagga…	MYLSPREQEKLLISWAAELAKRRKSKGLKLNFEEAYAILIDYILESAREGKTMKEIITGAQTVLSEEDVMDGVPDLIDIVQVEATFPDGTKLVTIRKPIKSSKTLDTFVVKDEEVDLGGDDKGEEEIEVDNIGDRPVQVGSHFHFFEVNRTLRFNREKAFGKRLDIPAGTSIRFEPGEKKVVKLRNIGGNRRVTGLNGLTEGSLNHNKEQAIRRAKERDFS	red	7	7							1	1	1						1		2	1
fig|1160895.6.peg.14	gi|851189466|ref|NZ_JFZT01000001.1|	Protein coding gene	14710	16374	+	Urease alpha subunit (EC 3.5.1.5)	FIG00002050	icw(4);Urease_subunits icw(3);G3E_family_of_P-loop_GTPases_(metallocenter_biosynthesis) icw(4);Urea_decomposition	ttgaagataagtagaaaaagatacctcgaactttacggaccaacggtaggtgatcggattagattaggtgacactagtttatacattacagtagaaaaggatttaatacttcacggtgatgaactagtctttggagcgggaaaaacggcaagagatgggttaggactttccccatcagctgaaggagaggaatcaatggatactataataacgaacgtagtgatttttgatcccttacttggcgtggttaaggctgacataggaattaaagatggaatagtggtaggaataggacatggtggtaacccttttacaatggatgggattgactttgttctaggttcagggactgagataatatccggtgaaggattaatagcaactccaggtttcatagat…	MKISRKRYLELYGPTVGDRIRLGDTSLYITVEKDLILHGDELVFGAGKTARDGLGLSPSAEGEESMDTIITNVVIFDPLLGVVKADIGIKDGIVVGIGHGGNPFTMDGIDFVLGSGTEIISGEGLIATPGFIDSHVHWVAPQQVFDAISAGFTTLIGGGTGPAEGTKATTVTPGPWNLRVVMEALDNFPINFALTSKGSSSREPMENDLIAGASGFKVHEDWGAMPRVLDETLSVADEHDVQVTLHTDTSNESGYLEDTLNAIGGRTIHAYHVEGAGGGHAPDIIRISGEPNVLPSSTNPTKPYTIHTYDEHLEMLMAVHHLNPKVKEDVAYAESRIREETMAAEDYLHDIGGISMMSSDSQAMGRVGETGIRTFQLAHKMKGINGGDGNERPLMYLAK…	red	7	6							1	1	1						1		1	1
fig|1160895.6.peg.15	gi|851189466|ref|NZ_JFZT01000001.1|	Protein coding gene	16383	16814	+	Urease accessory protein UreE		icw(3);Urease_subunits icw(2);G3E_family_of_P-loop_GTPases_(metallocenter_biosynthesis) icw(3);Urea_decomposition	atgagagtaactaagaaagataacgaagaaggaagaagtgtagacggtataatagatgtgggctgggaatgtctggattctggaaagtgcagggttaaagtcatggaagaagttctctttatagatgtaaaggatttgagggatggggatatagttattgctgaggatggaagaagatttagagtaagattaaaggaagaggaagtcataagccttccaataagggatgagttatcctttactttaggctatataataggcaactttcactctagggtaatgataaaggaaagaaaagtttacgctatggctgttccaactcttatggaaaggttatcagagtttaatgctcaaaaggttaaaacaaagttcatgccaaacattgaactaccaattccc…	MRVTKKDNEEGRSVDGIIDVGWECLDSGKCRVKVMEEVLFIDVKDLRDGDIVIAEDGRRFRVRLKEEEVISLPIRDELSFTLGYIIGNFHSRVMIKERKVYAMAVPTLMERLSEFNAQKVKTKFMPNIELPIPYSVVLDFGQR	yellow	2	1																		1
fig|1160895.6.peg.16	gi|851189466|ref|NZ_JFZT01000001.1|	Protein coding gene	16801	17397	+	Urease accessory protein UreF	FIG00001025	isu;Urease_subunits isu;G3E_family_of_P-loop_GTPases_(metallocenter_biosynthesis) isu;Urea_decomposition	ttggtcagcgttagaatatttcagttattcgatagcgctcttccaataggttctttcaatttttctaatggcgtagaagaggcttactattccggattagatgtaaaggaattcattagatcaacatttaaaagcgtagtcttgatgggagatgttgcagctgctagaattgctttcgaagatccaaggaaggctgattccctagtgtttgcgtcaaaattaactgcagaattaagagatgcaacgagatctatgggtgtttcactagttagattaggtttatgccaaaacgattacctaaatggcgttttagaagataaagaaataggaacttatcctgtaacagtagctcagacgtgtaagtgtatggatattgacgtagacacttgcctaaaagga…	MVSVRIFQLFDSALPIGSFNFSNGVEEAYYSGLDVKEFIRSTFKSVVLMGDVAAARIAFEDPRKADSLVFASKLTAELRDATRSMGVSLVRLGLCQNDYLNGVLEDKEIGTYPVTVAQTCKCMDIDVDTCLKGLAYSELAQMVFSAVRLGSMDYINGQKLIYSLMEEFKIADEFSPFSPVLDYMSRKHQIREPKVFSS	red	6	5							1		1						1		1	1
fig|1160895.6.peg.17	gi|851189466|ref|NZ_JFZT01000001.1|	Protein coding gene	17394	18026	+	Urease accessory protein UreG	FIG00001001	icw(2);Urease_subunits icw(4);G3E_family_of_P-loop_GTPases_(metallocenter_biosynthesis) icw(2);Urea_decomposition	ttgatcagagtaggcgtactaggtcctgtaggatcaggcaaaacaaccctcattgagagaatgacagaaatgctaatctcctttggattttctgttgggataataacaaacgacgtaatttcacaacatgatgccttgactatctacagaaaattagtagaggaaaaaaagatattacccaaagagaacttaataggtattgttacgggaggttgccctcatactgcaataagggaagatccctcacttaacgttatggcattaaataagctaacttctagaaaaaattttgactttatctttttagaaagcggaggggataacgttatgtcaacttttagtcctagactagctgattatacaattttcgtgctagatacctcagctggtgataaatat…	MIRVGVLGPVGSGKTTLIERMTEMLISFGFSVGIITNDVISQHDALTIYRKLVEEKKILPKENLIGIVTGGCPHTAIREDPSLNVMALNKLTSRKNFDFIFLESGGDNVMSTFSPRLADYTIFVLDTSAGDKYPGKGGLGIFESDLLIINKIDLAEYVGANLKKMKEDAIKVRNGKPFTFISLKTGEGLEDLIKTFLGDVGLDRETESEN	red	7	6							1	1	1						1		1	1
fig|1160895.6.peg.18	gi|851189470|ref|NZ_JFZT01000002.1|	Protein coding gene	1295	897	-	331aa long hypothetical protein			atggctgggttttttccaggacctcaaggatctagaattggtataggtggagacgcgccatttcaggtattaaatgagagattaaactatctgttgaaaggagaaaaactcagctatggagtagctagaatatctataggaggaattagggaaggaagttatgttggagaagcaggtggcgcagtttttccaattactggagagggaataaggccgtcaattatgcacgcatatctcatgtctaaagtaattaagggagaaagtcctaacataatcaaatcttctattcttaataagataattaatgcacatctagactttatcaataaggcaaaaaacactgaacatccaggtagtaaaatagtacaaatatttatgggaaaagctaataaagtataa	MAGFFPGPQGSRIGIGGDAPFQVLNERLNYLLKGEKLSYGVARISIGGIREGSYVGEAGGAVFPITGEGIRPSIMHAYLMSKVIKGESPNIIKSSILNKIINAHLDFINKAKNTEHPGSKIVQIFMGKANKV	green	1	0	Unique
fig|1160895.6.peg.19	gi|851189472|ref|NZ_JFZT01000003.1|	Protein coding gene	458	580	+	hypothetical protein			atgttttatcactgtcttcacataaactccctagtaaacgtaactacaggtgaggaagacgcttacgtatactacgataaagaagttagggcattcgtggccccttctcttctttctgcttga	MFYHCLHINSLVNVTTGEEDAYVYYDKEVRAFVAPSLLSA	green-grey (small prot)	1	0	Unique
fig|1160895.6.peg.20	gi|851189476|ref|NZ_JFZT01000005.1|	Protein coding gene	169	510	+	Mobile element protein			atggaaaagttgagggatgttgctgaagaacacggaataactgttaagtttgttaacgagtcgtatacctcgaccacttgtcccatccacggcaatggatgcgggaaaagagtttcaagggggttgtttaagtgtacaacatctaacaaagtatttaacgcagacctagttggtgcgtttaacatatccataatcccgagtcccaatgatggtgggatcaccagagggatagggataagctggggtaagaccaccccactggtctatacgtggacgagaggatcggggctagtagctagctatgattctatgagggtgaaacgtatgaatcaaaacctatga	MEKLRDVAEEHGITVKFVNESYTSTTCPIHGNGCGKRVSRGLFKCTTSNKVFNADLVGAFNISIIPSPNDGGITRGIGISWGKTTPLVYTWTRGSGLVASYDSMRVKRMNQNL	green	1	0	Unique				4
fig|1160895.6.peg.21	gi|851189476|ref|NZ_JFZT01000005.1|	Protein coding gene	777	664	-	hypothetical protein			atgacagttgacgtagacgttgtagggaaaatacttgagaaaagggagtataggaaaattttggaaatcacactaaagttaaaggagagagcagggaaatattgggatccttaa	MTVDVDVVGKILEKREYRKILEITLKLKERAGKYWDP	green-grey (small prot)	1	0	Unique
fig|1160895.6.peg.22	gi|851189476|ref|NZ_JFZT01000005.1|	Protein coding gene	1048	932	-	hypothetical protein			atgggagaagtgtatccaatagatgttatggctactggtactaacttgacccttttcttaggtaggttaataggcagtactccatgtacttcagttacaagctcaagcactcattaa	MGEVYPIDVMATGTNLTLFLGRLIGSTPCTSVTSSSTH	green-grey (small prot)	1	0	Unique
fig|1160895.6.peg.23	gi|851189476|ref|NZ_JFZT01000005.1|	Protein coding gene	1362	1228	-	hypothetical protein			atggtatctgatgaagtgtacgagaagttaaagaaaattaagagagatagatcatttagtgaagttgtaggcgagatgatagaaagactacatggaaataattttgaagctctattaaaatactatagctggtag	MVSDEVYEKLKKIKRDRSFSEVVGEMIERLHGNNFEALLKYYSW	green-grey (small prot)	1	0	Unique
fig|1160895.6.peg.24	gi|851189476|ref|NZ_JFZT01000005.1|	Protein coding gene	3672	2389	-	archaeal ATPase, fused to C-terminal DUF234 domain	FIG00054476	ff	atgaatatgatatttttggatagggaaaaagaagttgaagcgataagggggagagtaaactcacctaactttgaattaataatagtctacggtaggagaaggacaggaaaaactttaaccgtactgagggtactggagcagactgaacacgtgtattatttagctactgaaaagaacaacttatataagttcaaacagacagctgagttaaagtacccggagttaaagtacgtaaaagaagattgggaagcgatcttccacgcgctaaaggacaaggtgatagtaatagacgagttcccttacatggtatctgaggataaaagcatcctctctaccttccagaaaattgttgatactctgagaaacactaggactaagttgatacttattggttcttca…	MNMIFLDREKEVEAIRGRVNSPNFELIIVYGRRRTGKTLTVLRVLEQTEHVYYLATEKNNLYKFKQTAELKYPELKYVKEDWEAIFHALKDKVIVIDEFPYMVSEDKSILSTFQKIVDTLRNTRTKLILIGSSISVMTDVMSYKSPLYGRRTSSLKVRELPFKALSNLGLSVDEAIRVYGFAGGIPYYIVKVKTPFLNWVNSELKKVDSFIKDEVDFLLRYEFKDISTYKEILLAIALGKNTLKEIKDFVKVGGDISSYVKKLENIGIVKREVPSLEGIRSKKGRYVIIDNFVRFWFTFIYPNLSLIEEGKYEITEEEYNYYLSSIFEQVCREYVRDRYNERKVGRYWHKNVEIDILSENIVGECKWREDVNANVVLYKLKEKVLSLNLSVKKYLIFAK…	red	8	10								2	1	1	2		2	1		1
fig|1160895.6.peg.25	gi|851189476|ref|NZ_JFZT01000005.1|	Protein coding gene	5056	4859	-	hypothetical protein			atgttatctgtgttcagacctcctctaacaataggtcctagagatgagtcagtcaagattaacgttaaactttatattgttaacaccaggaaaaccttaatatcactagcggaattatctatttttaatcctcatctctggattatttcctttaaattaacagctattatcataaggcattctctcacctttctttag	MLSVFRPPLTIGPRDESVKINVKLYIVNTRKTLISLAELSIFNPHLWIISFKLTAIIIRHSLTFL	green-grey (small prot)	1	0	Unique
fig|1160895.6.peg.26	gi|851189476|ref|NZ_JFZT01000005.1|	Protein coding gene	5588	6526	+	Glycosyltransferase (EC 2.4.1.-)			atgcaagagtattgcatatatggaactgtctataacaataacgacacgctggaggaaagtattaagagtttctggagacctgattccacaatagtgataacggacaatttttcaactgacggtacgtgggagaaattaaaagaaattagtaaggagttcaacttactccttttgcaatacaaatcaaataggggacaagggagaaattactccttaaaacactgcccagacaggagtttgactgcttacgtcgacctagatactagatataatgaggcctttcatgggcttttagaatgggctccaagagataaggtaactcatacttacacattctttggaataaggaaggaggaattcatgaagagaggtggatggagtacaataaatgtaagtgaa…	MQEYCIYGTVYNNNDTLEESIKSFWRPDSTIVITDNFSTDGTWEKLKEISKEFNLLLLQYKSNRGQGRNYSLKHCPDRSLTAYVDLDTRYNEAFHGLLEWAPRDKVTHTYTFFGIRKEEFMKRGGWSTINVSEDVEAVSRIGFDYFVPVIVKENLFRGKGREKRYSKGIKYLVRRFNNIVDGIRGDGFYWKDISVYYENKKYVVLPFYIIARIKGIYRYHDCAAKIWIIKESIKKLVDPKEIDLDDSFFLFSISTIEHSVVKVDEILQEKFGSLIKFSCNDRLIRYVKNNEGLKRALLSSNLKDVECKEIKE	red	6	5										1		1		1	1	1
fig|1160895.6.peg.27	gi|851189476|ref|NZ_JFZT01000005.1|	Protein coding gene	7235	6609	-	ABC transporter			atgcttgaaatagagaatgtaacgatttcatatggggatttaactatcttagacaacgtcaacctagtagtaaacaacactccagtaattttattgggtcctaacggttcgggtaagacttcgctaattagggctatttctggcttaataccatataagggttcaataaaaataaaagggaaagaggtaaggaattctaggggaatactagagtactcaactaacctcccggaagtttacacaatagcgagtactccgtgggaaatagctaagataaatacagaacttaagggtggagatcctaatgaatttcttaagctcgtagatttccttgaagtagataaaaaagttataaagagaccaatttataggctttcaacgggacaaaattcattagtt…	MLEIENVTISYGDLTILDNVNLVVNNTPVILLGPNGSGKTSLIRAISGLIPYKGSIKIKGKEVRNSRGILEYSTNLPEVYTIASTPWEIAKINTELKGGDPNEFLKLVDFLEVDKKVIKRPIYRLSTGQNSLVRLALTLFTEPKIVTLDEPFENVDVKRRNKVLELIKGRVKEGIIVTHDLRIPKLLEGVKVYSVSNGKLVEGIDENI	red	8	10					3			1		1			2		2	2	1	1
fig|1160895.6.peg.28	gi|851189476|ref|NZ_JFZT01000005.1|	Protein coding gene	7999	7235	-	hypothetical protein			atgatgagaaaaatggaacttgaaaaatctatgataaaaagattatcgatatcaagtgttgctcttttttatcttcttctagatttaatgttaatttctgtctttacctatttagggttctatagcgtcaaaaatatttatgctccatctgaaatgatatggtatggaataggtatcttatatatgttagatgcagtagctgccggttttagtctcacattaatctatcagtcttcttcattagcgtattatataaggtttagtaagttcaaaacgtatatctacattcttagcctcttcatagctgccctaatttcaggaatgatttataccttaatttatggaggtattatatttcctataattgtgtttttacatacaggaaattcatttgaaata…	MMRKMELEKSMIKRLSISSVALFYLLLDLMLISVFTYLGFYSVKNIYAPSEMIWYGIGILYMLDAVAAGFSLTLIYQSSSLAYYIRFSKFKTYIYILSLFIAALISGMIYTLIYGGIIFPIIVFLHTGNSFEIITLSNLLPLLVSITISSLFMFLLVFLFTNILLLKFGAKASRYSQVISYFLFILIIIPGFIPGINPIYYPIYGAEYVISYSLVNATLSPYILELIVLSALLAIGGNLIFKRMKMLRLEEVVW	yellow	2	1													1
fig|1160895.6.peg.29	gi|851189476|ref|NZ_JFZT01000005.1|	Protein coding gene	8213	8707	+	hypothetical protein			ttgctttatcactcttctggagttagaaaaagaggcgaaatacctttcagaacctttccttcagctggtggtttatcggaaacagaagtatatgttaccccctatatgagcgatttggaaattaatatttaccaccataattgcttatcacattccatagagaaactaaatttaaatgcgttctcagcgttacaaagccatgcgctttcttcaatcccgggcctaaacgctgttcctttgctaattattttaacctcgagatacggtagaactatagcaaaatgcagtaatagaggtgttagattattacccgcagatttaggaatagttatggaaaactttttccttattgtaaccactttaggactaggcatatgtgcagtaggttattttaatgat…	MLYHSSGVRKRGEIPFRTFPSAGGLSETEVYVTPYMSDLEINIYHHNCLSHSIEKLNLNAFSALQSHALSSIPGLNAVPLLIILTSRYGRTIAKCSNRGVRLLPADLGIVMENFFLIVTTLGLGICAVGYFNDYFVNKILDIGIEKGEVKVDMLVVGEKDERRS	yellow	2	1													1
fig|1160895.6.peg.30	gi|851189476|ref|NZ_JFZT01000005.1|	Protein coding gene	8691	9269	+	hypothetical protein			atgaaagacgaagctgaaatcaagaaatctttagaaatggcacggagattgttttatattaaagagatagatctagttaggtggttacttgacgtttacggagtttttgcccttgcaatttttatctcaacttatttactttccctctttcttcctagacttgaggttcttggaatagggctcttagttgtatctacaatagatgtaatagaaacaataagtgggttatcttcacccaagtttgctgatttcagaaaattagatcctaaatctataagtttaacgataaagatatccatctttggtctcataataagctactttctgttcatcttccattatttcttttatccattattatatttacaatttatactaactggagtattcattgaatta…	MKDEAEIKKSLEMARRLFYIKEIDLVRWLLDVYGVFALAIFISTYLLSLFLPRLEVLGIGLLVVSTIDVIETISGLSSPKFADFRKLDPKSISLTIKISIFGLIISYFLFIFHYFFYPLLYLQFILTGVFIELSFSYPIYHMLRKLNEKDHFLIASYVIMGVCVALTPFNYISLLAIPTVTLLYEILRKGEP	green	1	0	Unique
fig|1160895.6.peg.31	gi|851189476|ref|NZ_JFZT01000005.1|	Protein coding gene	9269	9562	+	hypothetical protein			gtggaagttgacaaacttattcagttactgaagtctcataagtcgcttaacacaagtgtcagattaggtatactattaggtttatattacgttaagtcagcatggtttgcacagcttttagaatctactaggttaaacaaagcagaactataccaacacttaagggtattagaaaaggaagggtacattaagttagaatatatcccaacagttagaggtaaaagattaagggcgagtataactcaaaaaggagaagaagtagccaaagaagttcttaagctattaaatgaataa	MEVDKLIQLLKSHKSLNTSVRLGILLGLYYVKSAWFAQLLESTRLNKAELYQHLRVLEKEGYIKLEYIPTVRGKRLRASITQKGEEVAKEVLKLLNE	yellow	2	1													1
fig|1160895.6.peg.32	gi|851189476|ref|NZ_JFZT01000005.1|	Protein coding gene	10148	11512	+	histone acetyltransferase, ELP3 family	FIG00108043	ff	atgactcaaccttatccttgtcctcacggaaagtgcatattttgcccaggtggtgttgaatacggaacaacgcaaagctattacggaagagaaccaacgctaatgagagcaattgagaacaactacgatcctttttatcaagttaactctaggttaagacaatatgttagccttggtcatactcccagtaaggttgagttaataattatgggaggtacatttctctctacaccaatagattaccaagagtggtttgtaactaaggctttggaggcgatgaatttatttccaggtagaataaagcctggtttcacttacctagaggacgctcaaaccagaaacgagaaagctaatgtaagatgcgtaggaatgacggtggaaactaaaccagactgggct…	MTQPYPCPHGKCIFCPGGVEYGTTQSYYGREPTLMRAIENNYDPFYQVNSRLRQYVSLGHTPSKVELIIMGGTFLSTPIDYQEWFVTKALEAMNLFPGRIKPGFTYLEDAQTRNEKANVRCVGMTVETKPDWAKEWHADQMLKLGVTKVELGVQTVYDEVLKFSNRGHTVKDSVEATRILKDSGFKVVYHVMLGLPKSDPEMDLEGFKKIFSDPDFRPDMLKIYPTLVVETAPLEHLWRRGLYKPYDTETLVDLISEMYKYIPKWVRVMRIQRDIPSTIILDGNRKGNLREIVERRLIEKGIKNNEIRFREVGMAWQHRGVTPRLDKVKMFKEEYEASGGTEIFLSFEDDEETLIGYVRLRYPSSSAHRKEIDGKTAIIRELRVYGIEVPVGMWDELGI…	blue	9	8						1					1		1	1	1	1	1	1
fig|1160895.6.peg.33	gi|851189476|ref|NZ_JFZT01000005.1|	Protein coding gene	12270	13535	+	hypothetical protein			atggatgatagcgactcacatcttctcattcgcaccttatctttccttataaaagaggaggaaggggagattccagacatgttcgcatctcctggaatgtatcatttcttctcaaaccttaaatctagcaaaatgcttaaagcttggttatcacctcacttcgctattctaaaatatgccgactctagtttcctactacaagttagaaccggaaaagtttacttgtttaaactagataatattttccaagaagttatagacgagaaaaaggaaggattagaaaatgggttgcgagatgatgagttagcaagaataagagtagcttacttgaggctcatagaagaacttaaaggaaaaagggaaacgaaaatcactcctgaaattgaaattgttacagat…	MDDSDSHLLIRTLSFLIKEEEGEIPDMFASPGMYHFFSNLKSSKMLKAWLSPHFAILKYADSSFLLQVRTGKVYLFKLDNIFQEVIDEKKEGLENGLRDDELARIRVAYLRLIEELKGKRETKITPEIEIVTDNKIRKMIGYDLDYENLEGPVEEGKWIRLVENLAMISSGDISVYFSSVKENIKIIVSSIMSTYIIRKIENALKKVGLYPATISLMKGRSEVNIEGLPCNKEVSSFLKGILSQIEYTEVQEELGINIELIPSCERFFLKIDENEVCELEISKDSTANYSRFSICADCNKPFFDYIAEEFTKKVISVLKEKTYNVFFQGYQIQVYGLPREFFTSISFFGMETSVELKDLPIVAERVIIPGEELRVVEFENLRHVNFDLRPKLDGEFKKM…	green	1	0	Unique
fig|1160895.6.peg.34	gi|851189476|ref|NZ_JFZT01000005.1|	Protein coding gene	13824	13663	-	hypothetical protein			gtgagggcattatcaaagatcataaatatattgaaaaagcattccttaagacaacttttaacctttttttcgaggacttgtccattaatggtaaaagaggtgaagaggctttctctgctagatctagttataacgcttactgttatttggaagttatcttaa	MRALSKIINILKKHSLRQLLTFFSRTCPLMVKEVKRLSLLDLVITLTVIWKLS	green-grey (small prot)	1	0	Unique
fig|1160895.6.peg.35	gi|851189476|ref|NZ_JFZT01000005.1|	Protein coding gene	14084	14746	+	Conserved protein			atgataaagaagtcttttacttcaaaacctagaattaaggctttaaggatgtcttcgaagtttttaagcttcaaattaaggggatcagaaaaggaaataaataccattatctatattatatatgtggataaagaagaggaagaaattatacaatttattagagaaaaaggaagaaaagagaaagatgggaaaaaatgcattgctaaatctaagctaaaaggtaagcatccagagaagttgaaacagttagaagaggatcacttaatagtcgtggaaaaacgcggaactggggagagcgtatgcattgaagagaaggtttcagaagggaatgtgaaaattcccactcctactattcaggatcaacagattatactaatgttaaaggatatattagaactt…	MIKKSFTSKPRIKALRMSSKFLSFKLRGSEKEINTIIYIIYVDKEEEEIIQFIREKGRKEKDGKKCIAKSKLKGKHPEKLKQLEEDHLIVVEKRGTGESVCIEEKVSEGNVKIPTPTIQDQQIILMLKDILELLKEINRKLDRVLSNPSDLEARFDSLYEEVKNSFNIARLSEIRKRMGLSQEEFYSKLSDYIERNYRLVSGGDEGVVKGGVIYGMVRKL	yellow	2	1								1
fig|1160895.6.peg.36	gi|851189476|ref|NZ_JFZT01000005.1|	Protein coding gene	14743	16069	+	Conserved protein			atgaccttgtgtagttttccagaagatactataactaagttgacaacaataaatccaaaaattctcggagagagatacataaatctttacaataagctcttaaacagaacaaaggaagggaaaaccaccttcttaactggagagcctggaatgggtaagacaaccttcctcataaagttgaaggaagatttaaggaacgataattttatcccgttagtaattgaccttgtatctaaatcagactttactgaagaattctttttttcccttaggggtaagggaagaaataagaaaaataatattgaagaggaaagaaattggttatacatggacttgggtaaagaaagaatttggaacgtggttagacagagaatgatcgccttctcaccctttgataaa…	MTLCSFPEDTITKLTTINPKILGERYINLYNKLLNRTKEGKTTFLTGEPGMGKTTFLIKLKEDLRNDNFIPLVIDLVSKSDFTEEFFFSLxRGKGRNKKNNIxEEERNWLYxMDLGKERIWNVVRQRMxIAFSPFDKTLLxKIREKSRWNNRDAERRKISERKIALLIDEAREDDLARYFHKLINSGVATMVIAFPTSEIGKVSDKALARRIKENLTEIEQPNKRDVEEILEHMCGPEIGKEISQDVFYPDMTIAELVQTAREFYFNVQKICEENKECFLSHLKNMENLQERSKDLENLIRGIIRDFIKDRMDFILFDTQKKINVGAKDRLMDIVLIYKDKLYLGDVKLTNQEMLSQKNYENVSDVVSYIDNGGNGRVKIDKKEYIVEKVFLITNAKKI…	orange	26	12		Core			1	1	1	1	1	1	1		1	1	1	1	1	1
fig|1160895.6.peg.37	gi|851189476|ref|NZ_JFZT01000005.1|	Protein coding gene	16793	17734	+	Microsomal dipeptidase			atgagatttgtagacatgcatgaagattttggattttcctctcaaactgaggacgtcatattgggcaataaacagtcaagtataaggcttctgaacgctgcttctaataatgctgttattttcgcctcaatttttcctcatgttaatacagtaaacgaaatatccgattacctctcagaaaagtatggtcatccatcgaaagcgtcttcccccttatttcaggtatttttagaacaagtaaagttttatctttacctagagaggaaaggactagttactatagttcgttctagaaaagatcttgataaagatggaattaaattcattttatccttagaaggtgcagatgtgctgacagatccttatgacgtttatatattgaaggaattaaacgttctc…	MRFVDMHEDFGFSSQTEDVILGNKQSSIRLLNAASNNAVIFASIFPHVNTVNEISDYLSEKYGHPSKASSPLFQVFLEQVKFYLYLERKGLVTIVRSRKDLDKDGIKFILSLEGADVLTDPYDVYILKELNVLVLGLTWNYDNKFASSCMSKKDYGLTGEGEELVRIANDLGIILDLAHASKRTVIDVTSSSKEPVIASHANVKALKDHVRNLDNEEIDAIVKTKGIIGVTAINSTLSDYPSIQDLVNHAKYIGDNFGWDSVAFGSDFLGIDETPKGLEDVTKVKELSSLLGDRSEEVLWNNPMRILKKLLKG	red	7	6						1			1				1	1		1		1
fig|1160895.6.peg.38	gi|851189476|ref|NZ_JFZT01000005.1|	Protein coding gene	18776	18195	-	dTDP-4-dehydrorhamnose 3,5-epimerase (EC 5.1.3.13)	FIG00000408	icw(2);dTDP-rhamnose_synthesis icw(2);Rhamnose_containing_glycans isu;Capsular_heptose_biosynthesis	atgcagttatttaagctaatcatgccatttctctttaagaggcttgcgatcccagaggtttttctaatcgagacaaagcacttctcagataacagaggtttttttgaggagacatacaaggaaaaagattttaaagagaacgggataccttgtaattttgttcaaattaatcattctttttcagtcaaaggtgttttaaggggacttcactttcagctaaaaccaaaacctcaaggaaaattagtgacagttatttcaggtaaagtattagacgttgctgtagatttaaggaaaggatcacctacatatagcaaatgggtcagtgcagaattaacacctgggagacttttgtggataccatgtggattcgcccacggttttcttgctttagaggaatca…	MQLFKLIMPFLFKRLAIPEVFLIETKHFSDNRGFFEETYKEKDFKENGIPCNFVQINHSFSVKGVLRGLHFQLKPKPQGKLVTVISGKVLDVAVDLRKGSPTYSKWVSAELTPGRLLWIPCGFAHGFLALEESHVIYLVTRDFDPSLDSGVAWNDEEINVNWPIKEPILSEKDRKLPKLRELNINFEYGDDLC	blue	12	13							1	1	1	1		1	1	1	2	2	1	1
fig|1160895.6.peg.39	gi|851189476|ref|NZ_JFZT01000005.1|	Protein coding gene	18793	19785	+	dTDP-glucose 4,6-dehydratase (EC 4.2.1.46)	FIG00030688	icw(1);dTDP-rhamnose_synthesis icw(1);Rhamnose_containing_glycans isu;CBSS-296591.1.peg.2330	atgattaatacattactggtaactggtggattaggctttatcggtagtaactttgtgagattatttcacgacaggtataagatcattatactagacaagtattcatatggttcaaatccagataacttaaagggtattaatgattacgtcctctataagggagatataaacgatactaagttagtattaaagatccttaaagaacataacgtagatgcgataattaattttgcggctgaatctcatgtagataggagtatctcttctccactttcctttatagagagtaatacacagggtgtagtctcccttctagaggctataagaacatatgagggtagcgtaaggatgctacacgtcggtacagatgaggaatacggtgaaatctacgaaggttct…	MINTLLVTGGLGFIGSNFVRLFHDRYKIIILDKYSYGSNPDNLKGINDYVLYKGDINDTKLVLKILKEHNVDAIINFAAESHVDRSISSPLSFIESNTQGVVSLLEAIRTYEGSVRMLHVGTDEEYGEIYEGSFNENSPLNPSSPYSASKASATLFVKAYSRTYGINAVITRSSNNYGPYQFPEKLIPKTIIRASLNLPIPIYGNGNNVRDWIYVSENCEAINLVLNKGRKGEIYNISARQELTNLQVIKKVLEVMGKSDELLKFVDDRPGHDFRYSITNEKIVNLGWRPSIAFEQGIKLTVDWYLSHEDWWKPLIADKVISETPWKERW	blue	13	21							1	1	2	2	1	1	1	3	2	4	2	1
fig|1160895.6.peg.40	gi|851189476|ref|NZ_JFZT01000005.1|	Protein coding gene	19787	20632	+	dTDP-4-dehydrorhamnose reductase (EC 1.1.1.133)	FIG00000368	idu(1);dTDP-rhamnose_synthesis idu(1);Rhamnose_containing_glycans	gtgtctaaagttctcattataggctgttcctcacaattaggaaaaggtttgatcaaagcttactctaatgatcagatcttttgtacctatttttcaaacaaagtagacgaaggaataaagctagacctacagaactttgtccacttagaggacttaatccttaagttgagaccagaggtaataataaacgcttctgcctatactgacgttgatggttgtgaagtaaataaggaaagagcttatataatcaacgctgaggtagttaaacacatggttaggacttctagagttataggtgcttacttcgttcacgtttctacagactatgtttttgatggtgagaaaggaatgtatagggaagctgatctaccttcacctataaattattacgggctaaca…	MSKVLIIGCSSQLGKGLIKAYSNDQIFCTYFSNKVDEGIKLDLQNFVHLEDLILKLRPEVIINASAYTDVDGCEVNKERAYIINAEVVKHMVRTSRVIGAYFVHVSTDYVFDGEKGMYREADLPSPINYYGLTKLIGETYALSYDDSLVVRTSGVFGYKNNFPTFAMKSLHEGKEISAWDSYYSPIHADLLGKAIHNLEKMKKTGVIHIAGERVSRYELAIKIAEKINARNSLVKLVPPQNTLAKRPKDSSLDIAKAKDLLDFDFYSLDVNLDILIKGGNL	blue	13	15							1	1	1	2	1	1	1	2	1	2	1	1
fig|1160895.6.peg.41	gi|851189476|ref|NZ_JFZT01000005.1|	Protein coding gene	20629	21675	+	Glucose-1-phosphate thymidylyltransferase (EC 2.7.7.24)	FIG00000187	icw(3);dTDP-rhamnose_synthesis icw(3);Rhamnose_containing_glycans	atgaaggctgtaatacttcatggagggcaaggaactagattaagaccgttaacccataccggtcctaagcagttgataaagataggtggaaaagctgtctcacagtggggaatagaagctctaagagatgcaggaatagaggaatttgctataattttaggcgataatttcccagaaaaggttattgaatattatggcgatggaactaagttagggattaagataacctatatttatcaaggcaaagcaagaggtttagctgacgcagtttataaggcaaaagatttcgttagagacgagaacttcgtagtgtacttaggtgataatgttgttctccaaggtcttgacttaatagctggagatggtaactataacgctatactgttagccaaagtttct…	MKAVILHGGQGTRLRPLTHTGPKQLIKIGGKAVSQWGIEALRDAGIEEFAIILGDNFPEKVIEYYGDGTKLGIKITYIYQGKARGLADAVYKAKDFVRDENFVVYLGDNVVLQGLDLIAGDGNYNAILLAKVSNPQRFGVAVVKDNKVINLVEKPKDLISNLALVGVYRFTPDIFKEIQRLKPSWRGELEITDAIQGLVNDNVEVKYKIIEGWWKDTGTPEDLLEANYVLLDTYSRKEIDGKIKESEINGRVLSSNATIENSRIIGPTTIGEGTIIKNSYIGPYVSVGDNVIIEDSEILSNTLILNGARISSVTLSDSVIGANAKIYRNESKPKVLKLIVGENSVIKI	orange	28	63		Core			3	4	3	4	6	7	5	4	4	7	3	6	5	5
fig|1160895.6.peg.42	gi|851189476|ref|NZ_JFZT01000005.1|	Protein coding gene	22191	22030	-	hypothetical protein			ttgctaaaactaaaagaagcttttgggagactaggaatctctcatagagaagcacaatcaagggttatacaagaaataaaaccacaaaaaggacaaatgaaacgcagagaagaagttaacagagttatgaaaagcaagaggagagaaagcccaatgtgctag	MLKLKEAFGRLGISHREAQSRVIQEIKPQKGQMKRREEVNRVMKSKRRESPMC	green-grey (small prot)	1	0	Unique
fig|1160895.6.peg.43	gi|851189476|ref|NZ_JFZT01000005.1|	Protein coding gene	24227	22461	-	putative ATP/GTP-binding protein			atgctgccagtaatattgaagaatccaattgatttgagaaaagctgtagatgaattatcaagttcttattctcaattctacgaacaatcaccacgtatagaacaacagctagcttgggaatcctctttgcggaatattattaaacccctagatggatatccggttttagctgaatatccaatatttaccgaacgggcggatttcatagtagtggacaagactaaagctttggttatagaagcaaaaggctggaggcagataaaaaaagcaggggacttcactgttaaaaccgatgatggtctccatatcgacccatgttaccagttgaataattacgtgggaaaactcaataactttcatccgtctaatatcaagtttgacgggatagtttatgcttat…	MLPVILKNPIDLRKAVDELSSSYSQFYEQSPRIEQQLAWESSLRNIIKPLDGYPVLAEYPIFTERADFIVVDKTKALVIEAKGWRQIKKAGDFTVKTDDGLHIDPCYQLNNYVGKLNNFHPSNIKFDGIVYAYNLKEAYVTNDCKVIRSSSDLQNEIKQLGTPGDESDINKIAKARVTINKEFLEKVREIKEKVWKRSIMALASEGFGLSTEQALIVSEVLDSLRDNERRAFVIRGESGSGKTLLAFYIFLEALTKKYRTLLAYKNNRLLNTLRYLLRGSKDGAIDSLLMFYSTGRQIGVGESKFQNPYGNDNIDLIIFDEAQRMRRDIIELASTRSTVQVYFYDESQILIGDEEGTEKNFRLILGQEFKQVEDRSLSAPFRVPPAYLESVRKILEGKS…	yellow	4	3										1		1				1
fig|1160895.6.peg.44	gi|851189476|ref|NZ_JFZT01000005.1|	Protein coding gene	25126	24536	-	5-carboxymethyl uridine and 5-carboxymethyl 2-thiouridine methyltransferase	FIG00125391	idu(1);tRNA_processing	atgtatgtggacgtaaaagacgagacgaggaaggcttatgaacacatagttcataggagaaaacctaacgtatttttgggactaataaaatctaagcttatagccgatataggttgtggttcaggacaaaattgcgcctttttaaaggagaagggaaaagatgtgatctgcctcgacttttcaacaaaacagttgtacgaatcaaagaaaaagggatgtgagaacttaatcctagcagatatggaatttttaccttttagggattcgtcgatggaatgtctcctttatattgcttctcttcaccacttacctaatccaagtaaagctcttgaagaggcatggagatctttgaaagtaaatggagaaatcctagctactgtttggctaattagaccttta…	MYVDVKDETRKAYEHIVHRRKPNVFLGLIKSKLIADIGCGSGQNCAFLKEKGKDVICLDFSTKQLYESKKKGCENLILADMEFLPFRDSSMECLLYIASLHHLPNPSKALEEAWRSLKVNGEILATVWLIRPLTFKRNALLESKIENSVYRRFIHFYLPYELECRMKKAGFKKEKYALYRVKSLLPNNAFFLGVKT	red	7	6						1					1		1	1		1		1
fig|1160895.6.peg.45	gi|851189476|ref|NZ_JFZT01000005.1|	Protein coding gene	25735	25472	-	hypothetical protein			atggatgagggcgagaagttaaaaaaaggaaaaccggataaggtattagatcttagaggggaatcctgcccagaacctcagatagagattgttaagaacatcaacaatatgaaggttggtgaaattcttgaaattctgacagatgaggaaccaatgaatataaccgtagcagatctttgtaaaagtaggggttatccttgcttttcgataaaggaaggaacaacttttcgagtgaggatattaaagagcaataacgtaacgtaa	MDEGEKLKKGKPDKVLDLRGESCPEPQIEIVKNINNMKVGEILEILTDEEPMNITVADLCKSRGYPCFSIKEGTTFRVRILKSNNVT	blue	10	13					1		1	1	1	2	2			1		1	2	2
fig|1160895.6.peg.46	gi|851189476|ref|NZ_JFZT01000005.1|	Protein coding gene	26019	25882	-	hypothetical protein			atgatgtggtataaacccgtgttcattattccctgtacttttttctttaaggagattagtcaaggattctatttagagaaggtaaaagacttggccaagcttattaacaattttttacaactagttcttccactatag	MMWYKPVFIIPCTFFFKEISQGFYLEKVKDLAKLINNFLQLVLPL	green-grey (small prot)	1	0	Unique
fig|1160895.6.peg.47	gi|851189476|ref|NZ_JFZT01000005.1|	Protein coding gene	26166	26555	+	hypothetical protein			atggattatcatatatctaatatctcaaaagttgatagaggggaagttcaaatcaaaggttcaaaaggaagttatattcaatggctaataactagagaacatggagccgaatatgcggtgagaaagttcacattagaccctaaaggaattattccaatgcacactcataaataccaagaaactgtaataattaccaaaggaaaatgcaaggtatgtgtaggagataaagtattcaatttaaaggaaggagattacattttcataaattcgcaagtaaaacacgccattttaaatgaggaagaaagcctcgagtttttctgcataattaactatacggacgacatgagtattaagccattggatgaggattgtacaagcagactaccctga	MDYHISNISKVDRGEVQIKGSKGSYIQWLITREHGAEYAVRKFTLDPKGIIPMHTHKYQETVIITKGKCKVCVGDKVFNLKEGDYIFINSQVKHAILNEEESLEFFCIINYTDDMSIKPLDEDCTSRLP	blue	12	11						1	1	1	1		1	1		1	1	1	1	1
fig|1160895.6.peg.48	gi|851189476|ref|NZ_JFZT01000005.1|	Protein coding gene	26670	26807	+	hypothetical protein			atgaacaacactatatggaaagacaattcatcatctaacttcagcagacttaaccttgcacctgatcctcagcatagaaccggaatcttcggtagacttcatataagaggatgttcagtctcaccttcagcagtgtag	MNNTIWKDNSSSNFSRLNLAPDPQHRTGIFGRLHIRGCSVSPSAV	green-grey (small prot)	1	0	Unique
fig|1160895.6.peg.49	gi|851189476|ref|NZ_JFZT01000005.1|	Protein coding gene	27769	26870	-	Phosphoenolpyruvate synthase (EC 2.7.9.2)	FIG00000789	idu(1);Inteins idu(1);Pyruvate_metabolism_I:_anaplerotic_reactions,_PEP	atgacttcattagttggcagaaaaagtgcatatctcggcgagctctataacatgggattcaatgttccagaaggttttgtgattacagcaaaggcttttgatcgcattactagaaatttaagggaagagatagatgagatactctcttcagttaaccttaatgatcaggttgatttagagaaaaagagcaatgtagcaagaaacattataatgaaatctgatattccgggagatcttaaagaagaaatcgaatctcattttgattctcttaattctccatacgttgctgttagatctactgttgcgtcaaatttaagcggtttaagttttgctggagaatatgagactgacttattcgtgactagggacaaacttgtcgagagcgtaaaaaacgtaatc…	MTSLVGRKSAYLGELYNMGFNVPEGFVITAKAFDRITRNLREEIDEILSSVNLNDQVDLEKKSNVARNIIMKSDIPGDLKEEIESHFDSLNSPYVAVRSTVASNLSGLSFAGEYETDLFVTRDKLVESVKNVISSYYSPRAIAYRIATGDSSPIAILIQRMINSRSAGTAFSLHPITEEPDYVFIESAWGLGETVTRGMVTPDQFIISKHSRSIVNKKISSKSVKLAYDFDNKTHDIIDLDQVQMTSPSLEDAEAVKIANTTIAIENVYRRAVNIEWAVEDSKLYVLEVRGIRRLYPEV	red	8	7							1	1	1	1				1		1		1
fig|1160895.6.peg.50	gi|851189476|ref|NZ_JFZT01000005.1|	Protein coding gene	28060	28764	+	hypothetical protein			atgctaagggaacagatcttcagtcattatgataaaaatggtatacatccttgttattatttcacaaaagtgggtaactactatggatcagaggaggcaattggttacgctgaatattctcaaccttggttaagagaaggagttacggtaattaacacatcaaagaaaataatgtacaatatggtttacaatgacgaggaaagtgactggggacatagggatactttattgaatccatgctttaattacgttgatatatcagttgcctggaactctagacatatataccttaatataactatgattgcaaaatggatacattgggacgtttatccttcaatcgataaaggaaaattttacatgaggggaaaactactagagatgagacctaaatcgatt…	MLREQIFSHYDKNGIHPCYYFTKVGNYYGSEEAIGYAEYSQPWLREGVTVINTSKKIMYNMVYNDEESDWGHRDTLLNPCFNYVDISVAWNSRHIYLNITMIAKWIHWDVYPSIDKGKFYMRGKLLEMRPKSILIFRDIPNPCYTSRKYYDLGKLIAGILPKGFMYKDIYTITAKKYRVDEELEIEFSLPTQENGILTVVLIAEDPRGIKWEPKSGKSINQCPILTYAFKSDGH	yellow	4	3								1	1	1
fig|1160895.6.peg.51	gi|851189476|ref|NZ_JFZT01000005.1|	Protein coding gene	28963	28817	-	Conserved protein			atgaactgtgggtttgaggtaaggaacgcctcatcagaggaagagctacttgaaatccttaaactccacgctgataaagctcataagatgacttctattccttcagacgtaattgagaaaattaaacaaaatatacaaaagaaataa	MNCGFEVRNASSEEELLEILKLHADKAHKMTSIPSDVIEKIKQNIQKK	green-grey (small prot)	1	0	Unique
fig|1160895.6.peg.52	gi|851189476|ref|NZ_JFZT01000005.1|	Protein coding gene	29142	29465	+	Conserved protein			atgaactgcggattcgagatcgtaaattctggaagtcaagacgagttgctagagatgttaaaggtacacgcaaaacagagtcatggacttacctcaataccttcagatatgataaataagattaaacaaaatataaaaacatctggacactactcctttagttgcgctagcgtagggatgaactgcggattcgagatcgtaaattctgcttcagaagatgaattgttaagcgaactagccattcatgcaaaaatgtcccataatatgacctctataccccaagatacattgaataagattaaacaaaatataaaggaaacataa	MNCGFEIVNSGSQDELLEMLKVHAKQSHGLTSIPSDMINKIKQNIKTSGHYSFSCASVGMNCGFEIVNSASEDELLSELAIHAKMSHNMTSIPQDTLNKIKQNIKET	red	8	7						1		1		1			1			1	1	1
fig|1160895.6.peg.53	gi|851189476|ref|NZ_JFZT01000005.1|	Protein coding gene	29998	31239	+	Dihydrolipoamide dehydrogenase of acetoin dehydrogenase (EC 1.8.1.4)	FIG00133226	ff	atgagaactatagttgttggttctggacctgcaggaatttacactgcaattactgcatcaatggaaagtaaagtaaccttgatagagaaggaggaaagacttggaggaacttgtgtgctttacggatgcattccttcaaaagggatgataactccagttaggtattattcctacctcctagatctaggaaaagctccctcactaacatttgatgaagtaagaagaatgggtagagaggctagctcaagactttctaaaggagtcgaatacatgctagaaagtcatggagttgaagttgttcatggagagggttcactaaagtctggagggatcgaagttggaggacaaagaatagacggtgatttcatcgcagtaactactggaggttatagggaaaaa…	MRTIVVGSGPAGIYTAITASMESKVTLIEKEERLGGTCVLYGCIPSKGMITPVRYYSYLLDLGKAPSLTFDEVRRMGREASSRLSKGVEYMLESHGVEVVHGEGSLKSGGIEVGGQRIDGDFIAVTTGGYREKQEGILYSETLPYVDLDFQSVVIFGGDVGGLEYGWMLKKIGKDVTIVDKNTSLMPYLDKEISQALTNQFRRIGINLLLGKEVKKVEKGKLETSDGSEIRGDVVYVTFGRKAEIRGFENLPHDNYIKVDDYLFTGINGIYAGGDVIGTHTAHHAMYAGSVIGKNILGRKTKFDKTGIPYVVYTDPELAYVGEMKGSCVKVQMASLARPITDRMTSGFLKVCAEGSRIVGAQAFMHDAEDVISIIAMAIRLNLTLDQLSEYVAPHPSYI…	orange	28	55		Core			4	5	4	4	5	5	4	4	3	4	4	4	5	4
fig|1160895.6.peg.54	gi|851189476|ref|NZ_JFZT01000005.1|	Protein coding gene	31865	31281	-	195aa long hypothetical protein			atgaacacagaagagattaaccttctcacaaaaagggctctatcaggcgataagaaaagcttactcgaaatattaaatttcctcgaaaagtttgatcaacctttaactaggttcgcttcatattctatactttatcagtttgccttcaattccttatatgatatagggaagtattgtgaagaatgtggaggaaagtgttgtaagtctggagatcccattcaagtctttaacttcgattatgaagaaataaagaaaatgggtggggatgtcggaaggcttagaaaaaatggaaaaattcatttactttctagaccctgtccttttcagaatggatgggcttgctctatccataagtttaagccttactcgtgtttgtcttatcctttcgctactgaagac…	MNTEEINLLTKRALSGDKKSLLEILNFLEKFDQPLTRFASYSILYQFAFNSLYDIGKYCEECGGKCCKSGDPIQVFNFDYEEIKKMGGDVGRLRKNGKIHLLSRPCPFQNGWACSIHKFKPYSCLSYPFATEDEQMIVIKEYKDGIPDFKVPEFCTSGKVVKDRLNNVEKELREKLGRIPSAKEILEFLMKEKT	red	7	6						1					1		1	1		1		1
fig|1160895.6.peg.55	gi|851189476|ref|NZ_JFZT01000005.1|	Protein coding gene	32383	31919	-	hypothetical protein			atgtcagatcaagaagctagagatttagatagggcagaggaatatgagaagatgaattcaagagttgctgtattaggtcaatttaagtttgagataagttctgggttaataatagcctcaagatatgcggataagcttaggagagttgccttagttacgttaggaaagatgattcctaaggatattataatgagagatatagcggaattgaacaaggagctctataataagattgtaaacgagttaaaagtcaataagttagacgttattagattaatggtagatgtagagtataatcctcaagaaaagaagttacagttctctaatataagaataataagatattatactgaagaggaatgcaagaaaatgggtgaagacctaattaaggaaaacgag…	MSDQEARDLDRAEEYEKMNSRVAVLGQFKFEISSGLIIASRYADKLRRVALVTLGKMIPKDIIMRDIAELNKELYNKIVNELKVNKLDVIRLMVDVEYNPQEKKLQFSNIRIIRYYTEEECKKMGEDLIKENEKLKDELEQAKKKIEEIKNIIQ	blue	10	9						1			1	1	1	1	1	1		1		1
fig|1160895.6.peg.56	gi|851189476|ref|NZ_JFZT01000005.1|	Protein coding gene	32797	32961	+	Conserved protein			atggagactataggtgtaatgaaagtaagtaggaactatcaagtcactataccatttaatataaggcaaaagtttccagtgagagaaggtgacttagtacgagtagtctacgatgatgatgaaaaagtagtaaagctttacttagttaggaatgaatctgggtaa	METIGVMKVSRNYQVTIPFNIRQKFPVREGDLVRVVYDDDEKVVKLYLVRNESG	green-grey (small prot)	1	0	Unique
fig|1160895.6.peg.57	gi|851189476|ref|NZ_JFZT01000005.1|	Protein coding gene	32996	33358	+	CrcB protein			atgataattaaggaatgtccaaaaagctttgatagttgtcaaagtgaactagagcagagaataaaaaatgcagggttatttatatttacaatcattgatcacagcaaagctgcagaagagagcagtttacatctagatccaacgaaggtaatagtattcggaaatccgaaggttggcacactattaatgctggagaaaagagaaatagcttacgaacttcccttaaggatattaatttattcgttgcaaggaaagacgtatctagcttataaaaaaccttctgatgttggaaaagaatacgggttaagcaacgacattctgaggaaaatggatgagctaatggaaaaattaataactttttga	MIIKECPKSFDSCQSELEQRIKNAGLFIFTIIDHSKAAEESSLHLDPTKVIVFGNPKVGTLLMLEKREIAYELPLRILIYSLQGKTYLAYKKPSDVGKEYGLSNDILRKMDELMEKLITF	blue	9	8						1	1	1	1		1			1		1		1
fig|1160895.6.peg.58	gi|851189476|ref|NZ_JFZT01000005.1|	Protein coding gene	33469	33714	+	hypothetical protein			atgggaaatctagaggagattaaaagttcgttctctaatctctcagattgtgtagaaaaatgtttacattgtgtagactgtgagaagtgcgatgaagctgagctcctcctggacgaatttatgagtagagtaaatgggatcaacgtactttcattaaacgatgaggaaaggagagaactaacttctataataagatctgcaatggaattgaggaaaagaattagtggaaaaagagaagcactttaa	MGNLEEIKSSFSNLSDCVEKCLHCVDCEKCDEAELLLDEFMSRVNGINVLSLNDEERRELTSIIRSAMELRKRISGKREAL	green	1	0	Unique
fig|1160895.6.peg.59	gi|851189476|ref|NZ_JFZT01000005.1|	Protein coding gene	33739	34359	+	Phosphoglycerate mutase (EC 5.4.2.1)	FIG00005840	idu(1);Phosphoglycerate_mutase_protein_family	atgcatctaatattagtaaggcatggcgagtctctctggaatagagaaaacagatttacaggctgggtagatgttcctttaaccgaaaaaggaagagaagaagcgaaaagagcgggtaaactcataaaggggtataggattgatgtagcttatacgagcgtcttaagtagagcaactgaaactcttgatataatccttgaagaaatgggagttaaagtaccaataattagagatcaagcgttaaacgagagacattacggaaacttacaggggctaaacaaggaggaaactgccagaatatatggggaagagcaagtaaaggcttggagaagaagttacagcataagaccgcctggaggagaaagtctagaggatacccagaagagaacagtacccttc…	MHLILVRHGESLWNRENRFTGWVDVPLTEKGREEAKRAGKLIKGYRIDVAYTSVLSRATETLDIILEEMGVKVPIIRDQALNERHYGNLQGLNKEETARIYGEEQVKAWRRSYSIRPPGGESLEDTQKRTVPFFKNCILMDVKLGKNVLVVAHGNSLRSIVMYIENISPEKIPFVEIPTGVPIVYLMSKENKMIDKKVLNESNGQN	green	1	0	Unique
fig|1160895.6.peg.60	gi|851189476|ref|NZ_JFZT01000005.1|	Protein coding gene	35007	34333	-	hypothetical protein			ttggaaagtaagggaatgttaaacgaagcttacatgaagatagttgaggcagttagattatccccaaatcctgtctttattttcgaaatgggtctaatccagctaaaggaagggatgagagaaggaatagacgttatggttcaggcgatagatcaagctcaaagaacagggttagatgtttcgcagtggattccgaggatattaactgaggctaaaatactttcctctcacggaaaaactaagttagcagtcctacttctttcaggagttaactctgtttaccccaacagttcaattgaagaggagttatcatctttaaatgagagtcctcaacaaataggaggtcagatccagtcagaactctctcctcaggtttcctctcaatcatctgtttcctcc…	MESKGMLNEAYMKIVEAVRLSPNPVFIFEMGLIQLKEGMREGIDVMVQAIDQAQRTGLDVSQWIPRILTEAKILSSHGKTKLAVLLLSGVNSVYPNSSIEEELSSLNESPQQIGGQIQSELSPQVSSQSSVSSPKILEYGLPQGCNWSIYAEGKGFSSSTNVLYLDPGKYKFKVMPVTCNGVTYYPTPDMGYLENGKTYYVNFFKRSQTSIPWIPLLVLAIALI	green	1	0	Unique
fig|1160895.6.peg.61	gi|851189476|ref|NZ_JFZT01000005.1|	Protein coding gene	35782	35132	-	ABC-type multidrug transport system, permease component		idu(4);CBSS-196164.1.peg.1690	gtggaaagaattggagtaaaggattatacgagctttttcgtgataggactagcgtttcaaggttatgtgtcttcaattataactacggtaagtggaaggataagaaacgaacaactttacggcactatagagtattacgttctatctagatcgggcgtaacttcttttctcttttactcagctatttggggatttgctgtaaatacaattaatgcgttcatcattatgagcgtaggtttaggactgggaataaagtacgacataaattggctctcatcaataattatatcagttttgttaatattatctactttaggtctttccttcctttcagcagcgtttactatggtaatcaaacaaggaaatccgatctccctcttcttctcaacatttactacc…	MERIGVKDYTSFFVIGLAFQGYVSSIITTVSGRIRNEQLYGTIEYYVLSRSGVTSFLFYSAIWGFAVNTINAFIIMSVGLGLGIKYDINWLSSIIISVLLILSTLGLSFLSAAFTMVIKQGNPISLFFSTFTTLLGGVVFPVTAMPIPLTYLSYALPLTWALQGLRGSFLDGEGIVQEGGIILVLLVFNVILIPIGVLAYKYAFRKAREKGTLSEY	orange	26	12		Core				1	1	1	1	1	1		1	1	1	1	1	1
fig|1160895.6.peg.62	gi|851189476|ref|NZ_JFZT01000005.1|	Protein coding gene	36687	35923	-	ABC transporter, ATP binding protein			ttgactattcccacttcaggagacgctttcgtaaatggatatagcgtaacaagggacgaaaaaatggttagaaaaaatataggactagttacagtaagtgaaagagccttctattacaggttaaccgcaatggataacctcatcttctttgcaagtctgcaaaacctttcactttcagaggcaaaaaaaaggtcaagagaggttttagactttgtaggtctttctcaatggtccaatgtaccttacatgaagtttagcactggtatgcagaaaaagcttgccttagctagatctttgttgacagatccaccagttcttctcatggatgagccaactttaggtttagatctactctcagctagacagtttaggcttactttaaaggagttaaaaggtagg…	MTIPTSGDAFVNGYSVTRDEKMVRKNIGLVTVSERAFYYRLTAMDNLIFFASLQNLSLSEAKKRSREVLDFVGLSQWSNVPYMKFSTGMQKKLALARSLLTDPPVLLMDEPTLGLDLLSARQFRLTLKELKGRKTILMSSHYLREVEELADKVILIKRGKIVGQGTLEELKWKIGKVVEVQTSSLTDKMARFIISESVDGYTLRVPERELENLSSFKVINEVEPNLDDIYVYFVGEEREDTRRGRSRPWRVREF	orange	28	35		Core			3	3	2	2	2	3	2	1	5	3	3	3	1	5
fig|1160895.6.peg.63	gi|851189476|ref|NZ_JFZT01000005.1|	Protein coding gene	38055	37561	-	Conserved protein			atgtgtgattataaactaatagttacaaagagaccaataaagaagacatctaggaacatccttgtaaagcgagagattttcaatgcaataaccgaagacaaatatctgaaagttttagttgaagaaagtaaagataatatgagcaggagctattactattatatattaagaagacttaaagaaattggagcgatagaggataatgccatatcctttagagcaatatttccctttattataagaggtgagaaagtggagatagataggggtataatattctcttccaaagacggtataattgtaatggacttaaactctgagaagtatcagtgtaatacgtgcccggtagtagcggaatgtgcttacggattaagaaaaattgcatccgagttagctatt…	MCDYKLIVTKRPIKKTSRNILVKREIFNAITEDKYLKVLVEESKDNMSRSYYYYILRRLKEIGAIEDNAISFRAIFPFIIRGEKVEIDRGIIFSSKDGIIVMDLNSEKYQCNTCPVVAECAYGLRKIASELAIKIKGKTLSELWNNMISNIIDKNLEKLEYIPC	blue	11	16					1	2	1	1	3	2	2	1	1			1		2
fig|1160895.6.peg.64	gi|851189476|ref|NZ_JFZT01000005.1|	Protein coding gene	39577	38285	-	Major facilitator superfamily (MFS_1) transporter			atgctcgcatcaggagagtgggcagaaacattaatgcttttaggaaatggagcattgctagctctagtctcaacgttctatggtctaaaaggggcattggctgcatatgctcttccagccccattttttgcaggagaatttgtaggttcttggttatttgggtatttagctgataagagagggagaagatctgtctttctatataatcagatagtcttcggattgggaatgttattggcaggcttaatgccaatatggcagctgatagcattatttgtttttatcggaggaataggagttggaggagagtttcccttagtagacagttatagttctgaaatgtttaaaggtaaacaaagaggatcaaggttagcattaatttataccatcgcagtaact…	MLASGEWAETLMLLGNGALLALVSTFYGLKGALAAYALPAPFFAGEFVGSWLFGYLADKRGRRSVFLYNQIVFGLGMLLAGLMPIWQLIALFVFIGGIGVGGEFPLVDSYSSEMFKGKQRGSRLALIYTIAVTAGPFIVYITSLTAHIGPLSNGIGYYSFRIPLWIMGIAGIMVWAVRLRLTESPRWLETHGKFEEADMITTQIEEKVKREKGISELPPVVSKSDPFEKPTRFKDLFAPDIRTKTIMMLIFQILQGGIFYGFATFAPSLIVDKYPFNNPLGYSAIVFLGFFVGSVFNVFIIDKVERKWGIILSAVLSGISGTLFAVANSLLAVVTLGFLTAFLLWNFSNFFHQYQAEIFPTRVRTTAAGFVYAWSRISTSFLLIIIGAFFLPHGPLAVF…	blue	13	26					3	3	1	1	2	2	1	1	2	4		2	3	4
fig|1160895.6.peg.65	gi|851189476|ref|NZ_JFZT01000005.1|	Protein coding gene	40491	41321	+	ABC transporter, ATP binding protein			gtggaagcactaatcgatgttcaacatgtctggaagttatatggaaagtttgtagcaaatgaagatatatcattaacattatataaaggagagatagtttcacttcttggacctaatggagctgggaaaacaacgcttgtaaaacaactttatggggagctattgcccaataagggtaaaatcacagttcttgggaataacccaactaatagaaaaattatgaagtcgataggcataatacctcaggaagtccaaccatatgaagatttaaccgtatgggataacatatattacttagggaaaataaaaggggttaaaacgaagcaaatctatgagcgcggtgaggatctcctaagaaagttagaactcttagaaaaaagaaatactctcgctatgaaa…	MEALIDVQHVWKLYGKFVANEDISLTLYKGEIVSLLGPNGAGKTTLVKQLYGELLPNKGKITVLGNNPTNRKIMKSIGIIPQEVQPYEDLTVWDNIYYLGKIKGVKTKQIYERGEDLLRKLELLEKRNTLAMKLSGGMKRKLLLATSLINDPKLVILDEPTTGLDARARREVWNILLGLKKEGKSILLTTHYLDEAEKLSDRIYFINRKIVIEGLTSEIKEKFSDWYELIDYDSGKTIRIKGEDELKKVISNLNGKFEVRLPSLEEIYLEVFKDVS	orange	28	144		Core			13	16	8	6	9	11	11	7	12	12	12	13	12	15
fig|1160895.6.peg.66	gi|851189476|ref|NZ_JFZT01000005.1|	Protein coding gene	41693	41514	-	hypothetical protein			gtgggagaggcaaccacgatatgcaataagagtgatccagctataagtaatataggaacaattaaaagagtagtaataccatttgagattgctatggataagatgtataactctcttggaatacctgaagcagatattaacgatattctacctacttctctttcgttagctatagtttga	MGEATTICNKSDPAISNIGTIKRVVIPFEIAMDKMYNSLGIPEADINDILPTSLSLAIV	green-grey (small prot)	1	0	Unique
fig|1160895.6.peg.67	gi|851189476|ref|NZ_JFZT01000005.1|	Protein coding gene	41668	42021	+	ABC-type multidrug transport system, permease component		idu(4);CBSS-196164.1.peg.1690	ttgcatatcgtggttgcctctcccacttatttgataatatctatcctctcctcaatatttatgggtatgatgttcggtacacttatcggatttggatttagaacgttaagagaggtaaaccaatactcacagataatttcatttggtctagctttctttgctccagtctattttcctttctatttcgtgcctctaccatttagatatcttacattgctcgaaccaactacttatgtttctcaggcagtttcctccgcattgcaaggcaatacaatatcgttattgtggtcgctaggtgcattaatttacgggataatcttcttaatagctacaaactacgtgatcagaaagtga	MHIVVASPTYLIISILSSIFMGMMFGTLIGFGFRTLREVNQYSQIISFGLAFFAPVYFPFYFVPLPFRYLTLLEPTTYVSQAVSSALQGNTISLLWSLGALIYGIIFLIATNYVIRK	yellow	2	1													1
fig|1160895.6.peg.68	gi|851189479|ref|NZ_JFZT01000006.1|	Protein coding gene	473	1858	+	Mobile element protein			gtgggtaaacctaagaagagtagtaagggatcagtccctatgcctgccataccagtcctcaaacgcaccataactgtagatctagtaccaacaaaagaacaagaggaagtgttaaaagaactaggtgacctatgttcaaaactatggaatcaagtaaactacgaaaggagaagacagttctttaacggtgaacgtggtgttgatatcaagggtacctataacaagtggtataatgagtataagaacatgataggtacaataacagcacaacaagttttaaacaagaacaatgaggcatggagttcattcttctccttgttaagagtaaagaaagaggaaaaattactactaccattcatcaagaacgtaaacccaccaggttactggaaagacaggaag…	MGKPKKSSKGSVPMPAIPVLKRTITVDLVPTKEQEEVLKELGDLCSKLWNQVNYERRRQFFNGERGVDIKGTYNKWYNEYKNMIGTITAQQVLNKNNEAWSSFFSLLRVKKEEKLLLPFIKNVNPPGYWKDRKERKLIIMLRKDQYKIDKEKQEIELRHLGKFKDLAIRYKGEIYYRGGQGRLEIIYNSVLHKWYAHITLKASERLDRETGKWKKVPLTLKGNLVGGIDIGINNLLAVYVSDGTQMLIKTRVLKSISYYFMKLISMKQKLLSLYKQPFSNEIRRLYIKWKRKLNAIIDTTVRKVAEFLYNKGVSLIKVGYPKNISQKKGNFLVANVWSYKQVMEKLRDVAEEYGITVKFVNEAYTSTTCPIHGNGCGKRVSRGLFKCTTSNKVFNADLV…	red	8	17					12			1	1				2	1		4	1	7
fig|1160895.6.peg.69	gi|851189479|ref|NZ_JFZT01000006.1|	Protein coding gene	2215	1853	-	ABC transporter ATP-binding protein			atgataattgccgaaggacttacgaaatcctttgagaaaaggcaaatcttagaccttactttcaacgtcgataacagatctatcaatggctttattggaccaaacggtgcagggaaaactacaactattaagatactctccggtcttctaaggaagacctcaggaaaagtagaggtctttggagaggatccgtggaataatcctaaagtctacgagagaatgtctacaatattcacaacgatatatcatcctcaggaagtaaaagtctacgaatatctaacagacttggggagaatatatggaaaagatactgacctcctccccgccctaaagagcgagggttcccctcagagcggttcatag	MIIAEGLTKSFEKRQILDLTFNVDNRSINGFIGPNGAGKTTTIKILSGLLRKTSGKVEVFGEDPWNNPKVYERMSTIFTTIYHPQEVKVYEYLTDLGRIYGKDTDLLPALKSEGSPQSGS	green	1	0	Unique
fig|1160895.6.peg.70	gi|851189481|ref|NZ_JFZT01000007.1|	Protein coding gene	1736	406	-	Mobile element protein			atgcctaccgtatcagtcctaagacgcaccataactgtagatctagtaccaacaaaagaacaagaggaggagttaaaagaactaggaaacttgtgttcaaaactatggaaccaagtaaactatgaaaggagaagacagttctttaacggtgaacgtggtgttgatatcaagggtacctatacaaagtggtataatgagtataagaacatgataggtacaataacagcacaacaagtattaaacaagaacaatgaggcgtggagttcattcttctccttgttaagagcaaagaagaaactactaccaccattcatcaacaagataaacccacctggttattggaaagacaagaagaagaggaagataataatagtgttgaggaaagatcaatacaagata…	MPTVSVLRRTITVDLVPTKEQEEELKELGNLCSKLWNQVNYERRRQFFNGERGVDIKGTYTKWYNEYKNMIGTITAQQVLNKNNEAWSSFFSLLRAKKKLLPPFINKINPPGYWKDKKKRKIIIVLRKDQYKIDKEKQEIELHHLRKFDRLKIKYNGEIYYRGEQGRLEIIYNDVLGKWYAHITLKASERLNRDTGKWVKVPLTLKGNLVGGIDxxGVNNLFAVYVSDGTQMLIKTRVLKSISYYYRKLISMKQKLLSLYNQLFSNEIRRLYVKWKRELNAIIDATVRKVVEFLYNKGVSLIKVGYPKNISQKKGNFLVVNVWSYKQVMEKLRDVAEEHGITVEFVNEAYTSTTCPIHGNGCGKRVTRGLFKCTTSNKVYNADLVGAFNISIILSPNDG…	blue	9	18					12			1	1	1			2	1		4	1	7
fig|1160895.6.peg.71	gi|851189481|ref|NZ_JFZT01000007.1|	Protein coding gene	2112	1879	-	Transcriptional regulator, MarR family			atggttgagattttggacaaattagaaagggataatctgataataagaaatagagacaccgtagataggagagttgttaaagtaagagtcacagatatggggttaacagtattaaaggaagtaagagcaaaatataaggacttaatagaagatcttttgagtaaagtagatagagagaaggttattgaatttttcaagataattattagcgaaactaaagtaaaagttagctag	MVEILDKLERDNLIIRNRDTVDRRVVKVRVTDMGLTVLKEVRAKYKDLIEDLLSKVDREKVIEFFKIIISETKVKVS	green	1	0	Unique				1
fig|1160895.6.peg.72	gi|851189483|ref|NZ_JFZT01000008.1|	Protein coding gene	26	238	+	Transposase ISC1316			atgagagtgaagatagctaaaactttcgaaaggatagacaactttcatcgtgacatgtacttcaagatagggaagttcttcactgagaactatgacggtctagctatggaggacataaatgtcaaacaactggtatctcgttcagctagattcctccgcctccacttacatgatgttagcttctacaagatgaggaagatattcagatggtaa	MRVKIAKTFERIDNFHRDMYFKIGKFFTENYDGLAMEDINVKQLVSRSARFLRLHLHDVSFYKMRKIFRW	green-grey (small prot)	1	0	Unique				1
fig|1160895.6.peg.73	gi|851189494|ref|NZ_JFZT01000010.1|	Protein coding gene	290	174	-	hypothetical protein			ttgtttatcttttacgtaattagaaacggaaatccaagggatctatattctctatctctctgtagattaaaggatcggaagactgtaagagtgagaacagagagtgatatcttctaa	MFIFYVIRNGNPRDLYSLSLCRLKDRKTVRVRTESDIF	green-grey (small prot)	1	0	Unique				2
fig|1160895.6.peg.74	gi|851189494|ref|NZ_JFZT01000010.1|	Protein coding gene	1229	912	-	hypothetical protein			gtggatgtaacttttctgatagatgatggaagcatattaaagctaggaaatgatgaagtgtttaaggttagtgatccagattcctttgtagaactgacaaaagatcttaagtctatctctacaaaaaaaggtaatctgaggataggaaatataattagacttaaaagagaactaggaagaagtattctagttttagttagcaatagaaaagtaaagaatagtgatgaacttattttagtatataatggtaaaaagataagcgcattaatcggaaataatatattacatttgaatcctactacatcaaacaatagataa	MDVTFLIDDGSILKLGNDEVFKVSDPDSFVELTKDLKSISTKKGNLRIGNIIRLKRELGRSILVLVSNRKVKNSDELILVYNGKKISALIGNNILHLNPTTSNNR	red	6	5					2	1	1		1	1	1
fig|1160895.6.peg.75	gi|851189496|ref|NZ_JFZT01000011.1|	Protein coding gene	3	416	+	Glucose/mannose:H+ symporter GlcP	FIG00435857	ff	ttgtttggttcttctagtaatccagtttatagcgaaatatcctcagttgaggccgcatcaatcttagcagcgataaatgttgctgcaacctatattgcttttaagtatattgatagaataggcagaagaagcttaggtttatcggcatatgcaggtatgctagctttcgacttgcttggaggaattctacttatgagaggaattttaataggagcactcatagcttttgcaggatttatagtattcttcgcttatggagttgggggaactggatggttaattcaagctgagtatttcgatactcgcataaggggaagaatggcagcattaatagctttcattgactggatatcaaactttgtaataatagaagtatttcctgtaatgttatcaacaatt…	MFGSSSNPVYSEISSVEAASILAAINVAATYIAFKYIDRIGRRSLGLSAYAGMLAFDLLGGILLMRGILIGALIAFAGFIVFFAYGVGGTGWLIQAEYFDTRIRGRMAALIAFIDWISNFVIIEVFPVMLSTIGLAG	green	1	0	Unique				1
fig|1160895.6.peg.76	gi|851189496|ref|NZ_JFZT01000011.1|	Protein coding gene	446	619	+	Glucose/mannose:H+ symporter GlcP			atgtttgtatttacggctctagatgctctggcgttagcaattgtttacctattactacctgagacaaaggggctttcattagagcaaatagttaaattgtttggagaacacagagtaactgaaatcaaaaaatacagcaaaaaggaactagagaaaactaagcctctaaattga	MFVFTALDALALAIVYLLLPETKGLSLEQIVKLFGEHRVTEIKKYSKKELEKTKPLN	green-grey (small prot)	1	0	Unique
fig|1160895.6.peg.77	gi|851189496|ref|NZ_JFZT01000011.1|	Protein coding gene	1171	665	-	hypothetical protein			atgtctattggcccaattgaacacgaaagttttcctcaaatttctattaatatcgaccatggttcaagtgggtattataatcaattaacttggattgcaactgtagaagggactgagaaaattagcgtagaaccgacgctaatagacgcaaagtttaactggtgttacatcgaaactacaataaaaatcaatttcaaagattcagtaaatatagattatgttagagttataacacaagggcatgcaaactcgtatactagttttggtgcatctgtggagtgggctggaaacttcaaagcaagtgaagttaatataacatcagtggcatgcccatggatagaacaaggtcttgctcttcccaatcaaattaccgtagatctaggagtatcagatgggggg…	MSIGPIEHESFPQISINIDHGSSGYYNQLTWIATVEGTEKISVEPTLIDAKFNWCYIETTIKINFKDSVNIDYVRVITQGHANSYTSFGASVEWAGNFKASEVNITSVACPWIEQGLALPNQITVDLGVSDGGYVLYDGGYMSFSINNFEYQGGHIPSRPGIYLSDWS	green	1	0	Unique				1
fig|1160895.6.peg.78	gi|851189497|ref|NZ_JFZT01000012.1|	Protein coding gene	1117	758	-	Mobile element protein			gtgggtaaacctaagaagagtagtaagggatcagtccctatgcctaccgtaccagtcctaagacgcaccgtaactgtagaactaattcaaacaaaagaacaagaggaagtgttaaaagaactaggaaacttgtgttcaaaactatggaaccaagtaaactatgagaggagaagacagttctttaacggtgaacgtggtgttgatatcaagggtacctatacaaagtggtataatgagtataagaacatgataggtacaataacagcacaacaagttttaaacaagaacaatgaggcgtggagttcattcttctccttgttaagagcaaagaaaaactactaccatttatcaagaacgtaa	MGKPKKSSKGSVPMPTVPVLRRTVTVELIQTKEQEEVLKELGNLCSKLWNQVNYERRRQFFNGERGVDIKGTYTKWYNEYKNMIGTITAQQVLNKNNEAWSSFFSLLRAKKNYYHLSRT	green	1	0	Unique				1
fig|1160895.6.peg.79	gi|851189497|ref|NZ_JFZT01000012.1|	Protein coding gene	1367	2251	+	hypothetical protein			atggataaaaagagtattgtaagtacttcagctttactctttttattcctcataagtctagacatgtttttcattaacacgcatgtaaccctcgcaaacaatcccccgagaggagacctacagtacttagcgtacacaaatgggggtgacttccacgtcctaaacttagctaacataactacaaaccaatcaaatacccctgatccaacagtaacactgggtactcccaaattaatatacaacatgacacacgagaaagaaacattattaatataccaggggaacgaatcagcatatgttaacacaacagtaaacgaacacgtattatactacatcatctatcataaagtcgagaaagaatacaacttaacagtaaaaatcgtaatattcaactacaca…	MDKKSIVSTSALLFLFLISLDMFFINTHVTLANNPPRGDLQYLAYTNGGDFHVLNLANITTNQSNTPDPTVTLGTPKLIYNMTHEKETLLIYQGNESAYVNTTVNEHVLYYIIYHKVEKEYNLTVKIVIFNYTLSSENGYYALFIINFNPTNHKTNITNLIEINSTSTLKKDTNLISKGLNKLSKIYKNSQNETLKALGKYYEKISKDMKNLNKIIPKFILKMTLNYTFSVVKDGSNCNLAAAATGSLCGLEFGIWGAVLAPVSFGLSFLVGVLAGAAVCGYAAYEVGANCPNN	green	1	0	Unique
fig|1160895.6.peg.80	gi|851189497|ref|NZ_JFZT01000012.1|	Protein coding gene	2455	2712	+	hypothetical protein			ttgctctcagttctaatttttcatgttagctcctttaatttcaacggcatcccagtatcaaaagattatctctacactgcttatataattacttctggcatatggttctttgtagcaggtatatggtactcaaaaatagactttaaagccttgttgaaaggagaagttaaaaaagtagatatgagaagactatttattggtatgttaatctcgttattatggataccactcatcgtagttataatttcagtgggataa	MLSVLIFHVSSFNFNGIPVSKDYLYTAYIITSGIWFFVAGIWYSKIDFKALLKGEVKKVDMRRLFIGMLISLLWIPLIVVIISVG	green	1	0	Unique
fig|1160895.6.peg.81	gi|851189497|ref|NZ_JFZT01000012.1|	Protein coding gene	3343	2885	-	Aspergillopepsin-2 precursor (EC 3.4.23.19) (Aspergillopepsin II) (Acid protease A) (Proctase A) [Contains: Aspergillopepsin-2 light chain (Aspergillopepsin II light chain); Aspergillopepsin-2 heavy chain (Aspergillopepsin II heavy chain)]			atgccctcaaatacagccacatattcatctcaatggatagggataggagggttcttctctagggacaattctttaataaagactggaacactatcgtattcggattacggaaagacctattactcagcatggtatgggctcttacctgcatcatcaacaataacaaacttcaacgctaagcccagtgatataacgcaggctgaaatatttgtagtaaagataataaactcaacaacacaagagttgaacataactctaaacgatctgacagaacatgaacacttttcgatactggtgaactacagttcctccttactctcagcagagtggattgaggagagaccagaggttaatggacacctaagtactctagcaaacttcaacatttcatattatgga…	MPSNTATYSSQWIGIGGFFSRDNSLIKTGTLSYSDYGKTYYSAWYGLLPASSTITNFNAKPSDITQAEIFVVKIINSTTQELNITLNDLTEHEHFSILVNYSSSLLSAEWIEERPEVNGHLSTLANFNISYYGNYYTGVPYTNYADLTSSSP	green	1	0	Unique
fig|1160895.6.peg.82	gi|851189497|ref|NZ_JFZT01000012.1|	Protein coding gene	4133	5044	+	hypothetical protein			atgcccatatgtccttcatgtgaaatggagtttaacacttgggatgacttagctgaacacttcaattttatggctaatgttaagagtaacccttcacacgtaatgtggctcaatcggaacatatccactagaaggatggaggttcatgagttagcagataagttggaggagttcttttcaacctctgaggggctagcaatatggataagatctaagttcatagagaaattttacggaaacactccccatccgttcatcgttgcaatgcagaacccaactaggggggtattgttgggatatgtgattgagcaccagcattttctgaagaactgggtcaaagtgctctcgtcgattgtattcaagactgatagggatgatgttttacagtatgagttggac…	MPICPSCEMEFNTWDDLAEHFNFMANVKSNPSHVMWLNRNISTRRMEVHELADKLEEFFSTSEGLAIWIRSKFIEKFYGNTPHPFIVAMQNPTRGVLLGYVIEHQHFLKNWVKVLSSIVFKTDRDDVLQYELDNISVEFIGRNGRLSHYELLLRMGEAVGMPREKILSTPPLPSTQSAIRSWRNIAEKRTWLETMAAMHSLELVADRSLVKYGARLPYFNPEILSSDQYPQAVKDFLREGYEADISHAGTALKMVERYAKEMTEKVQIIVLKSFDAFSKYLLARLERGFEIEPSLIGRVVIYT	red	8	7								1	1	1			1	1		1		1
fig|1160895.6.peg.83	gi|851189497|ref|NZ_JFZT01000012.1|	Protein coding gene	5041	5361	+	hypothetical protein			atgaaaataattgttaacggtaaggaggctggcactaaggagaaagggtgtgcattatgtggtgcaacttggggagagtactatgatgtaattgacggagagaatttgttcttttgttgtgattactgtgcactggaattcaaaaacatggtaaatgaggttaagaacaggacaaggtggagtaaaatttacgaattagtgatcaacggaaattattacactgggaggacttgtatagccaaaagtgaggataaagagtacaagttttacgtaaagtttaacgatgaggctggaatagagacttttaaggaactgacctaa	MKIIVNGKEAGTKEKGCALCGATWGEYYDVIDGENLFFCCDYCALEFKNMVNEVKNRTRWSKIYELVINGNYYTGRTCIAKSEDKEYKFYVKFNDEAGIETFKELT	red	7	6								1	1				1	1		1		1
fig|1160895.6.peg.84	gi|851189497|ref|NZ_JFZT01000012.1|	Protein coding gene	5780	5986	+	sugar transporter, putative			ttgattggttttggcgttaagggcgataatggtcttagttacgtatatgcagttgaactttcgctactgaagtctagagggctagtaggaagtataatgcaagcgctttacgatataggtgcactgctctctgtaatacataacggaaggttgtatttcacaataataagtgttttagccctcttaagtattggtctctggtcttaa	MIGFGVKGDNGLSYVYAVELSLLKSRGLVGSIMQALYDIGALLSVIHNGRLYFTIISVLALLSIGLWS	green-grey (small prot)	1	0	Unique
fig|1160895.6.peg.85	gi|851189497|ref|NZ_JFZT01000012.1|	Protein coding gene	6061	6270	+	hypothetical protein			ttgggctctatctttgcaataggttctttcctcttctttgtcccgttagtctctttgactgatactttcttaaaggaacaaaacgtacctgacccttccacaatattggcagtgatgtttgttgttggttttatcttatttacaatagctggtaggatatatgacaggttaggaagaggactactattgctttcacactacttagggtag	MGSIFAIGSFLFFVPLVSLTDTFLKEQNVPDPSTILAVMFVVGFILFTIAGRIYDRLGRGLLLLSHYLG	green-grey (small prot)	1	0	Unique
fig|1160895.6.peg.86	gi|851189497|ref|NZ_JFZT01000012.1|	Protein coding gene	7374	6790	-	hypothetical protein			atgaaaataaagagattgcttctaatagggattacaatctctttacttgtagtagcagggatttatctagtagtcttgccttcgctcgttcattctctacccacttctgtcacaccacagcaggtaataaaggcgtctgataaagcatttggcggtaaatggtctatcaacatagggattagtggtaacacgacagtcctccaacacggtacagaaaaagttacttatttaaacaaccgtacagcgacccaaccttgtagtttctatcctcaagctatgatctctcaagagtacttcttaatctacaacagcactaagccattagatggagggtatttccgtatatatgagttcaataactcattttacgctgaaaacttctttaataaggaattaaat…	MKIKRLLLIGITISLLVVAGIYLVVLPSLVHSLPTSVTPQQVIKASDKAFGGKWSINIGISGNTTVLQHGTEKVTYLNNRTATQPCSFYPQAMISQEYFLIYNSTKPLDGGYFRIYEFNNSFYAENFFNKELNTTMPVSYKANFTLGKIKGEVISFANSNITLGIAIYGKYVYLLYMYYFTFNDNQFITFINSL	green	1	0	Unique
fig|1160895.6.peg.87	gi|851189497|ref|NZ_JFZT01000012.1|	Protein coding gene	7699	8001	+	hypothetical protein			ttgtacgttaaagctgtactccttgaactttttgggaaggagtatgaaggacacggaataaggtctcttctaagttacttatctgacctactagagaaaaatgaataccatgaagaggctaaaagggtaagggattttgttagggaaagaaggagctctctagtaactcttgatgactcatacatagagggaagatacgaagacgttgagttttcagaggaggacgcagacgaaatgattaaattagctaaagatacaatttccatgctggaggaggttgttaggagtgtcaagtccggttaa	MYVKAVLLELFGKEYEGHGIRSLLSYLSDLLEKNEYHEEAKRVRDFVRERRSSLVTLDDSYIEGRYEDVEFSEEDADEMIKLAKDTISMLEEVVRSVKSG	red	5	4						1							1			1		1
fig|1160895.6.peg.88	gi|851189497|ref|NZ_JFZT01000012.1|	Protein coding gene	7985	8269	+	Conserved protein			gtgtcaagtccggttaagtttgtcttctctcatttaagcaaatggagggagtatgctgaagcaataaggttagcagtaaaagagctagatgaaagtgctgaagtctatgtcatagggagtattgcttctggtaaatatacagtcagaagtgacattgatattctcatagtcattaaaaaggatttgaaggggagggagaaaaggacgtttaaggtcaaagtccttgaactagccttcgataagttaacctgccgttcggcgctccagcagagcttcatgtggtga	MSSPVKFVFSHLSKWREYAEAIRLAVKELDESAEVYVIGSIASGKYTVRSDIDILIVIKKDLKGREKRTFKVKVLELAFDKLTCRSALQQSFMW	yellow	2	1																		1
fig|1160895.6.peg.89	gi|851189497|ref|NZ_JFZT01000012.1|	Protein coding gene	8547	8816	+	hypothetical protein			gtggtatttatggaatacatattgagggttgatgaaaagggtaggatcgtaataccgaaagacgttagggaaaggttaaacataagtaacgtagttaagctggttgtaaaagataatgaggtcttcattagacccttaaacaagggtgacttgataaagaagtatgagggaatgtttaaagtggatttggaaaaggctgaggttgatgaaatcttaaaggaggctttagatgaaaggggtaaaaaatggttaaaagatattttgacgtaa	MVFMEYILRVDEKGRIVIPKDVRERLNISNVVKLVVKDNEVFIRPLNKGDLIKKYEGMFKVDLEKAEVDEILKEALDERGKKWLKDILT	yellow	2	1												1
fig|1160895.6.peg.90	gi|851189497|ref|NZ_JFZT01000012.1|	Protein coding gene	8792	8944	+	hypothetical protein			atggttaaaagatattttgacgtaaacgtttttgtctatttccttactgaaagcccttcattctctgctaaggcaagaaagtggattgaggagactgatgagatatatacggcagaaataacttattaccaaagatgtatcaccatggtttag	MVKRYFDVNVFVYFLTESPSFSAKARKWIEETDEIYTAEITYYQRCITMV	green-grey (small prot)	1	0	Unique
fig|1160895.6.peg.91	gi|851189497|ref|NZ_JFZT01000012.1|	Protein coding gene	9096	9467	+	hypothetical protein			atgcaagagtcaccatatttagacatctacaaagcatatggtcaattatttgctgatcaggctgaattaccttacgtttcctctccacaaaattctggacattggcaaatatattatcaatttgaatacctatcatctgggaaaccctatattgcaccgtcttcttcaccggcacctgggacaactctacaggctagtgtatttaaccttcaaacgaaaggcaattaccaaaacggtaacgtatatgtattcaattataacacattatacatgtatcccgtaaatggcggaccagaaactggtggaaactggtactatacttttgaattccagaattctagtaactattatcaatacacatacggtttatga	MQESPYLDIYKAYGQLFADQAELPYVSSPQNSGHWQIYYQFEYLSSGKPYIAPSSSPAPGTTLQASVFNLQTKGNYQNGNVYVFNYNTLYMYPVNGGPETGGNWYYTFEFQNSSNYYQYTYGL	green	1	0	Unique
fig|1160895.6.peg.92	gi|851189497|ref|NZ_JFZT01000012.1|	Protein coding gene	9580	9446	-	hypothetical protein			atggtgatagcattagttataacaaaaacagttgctgaaattattagaggtattagaaacagaaaatattttttcattattaaaaataaaaaagaagatggctttaaagcttttcataaaccgtatgtgtattga	MVIALVITKTVAEIIRGIRNRKYFFIIKNKKEDGFKAFHKPYVY	green-grey (small prot)	1	0	Unique
fig|1160895.6.peg.93	gi|851189497|ref|NZ_JFZT01000012.1|	Protein coding gene	10137	9940	-	hypothetical protein			atgtatattggaagtaaggagtggatgacgtataagcttataactggtattagagtggctagaccaaacttatacaatgcaaaagtgagaggattagagataaaggatcggattatcaaattctgttcatgctttgggttctttgttaataacgaatctaatagggaagaccagaagtcatggaactggaggacgtag	MYIGSKEWMTYKLITGIRVARPNLYNAKVRGLEIKDRIIKFCSCFGFFVNNESNREDQKSWNWRT	green-grey (small prot)	1	0	Unique
fig|1160895.6.peg.94	gi|851189497|ref|NZ_JFZT01000012.1|	Protein coding gene	11160	10663	-	NADH-FMN oxidoreductase			atggcaaataacaacagtaatgaagtcttaaaagcagtaatgagacttttcccgaacggcgttgcaatagttacaactaagtggaatgggatgccagttggaatgactgtgaacacttttaactccctatcccttaacccagtgctggttatgttctcagccgacaagactaaagggaacgacagaccctttagggagagtgaagcctttgctgtaaacttagtggagagtgttgaggtgcatgacacatttgccaaagtcccaatggcggagaggtttaagagagtgggatacgtcgaagtctacggtgtcccagtcctcacagaaagttacgcttacatagttctaaggaagtatacagaagtagatattggtgatcacgccataatagttggggaa…	MANNNSNEVLKAVMRLFPNGVAIVTTKWNGMPVGMTVNTFNSLSLNPVLVMFSADKTKGNDRPFRESEAFAVNLVESVEVHDTFAKVPMAERFKRVGYVEVYGVPVLTESYAYIVLRKYTEVDIGDHAIIVGEVLEGKVTRSEPKPLVYFNRRYVRVYLNEDHSS	blue	9	8					1		1	1	1	1			1	1		1		1
fig|1160895.6.peg.95	gi|851189497|ref|NZ_JFZT01000012.1|	Protein coding gene	12627	11215	-	Non-phosphorylating glyceraldehyde-3-phosphate dehydrogenase (NADP) (EC 1.2.1.9)	FIG00001608	ff	atggaaatgtctgagttcattgaaattaaatcaccctcagacttaagggtaataggtaaagtaaagaggatgtctagggatgaagtgaggagtgagatagaagaagcatataaaggttttgagattatatcaagcatgccactctacaagaggactgcaatactaatgaaggtctcagagattatagagagagaaggagagagattagctaagttactcgcactggaggcagggaaaccaattagggacgctagagttgaagtactcagggcatctaggctctttaggcaggctgccagtgaggcgccattagtacttgaagggaagaactatagggtagacgcttacgagtatcctccgggtaacgaaaacagaatagtgatgagcgtaagggagccc…	MEMSEFIEIKSPSDLRVIGKVKRMSRDEVRSEIEEAYKGFEIISSMPLYKRTAILMKVSEIIEREGERLAKLLALEAGKPIRDARVEVLRASRLFRQAASEAPLVLEGKNYRVDAYEYPPGNENRIVMSVREPIGVVSAILPFNFPINSFAHKVAPAIAVGNSVVVKPSISAPLSALEMRKIMIEAGLPESAVRVVTGYSSEIGDEVVTNPLIGLITLTGSTNTGLAIASKATSLGKRVIMELGGSDPIIVLEDAEVERASSIAVRARFEYAGQNCNAGKRIIVREEIAEKFIKAFSQKVRELRVGDPLDERTDIGPVINSESVEKMEKVVEDARESGAKVEVLNKGPETGYFFPLTMLTGLSTNALALKTEVFGPVAPIVSVKSDEEAIEIANSTEYG…	orange	28	41		Core			3	2	2	4	4	5	2	1	7	4	1	5	1	3
fig|1160895.6.peg.96	gi|851189497|ref|NZ_JFZT01000012.1|	Protein coding gene	13486	12614	-	Predicted 2-keto-4-pentenoate hydratase/2-oxohepta-3-ene-1,7-dioic acid hydratase		isu;Aromatic_amino_acid_degradation isu;Benzoate_transport_and_degradation_cluster	atgactaggttcttgaggttttcccataaaggtaagataatgataggggtagtggagggcaattacgtatacgtcactgatagttacagagaaatagaaccaaaaggggaagcttataacttaagcgaaatcactgtagaagtaccggtggaacctaaagccataatctgcaccttagtcaacaccccccaaatgattggggtaaatagtaaggaagaggcaaagaggatggtaggatcacctaagttcttcctaaagttacccacaaatgttattccccacttaggtgtgatagagtcacccaaggatgcaataagaccagaagttgagataggagtaatattgaagaaaaagttaaagaacgcttctctcagtgaggttaaagaagcaatattaggt…	MTRFLRFSHKGKIMIGVVEGNYVYVTDSYREIEPKGEAYNLSEITVEVPVEPKAIICTLVNTPQMIGVNSKEEAKRMVGSPKFFLKLPTNVIPHLGVIESPKDAIRPEVEIGVILKKKLKNASLSEVKEAILGYTVFNDVTYPPGIKEDSYYAMRRDPSDGKVKKMYVRGSHFRNKVRDTFAPTGPWIVTPEEVEDVNSLAMHSYYDGKVIQEGNSSDLIFSVEEVLMELSKVVTIPEFSLVSSGSIGYKEAEEVSEYSLIPKDNAMMIAEVEKIGRLENLIKVTGDGNV	blue	10	12					1		2	1	1	2	1		2	1		1		1
fig|1160895.6.peg.97	gi|851189497|ref|NZ_JFZT01000012.1|	Protein coding gene	15057	13583	-	4-hydroxyphenylacetate 3-monooxygenase (EC 1.14.13.3)	FIG00138613	idu(3);Aromatic_Amin_Catabolism idu(3);4-Hydroxyphenylacetic_acid_catabolic_pathway	atgattaggaaaggaatagattatataaaaagcataaaggcacaccaaccacacgtctactatgacggacagctagtagaagatgtgacagaacacccagcatttaagataccagtaaatacagtggcaaaatactatgacttccactgggaagaagcaaacaaggacttaagagtatataataaggatgtgggggaggagactagcataacctataaggtacctagaagcaaacaagagttagcccagttaagggacgggttagtgaagatttacgacttctatagggggtacttcggtaggagcccggactacttgaacgtatggacagctgtattttatgcccatgccgaggacttcttcgggaagaacttcggctcagaatacatggagaacgtt…	MIRKGIDYIKSIKAHQPHVYYDGQLVEDVTEHPAFKIPVNTVAKYYDFHWEEANKDLRVYNKDVGEETSITYKVPRSKQELAQLRDGLVKIYDFYRGYFGRSPDYLNVWTAVFYAHAEDFFGKNFGSEYMENVINIYKEATKNDLYYTHAIVPPMYDRSKPPAEWDDPYIAIGVVEKRPDGVILRGQHRYLHLAHMLREYGTYQTHLGQLQVTRSTLYSYHCPQTQRTYISxLEGLLHRGxxEFEYPLSARFEESDAILVFDNAFVPKDRIIWLGKPHLIEEFMWHTVRLRGWFNWHFVIRHYSRLKFLAGLGIAITEASKTNVHINVQEMLGEILIYLMLNEAALYASVEKAEELPNITRPDPYISIAASHFNQRVLPRVHEILRGIAGGASIPIPSS…	blue	10	13					1		2	2	2	2	1		1	1		1		1
fig|1160895.6.peg.98	gi|851189497|ref|NZ_JFZT01000012.1|	Protein coding gene	16011	15064	-	Catechol 2,3-dioxygenase (EC 1.13.11.2)	FIG00005527	idu(1);Central_meta-cleavage_pathway_of_aromatic_compound_degradation	atgccactcattaacatatctaggctttctcatgtggcaataagggtaactgatatagacaaagctaggaacttctatgtggacctcttaggcttcattgagactgaaaaagacggtgacaatctttatttaaggggtaggcatgaggcccaacaccacagcttactcttaaagaaggcatcctccccggggctatcttatattggctttagggtgactgaacctaaagagcttgacaaggctaaagaagttctctctaacatgggaatatacactatgaagtttaaggagaaaggggtagaagacgctatcctgtttgagacacctaacggtattcccgtagtcctatactttgacatggagtatgtagaggacgttaggatgaagttttatatgcat…	MPLINISRLSHVAIRVTDIDKARNFYVDLLGFIETEKDGDNLYLRGRHEAQHHSLLLKKASSPGLSYIGFRVTEPKELDKAKEVLSNMGIYTMKFKEKGVEDAILFETPNGIPVVLYFDMEYVEDVRMKFYMHKGARPVRLAHVNYVVKDIEAEYKFLNEVFGIYETEAFLDENGKRSVIWTTKSGASHEVAIARSSRNVPGFHHETYYVHEVSDIIRVADILSSEGMWDNIERGPGRHGATEGYYIYVRDFDKNRVEFYAQDYIVLDPDKWKPIIWTPEQIKYRSDFWARPIPESWLREWQPVEDPKTGQIRSW	blue	10	16					1		2	2	2	3	2		1	1		2		1
fig|1160895.6.peg.99	gi|851189497|ref|NZ_JFZT01000012.1|	Protein coding gene	17256	16075	-	Sugar transport related protein	FIG01724334	ff	atgttaatgataactatggctataactggtctcggtagcttatacaacgcactgtccccggattatctaaactacttgatagctaggacaataaccggagtaggagttggagcagacctagcaattgttaacacttacataggggaaatggcacccatgcaagctagggctaagtacacaaacttcgtctttctgttctccacgttgggtgcagccctaggcatatggcttggtctactactcacaacaccacctgcacccttccctctaggattacctttcgccttagggactactggaatatttgctactgacggttggaggataatgtatggtattggggcactcttagctttaatagggcttttacttaggatagagttgcccgagtcacctaga…	MLMITMAITGLGSLYNALSPDYLNYLIARTITGVGVGADLAIVNTYIGEMAPMQARAKYTNFVFLFSTLGAALGIWLGLLLTTPPAPFPLGLPFALGTTGIFATDGWRIMYGIGALLALIGLLLRIELPESPRWLLTKGRIDEASRIVSIMEDKATRKIGKLPEIQRDITPVVLERISFLDSMRFIFKDPRYIKRLGILVSVWFFGYMTVYAIASGLTSILAALGYPPPEGGMITALGVIGFILVPLTGMAIGDHLERKTWTAISVSLTILGGVLIGIAGVSNVPLAVIGSIILFYGFNLWVPMSYTWTAESFPTRARSTGFALSDGLGHIGGGISVIVISGVIQSLLSLGKVTTTIVLEVFIVIALFQVISTVIAVIIGHRTANRRLDEISP	orange	28	45		Core			3	2	3	3	4	3	2	1	4	7	3	4	4	5
fig|1160895.6.peg.100	gi|851189497|ref|NZ_JFZT01000012.1|	Protein coding gene	17402	17548	+	hypothetical protein			atgaaggatacgttgatgtcgaagatatcaaaaaaggtgaataggaatcctacacctagaatgccgatgaaaatatatgataacgcccatattggtattctatctagtcttgcaattacctcactcgctttagctttattctcttga	MKDTLMSKISKKVNRNPTPRMPMKIYDNAHIGILSSLAITSLALALFS	green-grey (small prot)	1	0	Unique
fig|1160895.6.peg.101	gi|851189497|ref|NZ_JFZT01000012.1|	Protein coding gene	17892	18350	+	Bacterio-opsin activator domain-containing protein			atgaaaaggaacaagaatgtgattaagatcaatgactacgaattaagaaacagcaacacatacattgacttttacaacgtatatgaaggttcaatagcggggtacctatatgataaggaggttaccctattgggtaatgagaacaaggagggtagagaagtatgggtgtttgcgactgatgaagattacatccacgaagtagtctctggtttaaaaagcttggggaaggtgaaaagggcagtagcaaaggactttgagatctcatccttcccagacttaacagatatagagaaaaaggttttattaactgcttacatgagggggtactttgagtaccctaggaggagcagtacagacgatatagctgaatcactctcacttagtaaggtaactttcctt…	MKRNKNVIKINDYELRNSNTYIDFYNVYEGSIAGYLYDKEVTLLGNENKEGREVWVFATDEDYIHEVVSGLKSLGKVKRAVAKDFEISSFPDLTDIEKKVLLTAYMRGYFEYPRRSSTDDIAESLSLSKVTFLYHIRNVQKKLVEHYVNFYS	blue	10	13					1		2	2	2	2	1		1	1		1		1
fig|1160895.6.peg.102	gi|851189497|ref|NZ_JFZT01000012.1|	Protein coding gene	18501	18821	+	hypothetical protein			atgtttgaagctacaacagttaatttagagaacgactcctttactgctaatattaaaataggattaacagagtacatcgtttatggcagagtcataactggtacatataaggttaggtatatcttaaaccttgctgggtatggtaatgataagactggggtactcctttttgatatcactgacagagtaatagacataagccttgaaatgaaaattcctttagagttcctctcatcccgtaacctcaaaaagaggatatccaaattcaaggaaaattttgacgaacttgtacggttagagagaattaataaaaagatttga	MFEATTVNLENDSFTANIKIGLTEYIVYGRVITGTYKVRYILNLAGYGNDKTGVLLFDITDRVIDISLEMKIPLEFLSSRNLKKRISKFKENFDELVRLERINKKI	green	1	0	Unique
fig|1160895.6.peg.103	gi|851189497|ref|NZ_JFZT01000012.1|	Protein coding gene	21052	19241	-	Phosphoenolpyruvate carboxykinase [GTP] (EC 4.1.1.32)	FIG00001643	idu(1);Pyruvate_metabolism_I:_anaplerotic_reactions,_PEP	atggaaactaactcaaattttttgaatcgtttagttcaacgtcacggtattaaaaaactggagtcccttcaaaactttcacttaattgagttcttaagtaaagtatctgaactctgcgatccagaaagtatatatctagtgacgggggaggaagaggaaaaggagtatgtgaggaagaaggcattagagagtggtgaagagattaaactgagaactgatgggcacacaatccattttgaccaccctttagatcaagctagggcgagggaggacacgttcatactctctgacacaaaaataccttatgttaacaccaaacctaggaaggaggggttagaggaggtcctatctctgttgaggggttcaatgaagggtagggagatgtatgttgggttctac…	METNSNFLNRLVQRHGIKKLESLQNFHLIEFLSKVSELCDPESIYLVTGEEEEKEYVRKKALESGEEIKLRTDGHTIHFDHPLDQARAREDTFILSDTKIPYVNTKPRKEGLEEVLSLLRGSMKGREMYVGFYSLGPKKSPFQILAVQVTDSPYVIHSENILYRSAFHDFSGDKQFLKFIHSKGELDIKKRRIMIDLAENTVYSVNTTYAGNSVGLKKLALRLTVTKAIEEGWLSEHMAIIGFEGEKGTHYFTASFPSGSGKTSTSMIGKLISDDLAFIKEFNGLPMAVNPECGVFGIIQGINARDDPIIWEVLHKPGEVIFSNVLMTVDGDVYWEGSEVPKPERGYNHEGEWTMESGKPASHPNARFTVHLTSFKNLDQNWDNPNGVVIEGVIFGVKD…	blue	9	8					1		1	1	1	1			1	1		1		1
fig|1160895.6.peg.104	gi|851189497|ref|NZ_JFZT01000012.1|	Protein coding gene	21381	23339	+	Carbon monoxide dehydrogenase large chain (EC 1.2.99.2)	FIG00133381	idu(6);Carbon_monoxide_oxidation	gtgaggtcacagatagctagggggataataaagagcatatccagaccagagcactctctcctattcctcacttgggaggacgtaaagacctacatgcccatcagagctgacccagataccctaaagacatctaaaatagttaggatgccagtactagctgacggtagggttaacttcgtaggacaaccagtcctagcctttgttgtggaggacagatatgatacagaggaagtggctgaagaagtctcaatggactacgaagagttaaaaccaataactagcattgaggaagcgttaagttctggagaaccaatccaccctggggttagtgataatatctcagtaaacaaactatttgagggaggggaactctcgcttaaaagagaagctcacgttgtg…	MRSQIARGIIKSISRPEHSLLFLTWEDVKTYMPIRADPDTLKTSKIVRMPVLADGRVNFVGQPVLAFVVEDRYDTEEVAEEVSMDYEELKPITSIEEALSSGEPIHPGVSDNISVNKLFEGGELSLKREAHVVVERKLLQNRIVSNPIEPKGVVVYWDGERLNVFGSFQSAFRIRDDIREALNIPPEKIRVIATRNVGGGFGNKVPSHPEYILAAIASIKLRRPIKWIETRSEHLKNPTIGRGVLSDVKLYATEEGEILGIEGMVAVDLGAYNYTINATTPAFIARLLTGPYKMKFASVKALGVFTNLPPTGPYRGAGRPEAALIHETLVEDLAEELDMDPIEIRRKNLVDDNGFITPLGLKYDPAGYREVFEKGVRYYNEAKETYKGKGIGFAVFTEN…	orange	28	79		Core			8	3	6	6	7	5	6	2	8	8	5	8	6	9
fig|1160895.6.peg.105	gi|851189497|ref|NZ_JFZT01000012.1|	Protein coding gene	23674	24381	+	hypothetical protein			atgacacttaagaacgaatatgtagagatcgaaaaggttcttttagtaccctctcacccatgtcacactgaggagtgttatgacggtttttacatagactatgaggagaggaaaaggaacccagacctcttcttacagtggggtgaagtgaacccgttgaggtgtaacgttaaggaagagctagagagacagtattccttaggtataattgggatcaaactgcatccagtccaccacgcatttaagcccaacgcatatagggaagaggagggaggactaaaacaactcttgtacgtatatgagttcgctgaagaccatgatttaccagtcttaatccacactgggactagcgttggtgttgggagtaggaacaagtatggtgaccccatctatgtggac…	MTLKNEYVEIEKVLLVPSHPCHTEECYDGFYIDYEERKRNPDLFLQWGEVNPLRCNVKEELERQYSLGIIGIKLHPVHHAFKPNAYREEEGGLKQLLYVYEFAEDHDLPVLIHTGTSVGVGSRNKYGDPIYVDDIAKDFPRLKLILAHAGRPLWYDTAFYLARFINNVFLEISSIPPKNILKVLPRLNEISDKVIYGSDFPAFKGQDLADYAHQVYSVVKDERIMRDNVKRILKI	blue	9	17					2		1	2	1	3			3	3		2		2
fig|1160895.6.peg.106	gi|851189497|ref|NZ_JFZT01000012.1|	Protein coding gene	25416	24621	-	hypothetical protein			atgtctttcagtctaccattaactaagagtggaaagtcaagtattgtacctccaccaccatggcactatggtgtgacctatattggggcacacgttaagtttgaaagggaaagtgccgaaaagcttttaccagagttctttaagactgacggagaggcttgggtatatgtcgcagagttcatatccccgtcagactccacatgggactatatgtacaaagacccagacctaacgcagtacatggagggtgccatagggtttaaggtagagtataaggggaagaactatttgtattacgctttcatgtgggtagataaggactgggcactgattaggggatggttagacgggttccccaaaaagctagctaagatctccatgacgaggttacatccgctc…	MSFSLPLTKSGKSSIVPPPPWHYGVTYIGAHVKFERESAEKLLPEFFKTDGEAWVYVAEFISPSDSTWDYMYKDPDLTQYMEGAIGFKVEYKGKNYLYYAFMWVDKDWALIRGWLDGFPKKLAKISMTRLHPLLPRYNKPERGLKLGGYVVRGGNVLFRLTVDLEEKNRLYPNIKFRSPINIRHFPSRGDGETELFEIISRVRDVSNLGEVWKGKAEIELGGYVNDEVDVLKVEDVKAGYYFTQYFRVTTTRLLDKVERVSVKV	blue	9	11					1		1	1	1	2	2		1			2		1
fig|1160895.6.peg.107	gi|851189497|ref|NZ_JFZT01000012.1|	Protein coding gene	25893	26012	+	hypothetical protein			ttggctagggtcactaaaaccctccttgttatgatgtcctcccttaatcacgctattgaggctggtgttgtttcctcccaagatttttgtttactgttctcaatgagaaagggaaggtga	MARVTKTLLVMMSSLNHAIEAGVVSSQDFCLLFSMRKGR	green-grey (small prot)	1	0	Unique
fig|1160895.6.peg.108	gi|851189497|ref|NZ_JFZT01000012.1|	Protein coding gene	27009	27584	+	Hydrolases of the alpha/beta superfamily	FIG01353788	ff	atgattaaaggtgaatatacctataaaaggataaatgtagagttcatggcagagggagttaagctaaaaggttggttatatttacccgaaagagaaggtaaattaccagcagttgtgatgtctcatggtttttcagctgttaaagaaatgtacctggacagctttgcagaagttttctcttcttctggactagcagtcctagtttatgataatagaaattttggcgatagtgaaggggaacccagacaagagattaatccctgggctcaggtgaatgattaccgttatgctatatcttacgttagacaacgacttgaaatagatcctaatagaataggaaaaagaattgttccagggccggaaacagcagctattaagctagtagctactgaggcgtcc…	MIKGEYTYKRINVEFMAEGVKLKGWLYLPEREGKLPAVVMSHGFSAVKEMYLDSFAEVFSSSGLAVLVYDNRNFGDSEGEPRQEINPWAQVNDYRYAISYVRQRLEIDPNRIGKRIVPGPETAAIKLVATEASQRLYYYTTNELGINSLVTDDESNNILLGLLSSFAGTIGGGTSEILRNLLGEHVLKLPK	green	1	0	Unique
fig|1160895.6.peg.109	gi|851189497|ref|NZ_JFZT01000012.1|	Protein coding gene	27596	28597	+	Alcohol dehydrogenase (EC 1.1.1.1)	FIG01007502	idu(7);Fermentations:_Mixed_acid idu(7);Butanol_Biosynthesis idu(7);5-FCL-like_protein	atgaaggctataataatacccagctttaaggggggctataagataactgaaactgagatacctaggcctaataaggatgaggtattagtaaaggtaaaacttggtgccttatgttacagggatttattgcaattacaaggttactatcctagagctaaatatcctttaatcttaggtcatgaaatggtaggagtaattgaagatgtaggagaaaatgttgagggatatagtaatggagatagggttacaacgatgctttacgttccagactggaagtgcgatgcatgtaaactaggtgaagagtattattgtaagaactcaaaggtttattctcaggaactggatggattttttgcagaatacgctctagttaaatggtctacgttagttaagattccg…	MKAIIIPSFKGGYKITETEIPRPNKDEVLVKVKLGALCYRDLLQLQGYYPRAKYPLILGHEMVGVIEDVGENVEGYSNGDRVTTMLYVPDWKCDACKLGEEYYCKNSKVYSQELDGFFAEYALVKWSTLVKIPSDVGDEAAVVTPCVSAMVLRGLKRSGIREGDYVLVTGAGGGVGVHAVQMAKALGGKVIAVTSSEDKAKFLSKIADHVIVGNKFSEDVRKIGDVRIVIDNVGPFTFDETLRVLKQGGKVIQIGNIDPSQSVNLRLGYLILKNIEIIGHAGAGKRDIEEALSLAREGKWRPVVSNILSFEEIEKGLQMLREKSNLGKILLRF	orange	28	90		Core			8	4	6	6	6	9	4	3	9	11	4	12	6	10
fig|1160895.6.peg.110	gi|851189497|ref|NZ_JFZT01000012.1|	Protein coding gene	29486	28594	-	Acyl-CoA dehydrogenase, short-chain specific (EC 1.3.8.1)			atgataataagtagagatttatatatagatgaggatcttaagttaattctaacatcgctaggcgaggctatagatagggtttggaacactaagttgttgagaaagtatgctgagggagatacgtctgttttaaactctgtatggaacgaagtggttaagtcaagggtatttcaatatttgtataattcttcactatataataccgctatcataaatgaggtcctaggaggaaaattattacctggtgtgattacctctactttaattgctgtaaaatccattaatgatcaacagatcttagatggaatattctctggaagaataaaggttgctttttctgatagtgatttagttccagcagcagatagcgcagatgttataatagttaaggatagaatg…	MIISRDLYIDEDLKLILTSLGEAIDRVWNTKLLRKYAEGDTSVLNSVWNEVVKxxVFQYLYNSSLYNTAIINEVLGGKLLPGVITSTLIAVKSINDQQILDGIFSGRIKVAFSDSDLVPAADSADVIIVKDRMGWKEEAEINPYNSLDNSMKVSKVIFKKSQPINFDVNAALVNLASQIVGHAETVVNMSIEYDKNRIAFGKPIGSYQAIKHKLVDDAISVELARSLYLEATRNPEMAIVAKYYASKRLPKVIMDGIQVHGGIGFTEDIDIHLHLRRAITLGKIYHNLKPDVTKLFT	red	5	8													2	3		2		1
fig|1160895.6.peg.111	gi|851189497|ref|NZ_JFZT01000012.1|	Protein coding gene	29837	29685	-	hypothetical protein			gtgagggtaataagggtagacgcatcaaaagataaactcacagtgtattacgaggagttcggagaactacttaacgagaaaaaattttcatatgagctactaaagcgagagttatatgttgctttggataggaagcttgtaaaggttacttga	MRVIRVDASKDKLTVYYEEFGELLNEKKFSYELLKRELYVALDRKLVKVT	green-grey (small prot)	1	0	Unique
fig|1160895.6.peg.112	gi|851189497|ref|NZ_JFZT01000012.1|	Protein coding gene	31513	30374	-	Butyryl-CoA dehydrogenase (EC 1.3.99.2)	FIG00009149	ff	atgcttgaagagtttagggaatatgttagaaaatggataagggctaatactccagaggaattaaaggagaaaggttcaacaatcccatttagtggaaggtatgtagataatttagatgagttgaagaggtggcataggaaagtttatgaggctggtcttctggggataagttggccaaaggagtatggtggatatggtgatgatccaataaaggagttaatagcatatgaggaattcatgaaagctaaagtaccatatggaaatcccactgcgggaataggaatgagcattgtaggtcctagtttaataatagctggatcggaggatcagaagaggaagtatgtgaagagaattttgactggagaagatatttggtgtcaaggtttttctgagcctcaa…	MLEEFREYVRKWIRANTPEELKEKGSTIPFSGRYVDNLDELKRWHRKVYEAGLLGISWPKEYGGYGDDPIKELIAYEEFMKAKVPYGNPTAGIGMSIVGPSLIIAGSEDQKRKYVKRILTGEDIWCQGFSEPQAGSDLASIQTRAEDKGEYFEITGQKIWSSYAHLADYMILLARTGKPEDRHKGLTMFIVDMRSQGITVKPIRQITGKSEFNMVYFNNLKVPKENVIGKVNEGWKIATLVLNNERVNLSIPFILAAENALRNVLSNFKEKQKELELSILNLYATKLLYNRMLELYGKRKSPPGIEAAILKIISSEVLQEFYEFGVNNLDKETLIFEEPLSEASEFSLGLIASRAATIGGGSSEVLRNLIGESILKLPR	blue	12	29					3	1	3	2	3	3	1	1	5	4		3		3
fig|1160895.6.peg.113	gi|851189497|ref|NZ_JFZT01000012.1|	Protein coding gene	31903	33243	+	Long-chain-fatty-acid--CoA ligase (EC 6.2.1.3)		idu(4);n-Phenylalkanoic_acid_degradation idu(4);Fatty_acid_metabolism_cluster idu(4);Biotin_biosynthesis	atgtttggtgtgtttaaggcaaaaggtgttttcgtaccgataaattatcttttgacagggagggaaatggcttatcaagtaaataactctgagagtagttttctactagtcgaaaatttgttctataaagaagttaaatcacatttaaccgagatgcagagtgttaagaaaatgttaattttaaacagatttggaaaggtcgaagataagcaatttgtggactttgaagaagcgataaagagttatagtacgagagaaccggataagattcttaatatttgggatccaattttaataatgtacacgagtggcactgaatctttgccaaaaggagttattttaactaaccaatctgttatctcagaagcagtgagtgcaattattgcaagtaagagtgac…	MFGVFKAKGVFVPINYLLTGREMAYQVNNSESSFLLVENLFYKEVKSHLTEMQSVKKMLILNRFGKVEDKQFVDFEEAIKSYSTREPDKILNIWDPILIMYTSGTESLPKGVILTNQSVISEAVSAIIASKSDPNTVILHSLPLQHVRGLTVGLIPNLIIGATNIIIPRPDVQLILETVEKYKVTALGTVPTMWIAILNHPDLRKYDLSSIEVIGYGASKMPVEVLKKLKELFHKAKFYNYYGQTEATGVDIMLFPEDHDKKLDKSGKELVFSYVELMDDNGDVIKDTNKIGEIVIRGPQIMVGYYKNSEATEKAFMYDWFHSGDMGIRDDESYLQFIDRKKDMIKSGGENVSALEVEEIIYKHPAVKEVAVVGLPDPKWIEVVTAVVVLKDEFKGKVV…	blue	13	100					8	4	6	6	7	11	4	2	17	18		14	1	10
fig|1160895.6.peg.114	gi|851189497|ref|NZ_JFZT01000012.1|	Protein coding gene	33723	33240	-	hypothetical protein			atgggaattgttgacgttagagaaaaacaatttaatgaaatagataagaaagtcctagagcaaatagatatgttaattaagaatacggggtcaccaataataagggagcagaagactaacaacccactatggattgatgtaagagaactttcacaaagatttggaactaaatgtccaaaatgcggagctctgtacttccccccacaagatgattgcactaaatgtaaaatatctggattaaatattgttgaattatccggagaaggggaactattaacatacactatgataacagttaaacctctcagcttcttccattatcccgattatatagtaggtatagctagaaaagagggtattaacgtgctagcatggataaatgaagatcttaaggatatt…	MGIVDVREKQFNEIDKKVLEQIDMLIKNTGSPIIREQKTNNPLWIDVRELSQRFGTKCPKCGALYFPPQDDCTKCKISGLNIVELSGEGELLTYTMITVKPLSFFHYPDYIVGIARxKEGINVLAWINEDLKDIKVEMKVKLHVVKREPEGYITYELKKA	blue	9	10					1		1	1	1	1			2	2		1		1
fig|1160895.6.peg.115	gi|851189497|ref|NZ_JFZT01000012.1|	Protein coding gene	34916	33729	-	Acetyl-CoA C-acyltransferase	FIG01660349	ff	atggcagatgttgcaatagtaggaactgggcacagtaaattcggagcaagaacggatgtaaacttacaagaattagcatgggaaacggtgagacaagcattagaagaagctaatctagagcaacaagatatagatatgtttgtagtagggaatgcgggaggttggagttcagaacctctatctgcaatagttattggagaatattgtaatttagcccctaaaggaactatgcgagttgaagctgcatgtgctactggaagtgcagccttaagaattgcgtatcaagctataaaatcgggagaggctaaaatagcaatggttattggtgctgaacagatgcaccaatcaccgcatcctttagcaattgagatgatgaggagggctgggaattacttttgg…	MADVAIVGTGHSKFGARTDVNLQELAWETVRQALEEANLEQQDIDMFVVGNAGGWSSEPLSAIVIGEYCNLAPKGTMRVEAACATGSAALRIAYQAIKSGEAKIAMVIGAEQMHQSPHPLAIEMMRRAGNYFWEFENFGLTFPGYYALYATRYMAKYGMKEEDLGQIAVKNHYYGSFNPYATFQKPIKIEEYLKSKIIASPLKVYDACPITDGAAAVILASEEVAKRITDTPVWIVSQGFASGTANLSKRDDFVSIDAARVAAEEAYKRAKINREESWKYIDVAEVHDCFTIAEIMAYEDLGFANRGEGYILAREGQTYIGGRIPVNADGGLKAKGHPIGATGVSMAVSLTRQLQQRAPKGTQATINNGYALAHNMGGTGHYAYVTIYSLKKPSA	orange	28	62		Core			8	1	7	7	7	7	1	1	6	9	1	7	1	7
fig|1160895.6.peg.116	gi|851189497|ref|NZ_JFZT01000012.1|	Protein coding gene	35008	36129	+	mandelate racemase			atgataattacggaagttgaggcaaggtgcataaaagtaccattaccgactaagctatatcctgcctggactcccggaattgcacaatcgcacttagaggcatgtttagtaaaaatatatactgatgagggaattattggaatatctggaggtatagattttcaaggagtcgtaaagaaaagtatagaggattttgtaaagcattatttaatagggaaggatcctttcttattaggcaattttgatagagtaattaagttttcctcgtttattggaccaagaacgtatatagttgaaatcgcactttgggatttgataggaaaggcattaaaggcaccaatatataggttattgggcggatataaggatagagtaaaggcttatgcgagtactgcagag…	MIITEVEARCIKVPLPTKLYPAWTPGIAQSHLEACLVKIYTDEGIIGISGGIDFQGVVKKSIEDFVKHYLIGKDPFLLGNFDRVIKFSSFIGPRTYIVEIALWDLIGKALKAPIYRLLGGYKDRVKAYASTAEVKKAEDRIKDVKNMINEGFKAVKIRAHSENPEDDIKVVKALRDAFGFSIEIMVDANQAWSWTGPVWSYNTVLKVARELEKMEVSWLEEPLPKDNLEGLRRLRKEVNIPIAGGELEHGLYRFKELIEKDVYDIVQPDVTLSGGINEVKKIASLAESKNKLCIPHTWTHGLGLAANLQLIGSLSNCPFLEFPYEPPAWRVEVRDMLIKEPLKIDKDGYVNIPNKLGLGIELNEEIIEKYSVQ	orange	26	33		Core			4	3	1	2	2	3	1		3	7	1	5	1	4
fig|1160895.6.peg.117	gi|851189497|ref|NZ_JFZT01000012.1|	Protein coding gene	37041	36118	-	hypothetical protein			atgtcctttaactcattcctcgataacttaaatacgttaaacattacaattaaagatataaaatatatcgttataactcattttcacgtagatcacttaggtttagtaacaagaataaaggcgagaaataaggatgtaaaaatatatatgagcaaggttgataaacacttcatttcaacattagtctcttctccggaaacttatctctcctctactataaatatgttgaaaagtatgggggcaccaaaagagatgtatgataatatagaagtatttccatgggctaaaagagttaacatgtatacagaactaatcagttatgcagaggaattatctgataacgagacgttaaagtggagtgatagagaacttggagtaatttggacgcctggacataca…	MSFNSFLDNLNTLNITIKDIKYIVITHFHVDHLGLVTRIKARNKDVKIYMSKVDKHFISTLVSSPETYLSSTINMLKSMGAPKEMYDNIEVFPWAKRVNMYTELISYAEELSDNETLKWSDRELGVIWTPGHTPGHICLYDPENKLLFSGDHILPTISSNISQLTEEGNYLLDYLRSLNKVLNMEVKEILPAHQYIFTNLEGRIKELKEHHLERLIETVNNISPNGSTPYEIASKIKWKLGGKRWEEADIFQKNMALGETFAHLVFLERIGIVVRKIDSESGMIKYFKTDKADIERLKEEFYKLLLN	red	5	5													1	2		1		1
fig|1160895.6.peg.118	gi|851189497|ref|NZ_JFZT01000012.1|	Protein coding gene	37247	37699	+	Acyl dehydratase		isu;CBSS-246196.1.peg.364	atgtatcaagggttaacttttgatgaatttcaaataggtcaaaaattcgtttcaaatcccataactgtgactgatgcacacataactttttttgcaggactttctggagattttaatcctcttcatataaatgaggaatttgctaaaaagaccatatttaagggaagaatagcccacggcttgcttacgctaactttaacctctgggtcattagggatgttagtagccggaaccgcaatagcttttctagaaatgtcagtaaaatttatagccccagtaaaaataggagatacaatttatgctgaggctatagttaaggataaacaatacaaagagaaatataatggaggaatagtgatttttcaaattacgataaaaaatcaaagaggagaaaaggtt…	MYQGLTFDEFQIGQKFVSNPITVTDAHITFFAGLSGDFNPLHINEEFAKKTIFKGRIAHGLLTLTLTSGSLGMLVAGTAIAFLEMSVKFIAPVKIGDTIYAEAIVKDKQYKEKYNGGIVIFQITIKNQRGEKVVEGEFKLLISSKRPESL	red	5	6													1	3		1		1
fig|1160895.6.peg.119	gi|851189497|ref|NZ_JFZT01000012.1|	Protein coding gene	38809	37691	-	sugar transporter			ttgttattagcctcatctctagcgggcatgattccgggatcaatactcttcggttggctttcggataaaatggggcgaagtaagttaatgggtttagatttaatattattcttagttttcggtataacttcagcaatttcacaaaacttcctagaacttttcatttcgagatttcttttgggtatagggataggcggagattaccccataagtagtactttaatgtcagaaatgtcaccatcgaagtctaggggtagatatttgactggatctgtagctatgtactggattggatctggtctctctgggttgattacattaatatttttaccttttggcccatatttttggcggtacgtttttgccataggtggaataatttctctgccaataataata…	MLLASSLAGMIPGSILFGWLSDKMGRSKLMGLDLILFLVFGITSAISQNFLELFISRFLLGIGIGGDYPISSTLMSEMSPSKSRGRYLTGSVAMYWIGSGLSGLITLIFLPFGPYFWRYVFAIGGIISLPIIILRLRLSESPRWLVSVGKIKTDEVPDPEIENKGVKGFMDLFRGKILKITLFVTTVWFLFDVASYGIGLYYPYLLKEFAFPSSYEVILGTLAIAGAAVIGYMIAEIMIDSLGRRVVLLVGLGSMSFLLYLGGLYHILGPVLVPYFMSFVALEQWAGAVTLFYPTELFPTPIRSTGQGFATSFSRVGAVLGVVYFPQIDKILGFSNSLIFFGSVCLVALIISILMSKETAKIPLELTSEGLK	orange	28	92		Core			7	9	6	7	5	7	6	3	5	9	9	5	15	6
fig|1160895.6.peg.120	gi|851189497|ref|NZ_JFZT01000012.1|	Protein coding gene	39577	39119	-	Menaquinone biosynthesis related protein MenX			atggactattggccaacacaaactatcttaaggctaaaagatcctaaatgggacgattatataaaacgagttgacatggtagagggcttttataattcactgagacaaggagtcgtaagaaaggagaaaattaccatggaagtagctaaaatgtatgcagaacccttttcgagtgaggaaggcaaaagggcttacttaagggcagctagggcattagactttagagatactttaaaagcacttccggagttaaataaggtaaaaattcctactctaataatttggggagatcaagacgtatatatcccttacttccatggaattagactgtccaatcaaattccaagttctaaattcatcttactcaaggatattggacattttgtatcggaagacgat…	MDYWPTQTILRLKDPKWDDYIKRVDMVEGFYNSLRQGVVRKEKITMEVAKMYAEPFSSEEGKRAYLRAARALDFRDTLKALPELNKVKIPTLIIWGDQDVYIPYFHGIRLSNQIPSSKFILLKDIGHFVSEDDPLLLASIIKGFVDIYLISN	green	1	0	Unique				1
fig|1160895.6.peg.121	gi|851189499|ref|NZ_JFZT01000013.1|	Protein coding gene	2514	958	-	Benzoate-CoA ligase (EC 6.2.1.25)	FIG00133200	idu(1);Benzoate_transport_and_degradation_cluster	atgacacaatcgttgaattctattaacgtcgccgaagaaattttcaaaccttggatatctgagcatagaccggctgtttattataaagacgaagtttggagttatcaaagactttatgaggagataaataaagttggaaatgccttattaaaactcggaataggaaggggacaaagaattattatgataagctatgatactacatacttcttttcagtattttatggagcgatgaagattggtgcagtcccaataccattgaacacttatttaagggaaagtgagtattccttttacattgaagatagtggagcagcattagtggtggttgagccggatatttgggaaaaaataaggagatgtataccggataatgttaaagtaatggctttaccggga…	MTQSLNSINVAEEIFKPWISEHRPAVYYKDEVWSYQRLYEEINKVGNALLKLGIGRGQRIIMISYDTTYFFSVFYGAMKIGAVPIPLNTYLRESEYSFYIEDSGAALVVVEPDIWEKIRRCIPDNVKVMALPGETEDRRVVRYHDIVDEQSKDLKPAKTFADEIAFILYTSGTTGYPRGAVHLHKDMLVCNVNYARNVLKVSEKDKFYSASKQFFAYGLGASYFAFANGGSVVVTPEKVNAELILKTIDKYRPTIFFGVPTIFNMILNYTEWQKYRLDSLKFCVSAGEPLPPSIYIKWKERYNIEILDGLGSTEALHIYISNYPNESMPGVSGKVVPGYEVRIVDSEGKPVKQGEIGEILLKGDSVSPYYWNRYYETKKKMLGEWFRAGDLGYVDDKGY…	orange	28	123		Core			14	4	9	8	8	12	5	4	19	22	1	16	2	13
fig|1160895.6.peg.122	gi|851189499|ref|NZ_JFZT01000013.1|	Protein coding gene	2606	3049	+	Phenylacetic acid degradation operon negative regulatory protein paaX	FIG01325552	ff	ttggttaagctaactagtggagttaggagagtttactttaaaactaaacacccttgggataagaaatggaggataatagtttataatattccagaaagtaagagggaattaagggacaaaataagaaaggaattgagatggctaggatttggtatgttagctcaatctacttggatatcccctaatccaatagaggattatgttaataatatgttaaatgaatcgtggaaagatgtgagggatagcgttcatttcttcatttcgacgtacctaggagatcctaaagctttagttaacctatgctcggatattaaaggtatagagaacgcatacaagacttttattgaaaaatggaaaaatgtgaaagacgaaatgtctgaagaggaatcatttgtcatg…	MVKLTSGVRRVYFKTKHPWDKKWRIIVYNIPESKRELRDKIRKELRWLGFGMLAQSTWISPNPIEDYVNNMLNESWKDVRDSVHFFISTYLGDPKALVNLCSDIKGIENAYKTFIEKWKNVKDEMSEEESFVMKIRLVHEYRKFLTY	green	1	0	Unique
fig|1160895.6.peg.123	gi|851189500|ref|NZ_JFZT01000014.1|	Protein coding gene	524	1291	+	Benzoyl-CoA oxygenase component B		isu;Benzoate_transport_and_degradation_cluster	atggtaaaaccagaatataagaagcccaaaagggttctaggctggggagactacaagggtataagaaagtttgaattagtgtatgatttaccacaagaagcgtatgaggtgttattaaagctactaaacgtccaaggggatacggagtttgcatctattgaacaacatctaccttggttaatccacgctccttcattgggagatcgtgtaactatctcaaggattatggtagatgaaatgagacatggatggcaggtaattcaaatcctcaaggaatttggagatgaaggaaagaaaattgctgaggaactgttaagtagacgtatgggtaaacataaattagacgcctttaacatccctttaaacatgtgggaggatacttacggatttacttttcta…	MVKPEYKKPKRVLGWGDYKGIRKFELVYDLPQEAYEVLLKLLNVQGDTEFASIEQHLPWLIHAPSLGDRVTISRIMVDEMRHGWQVIQILKEFGDEGKKIAEELLSRRMGKHKLDAFNIPLNMWEDTYGFTFLIDRVGMYQLLAFEDSSYGPLARAIPTMMMEEEFHINFGYQGIKKLVEEGKKSLAQALVNKWFPRGLDMFGHSKSITIDLGYKYGIKKMKSEEMRQLYVKEVKELIEPLGLELPDPNRNRRIY	yellow	4	7										1			2			4
fig|1160895.6.peg.124	gi|851189500|ref|NZ_JFZT01000014.1|	Protein coding gene	1309	2112	+	Enoyl-CoA hydratase (EC 4.2.1.17)	FIG00033206	idu(5);n-Phenylalkanoic_acid_degradation idu(5);Polyhydroxybutyrate_metabolism idu(5);Isoleucine_degradation idu(5);Fatty_acid_metabolism_cluster idu(5);Lysine_fermentation idu(5);Butanol_Biosynthesis idu(5);Acetyl-CoA_fermentation_to_Butyrate idu(5);Valine_degradation idu(5);Butyrate_metabolism_cluster	gtgggtttagaaaacttgactccaaagtatttcaaactagaggtaagtgatggagtcgggataatacgtttaaatagaccccaagctaatgcacacaaccttgagatgctaagggagttagataatataatagtggagagtaggtttgatgataaggttaaagtcctagttataactagtgctgttcctaggttcttctctgctggatttgatataaatgagataagggataagagtccagagtatataggactttctagccagttcagcaaggaagtaatgctaaggatgatgtccacaaaaaaactaataatctcagccataaatggtcattgcatgggaggaggacttgagttagctttagctactgatattaggttcacgtctaatgatgataac…	MGLENLTPKYFKLEVSDGVGIIRLNRPQANAHNLEMLRELDNIIVESRFDDKVKVLVITSAVPRFFSAGFDINEIRDKSPEYIGLSSQFSKEVMLRMMSTKKLIISAINGHCMGGGLELALATDIRFTSNDDNIKFGMPEVSNLALIPGEGGTQFLARIVGRSKAIYLMVSGKTLTPKEAYALGIVDELFEPEKLLESTLEFAKQMAKGPSLTVGFAKLAVNEGMDLPLPVAFALEREMQNQALASEDAKEGARAFFEKRKPVFKGR	orange	28	34		Core			2	1	2	3	2	4	2	1	5	4	1	4	1	4
fig|1160895.6.peg.125	gi|851189500|ref|NZ_JFZT01000014.1|	Protein coding gene	2953	2147	-	N-acyl homoserine lactone hydrolase	FIG00012089	ff	atgataaaaagaataactcttctggatttcggactgctagctggggatctagggtggtttctccctaatccatcagtttacagtgaaaaagacatacctaaaccaagagattgggttaacgttccagctataggtgccttaattgagcacaaagatggtataattttgtttgatacaggaccaagccccgatgcaaaatgtatccttaaacatataggcttgtccagtatgatcatgaagatgagaaaacacaacataatcaatatcacttaccttccccaactctttcagctgattttccctattttcctcggaaaatttaagaaggggaaacagttgaaacaattgttgaggccaaactttaaggcacaaatcataacacatgtaaaggagttagat…	MIKRITLLDFGLLAGDLGWFLPNPSVYSEKDIPKPRDWVNVPAIGALIEHKDGIILFDTGPSPDAKCILKHIGLSSMIxMKMRKHNIINITYLxPQLFQLIFxPIFLGKFKKGKQLKQLLRPNFKAQIITHVKELDFALRMIWLGKGGVYLPSDLEALKGGNWFPINTDHFELLPGVNIYWVGGHTPGSIMLSVESEKGNVIFTGDFIHLPDELNVEMKGWLLMDSDEYLNGMKRLKLMMRRPNTKLVISHDPKIWEKYPKAPTPLIS	yellow	3	3														2		1
fig|1160895.6.peg.126	gi|851189500|ref|NZ_JFZT01000014.1|	Protein coding gene	3064	4215	+	Homogentisate 1,2-dioxygenase (EC 1.13.11.5)	FIG00001172	isu;Homogentisate_pathway_of_aromatic_compound_degradation isu;Pterin_carbinolamine_dehydratase	atgattcattacgtaaaacaaggtaagattcctccaaaaaggcacatagtgtttaaagagggtgatatgttgattagagaagaggtattcgggacttttggtttttctggtagatactccttattataccgtctaaatcctcctagtaaaataaataaatccgtttcgtggaaaacctatgaaattcaggaatggaaagtggagactagacaccatcatctcaaaacttgggagttaaaacaagttaaagacccattcactgagagaatacctcttctctttaacgatgatgtgataatatcctttgcttccttatcctcaaatacaaagaacgagaatgtcttttatagaaatggggaatacgatgaggtctattttatacatcaaggtaagggtaaa…	MIHYVKQGKIPPKRHIVFKEGDMLIREEVFGTFGFSGRYSLLYRLNPPSKINKSVSWKTYEIQEWKVETRHHHLKTWELKQVKDPFTERIPLLFNDDVIISFASLSSNTKNENVFYRNGEYDEVYFIHQGKGKLLSMFGYVEVNEGDYVVIPRGTIYNWDLPEGTKLLIIEAKQVEIPKVYRNDYGQLLEGSFYYHRDIRIPILETYDKNGEYFIITRSLDGFHTVMVDYHPFDVIGWDGFLYPFAISAYDLxPITGKIHQSPSKYITFEGNNYMISTFVPRLLDYHPQAVPVPYYHHNVDADEFLFYSVGQFFSRRGISAGSITLHRGEFVHGPQPGVIESSLGKKDTNELAVMVETYRRLRLTTFAKEIDDNKYMLSWSQS	yellow	3	2														1		1
fig|1160895.6.peg.127	gi|851189500|ref|NZ_JFZT01000014.1|	Protein coding gene	4655	4206	-	Bacterio-opsin activator domain-containing protein			gtgattcatgttgaaaatagctatgtaatagttgaaataaagacagtgtttcaaggtactatatctaaactattatatgatcatggtgtttcttatttccaaaacttattcgataataaccatgaaatttggaacataatatataatgataaaagcttaattaatgaaattaggaatgaaggaaaggtaatagacgtaaagtcatcagagttgtcactagatacaattatgaaagtgtattataacatgctattaaataacttatcgccaagacaactaactgtgctcaagacggcttataatatgggatattttaatttccctaggaaggttagggtaaataaactatcttcttcactgggtatatcggaaactactgtgatacagcatattagagcg…	MIHVENSYVIVEIKTVFQGTISKLLYDHGVSYFQNLFDNNHEIWNIIYNDKSLINEIRNEGKVIDVKSSELSLDTIMKVYYNMLLNNLSPRQLTVLKTAYNMGYFNFPRKVRVNKLSSSLGISETTVIQHIRAAEHEILRKLFSLDNQD	green	1	0	Unique
fig|1160895.6.peg.128	gi|851189500|ref|NZ_JFZT01000014.1|	Protein coding gene	4979	5977	+	Alkanal monooxygenase alpha chain (EC 1.14.14.3)			atgaaagcagatgttttctgggtagcagactattataaagatattgaaccaagggagcaattcatttatgatttaattgatcaagtaaaaatggctgaaaaatttggtttccaatgtgcttggtttgcagagcatcacttctccgattatggcactatacctgctcctcaagtatttctttcagccgtctcacagaggacttcgaagattagattaggtcctgcagtagttactttagttttcagaaatcccattaacgtagccgaagagtactcgttacttgatattctctcaaatggaagagttgaactagctgtagggagtggatacctaaaacatgaatttgagggttttggagtcccaatggataaaaagagagaaatatttgatgaagcttta…	MKADVFWVADYYKDIEPREQFIYDLIDQVKMAEKFGFQCAWFAEHHFSDYGTIPAPQVFLSAVSQRTSKIRLGPAVVTLVFRNPINVAEEYSLLDILSNGRVELAVGSGYLKHEFEGFGVPMDKKREIFDEALEILLLAFKGEKFSYSGKYFNFNNISINVKPVQKPHPPIWVAALRAEAAYHIAKKGHSLMMIPYATVDKLSDLREVIGAFREGNEGKGKLALAFHAHVASTYHEAVSESKEYLERYVFSRLYAKRRTLEQLYESGLYIVGGPEEVASQIEFIYNLAKPDRLIFLLNFGMMPDNLLEKSMDLLSSKVTKILERKGIELEFN	yellow	3	2														1		1
fig|1160895.6.peg.129	gi|851189500|ref|NZ_JFZT01000014.1|	Protein coding gene	5964	6803	+	Cyclase family protein			ttgaattcaattaattctcatttacaagagatcttaaactatgaatttttaccagaaggtataaagatcggtcgattttttaacctagtctccttagtgaagaaaggtattatgatcagcttaagcaaaacgttagttggtggttattacttcaaagcgcatggagcaatacagatctccaggcatcaaatctaccaagatgctaaagaacttaataaagataaagaaattccagaaggtacaggttttgcaaacgttagaatagaaatgagcgaccatgcaagtacacatctagattctcttaatcatgtagccgaaaagggactactttttggaggtataaagcctaggcatacttatctaggttttgaagacttagacattgaaaaaattcctcct…	MNSINSHLQEILNYEFLPEGIKIGRFFNLVSLVKKGIMISLSKTLVGGYYFKAHGAIQISRHQIYQDAKELNKDKEIPEGTGFANVRIEMSDHASTHLDSLNHVAEKGLLFGGIKPRHTYLGFEDLDIEKIPPIFTRGILLNVKVNEIREIGVTDLANALGNTKVEKGDAAIIYTGWKEEGDEEPGIGIEGAKWLVEKGFTIFGTDAPRFEYIKKNTKDYFPVHRFLIAEKGLLMMDNMYLEELVKLLEKENRKDFLLIAIPLKIKGATASPINPIALI	green	1	0	Unique
fig|1160895.6.peg.130	gi|851189500|ref|NZ_JFZT01000014.1|	Protein coding gene	8094	7147	-	2-hydroxyhepta-2,4-diene-1,7-dioate isomerase (hpcE-1)			atgaaactcctaagtttcctaaaagatggtagaataagaagtggagttttagtagatgaagaaaatgtggtggatctgaacacgacttgctacttaatgctgatggaaaagggagaagacgaacagtttattgaaagatactgcgacgcattagttccaaatgatatgttaggtgttctccaagctggagaaaagggtttaggcataataaaagatatagtggattgggctaaaaagagacatgaagtcctttataacattaatcacgttaagttaaaacccccattaccgagagctaatatgttaagggattttctagcttttaaaggacacgttgaagctacgtataggaggaggggtcaacaaatacccgaagagtggtttaagtttcccgtctat…	MKLLSFLKDGRIRSGVLVDEENVVDLNTTCYLMLMEKGEDEQFIERYCDALVPNDMLGVLQAGEKGLGIIKDIVDWAKKRHEVLYNINHVKLKPPLPRANMLRDFLAFKGHVEATYRRRGQQIPEEWFKFPVYYKGDPAIFYGHLEEIPWPKYSKHLDLELEIAAVIYRKGKDIDKKRASDYILGFTIFNDFSARDIQMAEMKCLLGPAKGKDFAKGLGPWIVTRDELPDIKGLRVYAKVNDEIWCDTKVEDMHWTFEDMITYVSQEEYIRPGDIFGSGTITGCTGVDIGKSLRPNSTVELFVEKIGILKNIIRG	blue	12	15					1	1	1	1	1	2	1		2	2		2	1	1
fig|1160895.6.peg.131	gi|851189500|ref|NZ_JFZT01000014.1|	Protein coding gene	8886	9425	+	Long-chain-fatty-acid--CoA ligase (EC 6.2.1.3)		icw(1);n-Phenylalkanoic_acid_degradation icw(1);Fatty_acid_metabolism_cluster icw(1);Biotin_biosynthesis	atgacagaggctctttcagtcacatcacaaccaatagagctcaagcatgtgctaggaactgttgggattccggaagttgatgtagacgtaaaggttgtagatccggataaccctgaaaaagagctaggagttaatgaaactggagagctcctagttaaatctccatggattatgaagggctattctgatgagggagaaaatacgaaagtctttttaaacggttggcttagaactggtgacttattaatgatgaacgatgatggcttgtttttctttaaaggtgttaagaagaggctgatcaaatacaagggatatccgatattccctagagacttagagctaatattgttaaagcatccagcagtaaaggaggttttcgtgactgctgagaaagaccca…	MTEALSVTSQPIELKHVLGTVGIPEVDVDVKVVDPDNPEKELGVNETGELLVKSPWIMKGYSDEGENTKVFLNGWLRTGDLLMMNDDGLFFFKGVKKRLIKYKGYPIFPRDLELILLKHPAVKEVFVTAEKDPSVGEIPVAYVVPRDNVSEDEPIKFVNSKVAFYKKLRKIYLVKEIPK	yellow	2	1																1
fig|1160895.6.peg.132	gi|851189500|ref|NZ_JFZT01000014.1|	Protein coding gene	10955	10602	-	Conserved protein			gtgaagttatcagagatttattcaaagtatgaggaagtcctatctaagggtaacattccatatatcaggtgtgaagattgtggttatgtattcttctatcctaggcatctctgtccaaagtgtaattccagtaaactagagatattggtaagcacggggagaggtaaggtgtatgcgtcaaccaaagtgtttaggaaaaatgaggtaataggaatctatgggatagttgaacttactgaggggttcagagtttactgtaactttaagagcgatgtcgagataggtgatgaagttatgatgagttcaataaaggtgggggataagtataaactattggctgaaaaagttaaatag	MKLSEIYSKYEEVLSKGNIPYIRCEDCGYVFFYPRHLCPKCNSSKLEILVSTGRGKVYASTKVFRKNEVIGIYGIVELTEGFRVYCNFKSDVEIGDEVMMSSIKVGDKYKLLAEKVK	blue	9	12					1		1	1	1	1			2	3		2		1
fig|1160895.6.peg.133	gi|851189500|ref|NZ_JFZT01000014.1|	Protein coding gene	12109	10952	-	Acetyl-CoA c-acetyltransferase (Acetoacetyl-CoA thiolase) (AcaB-6) (EC 2.3.1.9)			atgatttcgggctttgcaagtgcaatttacaagaaatacgagggttcagcttttgagctaatggctgacgttgtgtcctcagctttagatatggctaagatgaagaaagaggaaattgacgggctcttcatcacctacttacccggtgtctttgacgggttagcttatccccacttctttacaaaccaagtctcccaatacctaggtatcagacctaagttcgctgaagtgtccgattacggtggtgcgtctgccctagcaatgttatatagggcatataaggctattagggcaaacgaagccgaaaacgtactgtgtatcattggtggaaagggttcagagatcagactaagaggggttacagtggatagtatggataaattacattctgggataagc…	MISGFASAIYKKYEGSAFELMADVVSSALDMAKMKKEEIDGLFITYLPGVFDGLAYPHFFTNQVSQYLGIRPKFAEVSDYGGASALAMLYRAYKAIRANEAENVLCIIGGKGSEIRLRGVTVDSMDKLHSGISLTPFDKFFRGLDEMNPISDYALVANRHKKVFKSTDEQRALIAVKQRFNAMNNERALYRDPLTVEEVLKSPIISEPLHLLEAVYPVDGFHAFIVSKRQSQLRDLDVLAYGEAHWPEIPAELNDIVYTPAIESSKRANFNLSKVDAFQLYDSFTITVMLQVEDIGLIEKGKGGLFFEENDTSYKGNLPINTGGGSLNVGQPAYMSGGVILEEALLQLNYMAKGHQVNDVNVVFLNGIGGWNRSHSVTLVLGEKK	blue	9	17					2		1	1	1	2			3	5		2		2
fig|1160895.6.peg.134	gi|851189500|ref|NZ_JFZT01000014.1|	Protein coding gene	13566	12106	-	Long-chain-fatty-acid--CoA ligase (EC 6.2.1.3)		icw(1);n-Phenylalkanoic_acid_degradation icw(1);Fatty_acid_metabolism_cluster icw(1);Biotin_biosynthesis	atggagaagattgtcaatggtctcgcagctcagctttccccttatgtggaaaagggggatagggtagccctttcactccaaaacgttccccagttccccctattaatgtacgcaatttggaagcttggaggtatagtagttacgttaaaccccatgtacacgcctagggagataggatattatttgaaggacgctagtcctagggtgatcgtcacactgtgtgagacatatgataacgtaagaagggctatggatgacctagggtatgaggctaaggtctttaggactaacgctaacacatttcacgaggttcccaaggagtacagtataaggtggaacgtcaaagagtgtaatgaggagctatacttaaatggtaggagctactttccagacgagaga…	MEKIVNGLAAQLSPYVEKGDRVALSLQNVPQFPLLMYAIWKLGGIVVTLNPMYTPREIGYYLKDASPRVIVTLCETYDNVRRAMDDLGYEAKVFRTNANTFHEVPKEYSIRWNVKECNEELYLNGRSYFPDERVSPDDVALLMYTSGTTGDPKGPVIRHKNIYASSWIYKEWFKVSPEDKALGIAPFFHITGFIFDITTPVMSGASIYMSYRFDPELALRAVQDKKTTITMFTATAYIAMLEHVDKYNIRSMRLWSAGGMFIPLALELEWKRKTGQWIYEAWGLTETTSPATLWPYPYDGELPIDKETNTVSAGVPVYYTQVKVIDVDDPTKEAEVGEILVKGPQVIDSYWNKPEATAKSIVNGWLFTGDVAKIINGWVYIIDRKKDLINASGYKIYPR…	orange	28	114		Core			11	4	7	9	8	11	4	3	18	20	2	14	3	11
fig|1160895.6.peg.135	gi|851189500|ref|NZ_JFZT01000014.1|	Protein coding gene	14423	13659	-	3-oxoacyl-[acyl-carrier protein] reductase (EC 1.1.1.100)	FIG00621114	idu(7);CBSS-246196.1.peg.364	atggaaaataaaaagttcggagacctttcaaatagatatgctattgttactgggtctgcaagtggaataggtttagcgattgcccacaggctcgcaagtcttggggctaaccttatactaggtgacattagagtggaggaagttaaaaaggtggctgaagagatcagtaaggcttatggggtcaaggctgttggtcttttcgtcaatgtggctgactttgagtcatctaaggaattctatcagaagggggtcacagccataggcgtggactatgtggacatattagttaacaacgctgggattaatagagatgccttattcacaaagatgacgtatgaacagtgggacgaagtgataaaagtggacctatacagcgtttttaacttatccaaacaagtt…	MENKKFGDLSNRYAIVTGSASGIGLAIAHRLASLGANLILGDIRVEEVKKVAEEISKAYGVKAVGLFVNVADFESSKEFYQKGVTAIGVDYVDILVNNAGINRDALFTKMTYEQWDEVIKVDLYSVFNLSKQVVDGMIKRNYGRIINISSMSWLGNVGQANYAAAKAGVIGFTKTLAKELARYNITVNAVCPGFIDTPMTRAVPEKVRQMFISRIPMGRIGKPEDIANLIAFLASEEASYITGEVINVSGGLIM	orange	28	47		Core			6	3	1	1	3	4	1	2	7	9	1	7	3	5
fig|1160895.6.peg.136	gi|851189500|ref|NZ_JFZT01000014.1|	Protein coding gene	14684	16081	+	Cytosine/purine/uracil/thiamine/allantoin permease family protein	FIG00003506	idu(5);Purine_Utilization	atgactggaaaggaggaacagaaaaaggaacaaagtgaagaagtgtatatgaaaggtacgggtttcgaggtaataggtgttagacctataccaagaaaagctaggtacatgagcccgggtaagatctttattttctgggcaatggctagcgcatcagcgactactccccttataggttacctactccagaacttaggactctacaacttaataatagcgtttaccatatcactgttaatagggctcctcccagctggtttattctctgggatgggtaggcaattcccggttcctgctttaattgtttctaggaaaacttatggttatttagcttccaacgcactgtcagcactctacactgtggttaacgtgggctggtttggactcaacgacgcaaca…	MTGKEEQKKEQSEEVYMKGTGFEVIGVRPIPRKARYMSPGKIFIFWAMASASATTPLIGYLLQNLGLYNLIIAFTISLLIGLLPAGLFSGMGRQFPVPALIVSRKTYGYLASNALSALYTVVNVGWFGLNDATGGLIVASLTHTDPVIWFILFGIIQIVLVLYGAKLLEYFYRYTAALLIVCYAILTYFLFTYFPINWDRILSPSGDVNWGLSVGLVLSFSILAWTYKISTATRFAKPQDTDKSLLYLISAPLGIMVPVYLMGILGLFSQTMAGNWNLPAVTFPVSGTIIGVIIAMASIGASLAILHTNAMNLYPAVADLLTALQSAFKSKNNEKMAQPISTIILGLAGAIAASLGILQNAVNFLLFVGDVIFPYTFILLIDWYVRLWPSMRSGKLTEE…	yellow	2	1									1
fig|1160895.6.peg.137	gi|851189500|ref|NZ_JFZT01000014.1|	Protein coding gene	16081	17040	+	Inosine-uridine preferring nucleoside hydrolase (EC 3.2.2.1)	FIG00000527	idu(2);Purine_conversions	atgtcaaggcactttataatagattgtgacactgcagaggacgacgtgttaagtctaatatccttattggcacacggcataagcgtccacgcactcacagtggttgagggaaacatagagtacgaaaatgagatgaagggtgctttatgggctttagaatacctaagggaaaacggtgtacaaattggagacttaaaggtttaccctggtgctagaagactactgtctaaggacttcagaaccgctgagttcgtccacggggagacgggtttaggggaaattgaggtcaatgttaaggactatagtctcttagcaaaagaggacgcatcatccgaaatcattaggctcagcaaagagtatgagggctccttagagttcctagccatttctcccctcaca…	MSRHFIIDCDTAEDDVLSLISLLAHGISVHALTVVEGNIEYENEMKGALWALEYLRENGVQIGDLKVYPGARRLLSKDFRTAEFVHGETGLGEIEVNVKDYSLLAKEDASSEIIRLSKEYEGSLEFLAISPLTNLALAYLRDPEITKRIKTVYIMGGTIYARGNITPVAEFNFWVDPDAAKLVLNAGFNIVMVPWEVAVNNAIDMVSFMKLTSLKTKLSSLYAKMYSHYRKASMNMQRMRGNPHPDVITTAIAIDPSIAKVIKEENVDVETCDCQSRGLTIIDYIDPGHVITKKPNAKIVYDIDYEKFVQFLTKVLTWF	orange	28	27		Core			2	2	2	2	2	2	2	1	2	3	2	3	2	2
fig|1160895.6.peg.138	gi|851189500|ref|NZ_JFZT01000014.1|	Protein coding gene	17838	17125	-	Bacterio-opsin activator domain-containing protein			atgttaaaagaccttatctatgaacagacttggacaatggttggatatacctacgtcaatttttcggtgaggcataatgactgttggacaagccagactgaccttgaatattatgacactctgcttaacttggagttttcaagttttaatgcgcttaaagccgatagacttgcagtcatacggaaaaggaaggaagagagcaagaggatgattaagcttgccatggagaatgataggagtgtaatagaatatgagttttcaaatctagcaggctcaaacaagtccaacgtatatttgatttctatgatacaacaagctgatgaacccttaattagcaaactgaagtccatgggtgcaataatacttaatgcaaacgtaagaaacggagttgagcattat…	MLKDLIYEQTWTMVGYTYVNFSVRHNDCWTSQTDLEYYDTLLNLEFSSFNALKADRLAVIRKRKEESKRMIKLAMENDRSVIEYEFSNLAGSNKSNVYLISMIQQADEPLISKLKSMGAIILNANVRNGVEHYDILHRSRGRSEINRILSNDTKIKVIGLNFKTLNEKEVYKVISRNVSDILMTEKEQSLLRKAKELGYFESPKRVNLDEFAKELNISKMYVSLSIRKILKKIYNLI	yellow	3	2														1		1
fig|1160895.6.peg.139	gi|851189500|ref|NZ_JFZT01000014.1|	Protein coding gene	18498	19163	+	315aa long hypothetical protein			atgtcactttttgaccaactaattgaggagttaaaaaagaatccccaaaagcttgaggaattccttgccttattcaaggacaagatcacgagcctagccttagaggagattaataggaaaatagacatattgctcaaggacagagaagagatctttaagagatttgaggagcatgatagaaaattcgaagagattataaagagatttgaagcacatgacaaaaagtttgaagagcatgataagaagttcgtccaaatcatggaggaaattaaggctatcaaaatagaaataagagagatgaacaagagacttacttctctcgagaagagggtaaacactatggatataaacttaggcttcttaactgaatcgtatgcaatagacttcttcactaggtat…	MSLFDQLIEELKKNPQKLEEFLALFKDKITSLALEEINRKIDILLKDREEIFKRFEEHDRKFEEIIKRFEAHDKKFEEHDKKFVQIMEEIKAIKIEIREMNKRLTSLEKRVNTMDINLGFLTESYAIDFFTRYLNEKIVSIKRHYKVDDKEIDALVETENRYYLVEIKSRVSPQDVVQMYSLVGKFLKEAKKEVRPIILGVRVKDEAIEVGKKLGIEVNRL	green	1	0	Unique
fig|1160895.6.peg.140	gi|851189500|ref|NZ_JFZT01000014.1|	Protein coding gene	21679	20330	-	Mobile element protein			atgcctaccgtaccagtcctcaaacgcaccataactgtagatctagtaccaacaaaagaacaagaggaggagttaaaagaactaggaaacttgtgttcaaaactatggaaccaagtaaactatgagaggagaagacagttctttaacggtgaacgtggtgttgatatcaagggtacctataacaagtggtataatgagtataaggacatgataggtacaataacagcacaacaagtattaaacaagaacaatgaggcgtggagttcattcttctccttgttaagggcaaagaaagagaaaaaattactaccatttatcaagaacgtaaacccaccgggttataaagataggaagaagaggaagttgataatcgtgttaaggaaagatcaatacaagata…	MPTVPVLKRTITVDLVPTKEQEEELKELGNLCSKLWNQVNYERRRQFFNGERGVDIKGTYNKWYNEYKDMIGTITAQQVLNKNNEAWSSFFSLLRAKKEKKLLPFIKNVNPPGYxKDRKKRKLIIVLRKDQYKIDEEKQEIELHHLGKFKDLAIKYNGEIYYRGEQGRLEIIYNPVLHKWYAHITLKASERLDRKTGKWMKVPLTPKGNLIAGIDIGINNLLAVYVSDGTQVLVKTRVLKSISYYFMKLISMKQKLLSLFNQPFSNKIRRLYFKWKRKLTTIIDAAVRKVVKFLYSKGVSLIKVGYPKNISLRNGNFLVANVWSYKQVMDKLRNVAEEHGITVEFVNESYTSITCPIHGNGCGKRVYRGLFKCTTLNKVYNADLVGAFNISIIPSPNDG…	blue	9	18					12			1	1	1			2	1		4	1	7
fig|1160895.6.peg.141	gi|851189500|ref|NZ_JFZT01000014.1|	Protein coding gene	22174	21746	-	Undecaprenyl-diphosphatase (EC 3.6.1.27)			atggacacgttaaaactagttctaataggaatagttcagggtatatcagagtggttaccaataagtagtaagacacaagtattactgacctcgcacttcctactgggtttagatgtagccatagcctatacttttgggctgttcatggagcttgggtctatagggtctgcactaatttactttaggagggaagtcaaaaacgtctttaaggataagaaactcctagtttacctagtaatagttaccttggttactggtattataggagtcccactttacatcatatctgataagatcctccagaacgcttacaatcctggaatacctatgattatcttaggaatagccttaataattgatggcatttacaactggaagcctcgttcttcaagagcgggg…	MDTLKLVLIGIVQGISEWLPISSKTQVLLTSHFLLGLDVAIAYTFGLFMELGSIGSALIYFRREVKNVFKDKKLLVYLVIVTLVTGIIGVPLYIISDKILQNAYNPGIPMIILGIALIIDGIYNWKPRSSRAGMLSKKVYKS	green	1	0	Unique
fig|1160895.6.peg.142	gi|851189500|ref|NZ_JFZT01000014.1|	Protein coding gene	22643	22491	-	169aa long hypothetical protein			atgaaacttaaggatgaggagtggaaagcaaagataatagcacttttcaatggtgagattgaagtatatgatgataaggaagagaatttgagatacttctccaagatcttcaagaacgtgaaatattacctcgtaaaagaccacagatcatga	MKLKDEEWKAKIIALFNGEIEVYDDKEENLRYFSKIFKNVKYYLVKDHRS	green-grey (small prot)	1	0	Unique
fig|1160895.6.peg.143	gi|851189500|ref|NZ_JFZT01000014.1|	Protein coding gene	23257	23129	-	hypothetical protein			atgataactttagacttattacattcaactgacgcaatagaaactgatattatagtagctattacgtttgctataacatcttctataagtccaaaaaacaataaggagagcgaagataaggataggtag	MITLDLLHSTDAIETDIIVAITFAITSSISPKNNKESEDKDR	green-grey (small prot)	1	0	Unique
fig|1160895.6.peg.144	gi|851189500|ref|NZ_JFZT01000014.1|	Protein coding gene	23387	23875	+	Malate dehydrogenase (EC 1.1.1.37)	FIG00000455	idu(1);TCA_Cycle idu(1);Glyoxylate_bypass	atgagattgaggtcttacattgcgaagaagctgaagataccagtttatagagtaaacgggtttgtggcaggagagcacggagaagacgctgtagtactatggagtactgttacggtgaatggcaagcccttctctgagagcttaggtataagcaaggctgaaatagaggattacgttaagaagattcccggagaaataattagggtcatgggagggacaacttggggcccaggcacaattatttctgaaataattagagcttactccttaaacgaaaacaaggtaatgtccattgctatacccagacaatttgaggacgaaatcatccatgtaagtatacccacagtagtagcaagttccattgggcctacattagaaagcttattggacgaaaaagac…	MRLRSYIAKKLKIPVYRVNGFVAGEHGEDAVVLWSTVTVNGKPFSESLGISKAEIEDYVKKIPGEIIRVMGGTTWGPGTIISEIIRAYSLNENKVMSIAIPRQFEDEIIHVSIPTVVASSIGPTLESLLDEKDRWNLMASMKDFYNVYKENLKHLEQSIQAQ	green	1	0	Unique
fig|1160895.6.peg.145	gi|851189500|ref|NZ_JFZT01000014.1|	Protein coding gene	24013	24264	+	169aa long hypothetical protein			gtgagaaagataaatagggaaggtaaaagtgccgtctactcgttagcttacacgaagtacagccatttagctatacctaaccaacatatgattaacttcgtgaaggagagaattaaagaaggtgacattgtatttgtcttaactgcgagacattgctccgtaagaccttatgtggacttctccctcctatctcacggtctaattgtaataggaataaactggttatttgagtgtaaaattaaaaacttttaa	MRKINREGKSAVYSLAYTKYSHLAIPNQHMINFVKERIKEGDIVFVLTARHCSVRPYVDFSLLSHGLIVIGINWLFECKIKNF	green	1	0	Unique
fig|1160895.6.peg.146	gi|851189500|ref|NZ_JFZT01000014.1|	Protein coding gene	24325	24768	+	hypothetical protein			atgggagaaataacagaaagcaaaaccctaatcataaaaggactagggaagtatgtaccccccagaattgtaattataccaacatgtactgcaatgaacagtgacattatacctatttggggaatgaaagggaattggtctgagatatcatctatggaatataagatttcagagatagatttagactctacaactaagaaaattaagataaaggtacctttatacaaatatagaaatttaatgtttatctttcctagttatgttgctaatgagacagggacgcttatattagaagaattagctaatggagaatcggttagtaaaattgtaactaatttatcagttaaatatagtatagataaagaaaccgtcagggaagatattatcgattttattaaa…	MGEITESKTLIIKGLGKYVPPRIVIIPTCTAMNSDIIPIWGMKGNWSEISSMEYKISEIDLDSTTKKIKIKVPLYKYRNLMFIFPSYVANETGTLILEELANGESVSKIVTNLSVKYSIDKETVREDIIDFIKQLTDLEVLGVINNE	green	1	0	Unique
fig|1160895.6.peg.147	gi|851189500|ref|NZ_JFZT01000014.1|	Protein coding gene	24761	25885	+	Radical SAM domain heme biosynthesis protein		idu(2);Heme_biosynthesis_orphans	atgaataaactcgtaattaatgaagaaaaaataagggaagcgtttggaggaacattacctattttaagatctagagtttatgtaacactaggttgcaatttaaattgccctcattgttacatagatgctggaaaagcgagacaaaatgaattttcaccagatgaactaaagtctattatagatgaactagtagataatggactcttatatttaactataactggaggagaaccctttctaaagagaaaggaaactttaggtatacttgaatatgcctcttccaaggggcttataatacgcattaatacaaacggtactatttattctgatgaaataattgaaaggttaaagagaattaataatcttcacgtaaacgtcagcgttgatgggcctaacgag…	MNKLVINEEKIREAFGGTLPILRSRVYVTLGCNLNCPHCYIDAGKARQNEFSPDELKSIIDELVDNGLLYLTITGGEPFLKRKETLGILEYASSKGLIIRINTNGTIYSDEIIERLKRINNLHVNVSVDGPNETIHEKIRGKGTFSKTISFMRLLRKNNIKTVISSVLWKENVKYVKEMVNLALDLDVQELRFPIITGLGRGRSAINLFPSVEELKKAGEQISELALEFKDRLVITVDLPPVFLKREYIYSQMFRFLQYGCFLGLNRIDIGPDGTIYPCDGLTQFVIGNIRKIKGDLKNVWENSEILRIIREKTAVENLKGVCGRCISRESCRGHCRAMAYAVYNDLSAPNPLCQKLYEINLFPEEYLVSNNAT	blue	13	24					2	2	2	2	2	2	2	2		2	1	4	1	2
fig|1160895.6.peg.148	gi|851189500|ref|NZ_JFZT01000014.1|	Protein coding gene	26202	26369	+	hypothetical protein			ttgaactctttcgaggcgtggatagtagatgagtacaaaaaagctggaaagcttgaagatactaaaaaacttttcagcaatgctaggatcttaacgtccattgctgccatattagctggctttattggtttactcctctcacagtacagtcttggcttcctctcatag	MNSFEAWIVDEYKKAGKLEDTKKLFSNARILTSIAAILAGFIGLLLSQYSLGFLS	green-grey (small prot)	1	0	Unique
fig|1160895.6.peg.149	gi|851189500|ref|NZ_JFZT01000014.1|	Protein coding gene	26384	27040	+	hypothetical protein			ttggtaataggggtcattctctctttccttcctggtttttacgaaaattatgggtcagagaggctctctcaatccttatattatggcctatttctgctaaagaaagatcagcgtatcttattttacacgttaggttacttactaatattttctatttttaacttctttatattcgtctggcctattatcttagtgaagaaaggacttcctaatgactttttgggctacgtttacattttgttaattgcttcattactactaggtagtgccttatctagacttgtgacgaaaaaccactctagcattatgctggcctccttagccgtgataacaacgtctttccttatagttgccttatttaatactctctatattatagtacttagtatgatatttttt…	MVIGVILSFLPGFYENYGSERLSQSLYYGLFLLKKDQRILFYTLGYLLIFSIFNFFIFVWPIILVKKGLPNDFLGYVYILLIASLLLGSALSRLVTKNHSSIMLASLAVITTSFLIVALFNTLYIIVLSMIFFELSWGVLTPSLTYWRNLLIPSEIRATLLSIVLGISTIGSSIIVASLSKLSSIVSLNFVYTLVIPFLGLLSIILFTVMLVSRENLS	green	1	0	Unique
fig|1160895.6.peg.150	gi|851189500|ref|NZ_JFZT01000014.1|	Protein coding gene	27990	27844	-	hypothetical protein			atgtatactgaaccacaccctaatatagccctaccaagtttaccctcagaggatgaaattaggactgccacagtaccaccaaccaagtttataataataccctcaataatcccgtggaagagggagaagaatggtgcgattacgtaa	MYTEPHPNIALPSLPSEDEIRTATVPPTKFIIIPSIIPWKREKNGAIT	green-grey (small prot)	1	0	Unique
fig|1160895.6.peg.151	gi|851189500|ref|NZ_JFZT01000014.1|	Protein coding gene	28374	28243	-	hypothetical protein			atgcccaatcacattgaattaccttttaatttgttcgataacttgttaagaaaatttaataagactagaacttactcgtcatttaacgaaataaggagtagcttaaatgaactaggtcatgaaactatctag	MPNHIELPFNLFDNLLRKFNKTRTYSSFNEIRSSLNELGHETI	green-grey (small prot)	1	0	Unique
fig|1160895.6.peg.152	gi|851189500|ref|NZ_JFZT01000014.1|	Protein coding gene	28844	28987	+	hypothetical protein			atgggaggcaaaaaagttaagagatattttgacgtaaaagtttatgtctatttccttacctggcatccattttctgcaagacaagaaagtggattgaggagactgatgagatatacacggaacatgaaaaaagacgtggtttaa	MGGKKVKRYFDVKVYVYFLTWHPFSARQESGLRRLMRYTRNMKKDVV	green-grey (small prot)	1	0	Unique
fig|1160895.6.peg.153	gi|851189500|ref|NZ_JFZT01000014.1|	Protein coding gene	29668	29006	-	217aa long hypothetical protein			atgtatttggatctagtgaaaaggatgtttaagcgtagcattgggacatcattatatctatttatactggcagtatctctctttgggcttagtttatacgacattgtgaaattaggcaatgcagttattcttccttcaaattcatatattttcgccttgacgattgatgaccctgttgcccttgcaatggccctttctactctcgctgtttcactctttatagatgataggaactctgggcttttagagtacatactggctagtggatatacgaaagagaagactataacaaattacgttataactatgataataccttcagtaatcttagaaggagctgaatctctcgttctcgcgttactgattaataatataacttacttccctcttatgttagta…	MYLDLVKRMFKRSIGTSLYLFILAVSLFGLSLYDIVKLGNAVILPSNSYIFALTIDDPVALAMALSTLAVSLFIDDRNSGLLEYILASGYTKEKTITNYVITMIIPSVILEGAESLVLALLINNITYFPLMLVNSLGLTWLTFSLTSYINYLQRTPTSSRITLGSYIGLTLLLFYIFVLPHFMKSADLIITVLGLSMFISSVFFIVFITRYMKPEKLLPP	yellow	4	3													1	1				1
fig|1160895.6.peg.154	gi|851189500|ref|NZ_JFZT01000014.1|	Protein coding gene	30485	29673	-	ABC transporter, ATP-binding protein			atgatagctctcaaagacgtttatgctggctataacaagaataacgtagtgttaaaaggagtgagttttgagatggataaaccatctatctatatcttattaggtaagaacggggctggtaagactacgactttgagggtgattgcgggaatcctccttccaattaagggagagataataaggaaagggtcaataggttacctttcccattccttagccttaccacaagatatgagagtgaagaaagcccttctcttcatagctagactaattaaatcttccccagaaaccgtggagaaggtcattgacatactaaagttaagggacttggaaaataagagggttgtggacttatctcaaggtcagaagaaaaaggtgtctctagctaaactcttcctt…	MIALKDVYAGYNKNNVVLKGVSFEMDKPSIYILLGKNGAGKTTTLRVIAGILLPIKGEIIRKGSIGYLSHSLALPQDMRVKKALLFIARLIKSSPETVEKVIDILKLRDLENKRVVDLSQGQKKKVSLAKLFLKDFDIYLVDEPTANLDPPTASEIREMIVKLSKDKIVIYTTHNLYEAKDIGNYVILLDNGKVSVFSEVGKLKAEKYVVGIKASADLSRLLDGYYRGEYYVVTLKDPSEVNSILKDLISKGISIYEIKEMSNPLEDLLR	orange	28	51		Core			5	5	3	2	4	3	5	3	4	3	6	2	5	6
fig|1160895.6.peg.155	gi|851189500|ref|NZ_JFZT01000014.1|	Protein coding gene	30513	30641	+	hypothetical protein			atggtacctagtattattactatgacgatacctagtaaaatgggggatgaaatattaaacactaagagagacacaacgataacagctagcgccaatactaacttaagaaaaatattagatctaagataa	MVPSIITMTIPSKMGDEILNTKRDTTITASANTNLRKILDLR	green-grey (small prot)	1	0	Unique
fig|1160895.6.peg.156	gi|851189500|ref|NZ_JFZT01000014.1|	Protein coding gene	31897	31043	-	ABC-type multidrug transport system, ATPase component		icw(1);CBSS-196164.1.peg.1690	atgatacaatgctctcacgtatcaaaatcgtatgacctaaagggtgttaaagtacccttcctaaaggacttacccgttacttcctcaaaaattgaagtattaagagacgtgaccttttctatatctgaaaaagttaattgtgttgttggtcctaacgggagcgggaagactacactaataaagattttgtctggacaagaggaggctgacagtggagaggttttaataaatggttactcgttattgaaagagagggacaaagcagtaaagtctatgtcagtcctcatggatagggagttccttgactccttttctactgtaaaagaaaacgttgattttgcgttaaaagttactggggccgataagagttacactttagaactgattaagcttctcggt…	MIQCSHVSKSYDLKGVKVPFLKDLPVTSSKIEVLRDVTFSISEKVNCVVGPNGSGKTTLIKILSGQEEADSGEVLINGYSLLKERDKAVKSMSVLMDREFLDSFSTVKENVDFALKVTGADKSYTLELIKLLGLEKYLNFKVPYLSKGNTRKLSLLLALMLKRPVLLLDEPTNGIDFQTRRVIWDILSKFGRSSTVLMTTHQVDDIESVCERIFLLVGGTVREVDKETFNAIMNNFVVISKGNEKSLVRKEDIQAYLKDDVEVRKPTLADVILYIENSTNETNS	orange	28	43		Core			5	7	3	2	2	2	4	1	4	3	4	3	3	5
fig|1160895.6.peg.157	gi|851189500|ref|NZ_JFZT01000014.1|	Protein coding gene	32745	31894	-	ABC-type multidrug transport system, permease component		idu(4);CBSS-196164.1.peg.1690	atgaaaaaagaaatctttcgcattcgccttttccaactcttttgggctatcatatataggagtttcaagaggacttttacgtcatacactgtactaatcatatattttattcagccctttttctggttgttcaccttaggaatatcctttaataggattttaaccccatcagtccttcactcctcattcttaacctatcttgggactgggctagtagtgctctttagcttaaacctacccatattcaactctttcacatctttaattgactttaattcaagcattattaaattttttaggttaactgggtataacttagaggcatattacgttttgtccaacgttttaatatatactgcaatttctgttattaattttgcaaccataatatcgataagc…	MKKEIFRIRLFQLFWAIIYRSFKRTFTSYTVLIIYFIQPFFWLFTLGISFNRILTPSVLHSSFLTYLGTGLVVLFSLNLPIFNSFTSLIDFNSSIIKFFRLTGYNLEAYYVLSNVLIYTAISVINFATIISISSILGDEGLLFSLSSILGTFILILIITTISYCLGIIIYSKINVASGASYLISLIITVLMVFSGIYYPIQYLPEYERIIVFISPYSQAISLARYYLIGYKASELDSLWFYSFNPQTQVVLSFLYIIPIATVLFLYSIKVLRKSKSMMEGIYR	yellow	2	1													1
fig|1160895.6.peg.158	gi|851189500|ref|NZ_JFZT01000014.1|	Protein coding gene	33332	33823	+	hypothetical protein			atggaagatctgagtgaggttattgaggttgtcaaagctagacttaatcaccgcttatacttgtacctttcgatgatttcagttgcttttgtaattaattcaatacttcagactatggtaattagggtacctgttatctcgttttattctaatttggtattagtcacgttattcggttacataataaggaaatataatctctattataagagactgtgggattttcttggaaaaaacgtcagctcagaccgtgactataggagatttatgactttatctatcgtgtcagttattcttcttatattcaagttaattataacaccagctatttttccaatatatcagttgatagctgaggtattagctgagttaatagcgttattaattataatatttttc…	MEDLSEVIEVVKARLNHRLYLYLSMISVAFVINSILQTMVIRVPVISFYSNLVLVTLFGYIIRKYNLYYKRLWDFLGKNVSSDRDYRRFMTLSIVSVILLIFKLIITPAIFPIYQLIAEVLAELIALLIIIFFLIRFYKYVTDRKIKILLYVIIVLLALLGDL	green	1	0	Unique
fig|1160895.6.peg.159	gi|851189500|ref|NZ_JFZT01000014.1|	Protein coding gene	33970	34110	+	hypothetical protein			atgagtaaggaaggactaatatcttgtaggaaagctgttttcttttcggaggggcataagaggaagtgtaagctcactgaaaaaggattaaaagaactacaagaaataaagaaaatggtagataaattagataagtcgtag	MSKEGLISCRKAVFFSEGHKRKCKLTEKGLKELQEIKKMVDKLDKS	green-grey (small prot)	1	0	Unique
fig|1160895.6.peg.160	gi|851189500|ref|NZ_JFZT01000014.1|	Protein coding gene	34219	34335	+	hypothetical protein			atgttgaggatgatgggatttatgaagtctatgagaagggaattattaaaatgtgcattaagcgaaattgtgattatccttaattgtaggacttttctatccatagtcgatttctaa	MLRMMGFMKSMRRELLKCALSEIVIILNCRTFLSIVDF	green-grey (small prot)	1	0	Unique
fig|1160895.6.peg.161	gi|851189500|ref|NZ_JFZT01000014.1|	Protein coding gene	34335	34925	+	hypothetical protein			atgaatttaaaattggttattgcaatttttcttattgtttttggggtgttagtatcttttttgccagtaggagtatattatttttctgcgtacatccactttactcataattcattagaaaaaggatcacaatttgtttattctgtgatctgcacgctgacaaatcacgttaaagtcggttatcttggatatcatcaatcaattattaatatgtctgtaaatgttacccttttagggcataacaaggttttgattcaagtttctttcccacagtcttaccttaattctacctctaagttagttccaccagagtatatgaaatattttaaaccttatagtcaagtagtcaatatctcttctccagctgtacaatatttcataataaacaaaactgatggt…	MNLKLVIAIFLIVFGVLVSFLPVGVYYFSAYIHFTHNSLEKGSQFVYSVICTLTNHVKVGYLGYHQSIINMSVNVTLLGHNKVLIQVSFPQSYLNSTSKLVPPEYMKYFKPYSQVVNISSPAVQYFIINKTDGKPDQSFPQSLLGEYYILPYSPKGFYGYYVVAASGNYSYFFDTFVTVHNFTFLKAIDPLLVKGV	green	1	0	Unique
fig|1160895.6.peg.162	gi|851189500|ref|NZ_JFZT01000014.1|	Protein coding gene	36239	34929	-	Second ORF in transposon ISC1904			atgagattgccaatagttaagagtgataacaagactacaatattcgagttaccaaaaagggaaattatcagagcatacaaactaccattaaaggatgaaagactcaaaccattcatagacttctacctaacactggtaagaaaagcattacaagagatatgggaaaacacaagaatagaaaaattaaacaaaaatggaaagaagagagtacgtgtaaagataaccatcccaaaagacaaggagttcaagaaaaagctgagggacaaacttgaagaaataaacaataagtacgcctcacactgggttgatagtgctataaggacagcatattccatcatgaagatctggaggaagagggcaataaaaggaaaagccaaaataagaatgcctaggataaca…	MRLPIVKSDNKTTIFELPKREIIRAYKLPLKDERLKPFIDFYLTLVRKALQEIWENTRIEKLNKNGKKRVRVKITIPKDKEFKKKLRDKLEEINNKYASHWVDSAIRTAYSIMKIWRKRAIKGKAKIRMPRITRRFVRVKSTLMRVDGEKIRITLVANKEYLHVDFSKSWFYKKDMKVSEPILKEDSVILVFKKDLPLTTPLYAIGLDTNLYTLDGVTVDGKEVHESIKDIFTLKVSMSNKKAKIQSLSSKKQKNMKKVKEKYSHREKNKVKDLVYKKVHEFLNDHRNSIIAIERLNKVKMFNDVSRSLSRKISRTSWRLFHTVLKEKAGEYNSFVIEVDPYLTSKSCSRCGWVDPNLGASKVFICRCGLRIDRQINAGINILLRMCGFPHIPGVFDKV…	red	6	21						2		1		7						10		1
fig|1160895.6.peg.163	gi|851189500|ref|NZ_JFZT01000014.1|	Protein coding gene	36711	36220	-	First ORF in transposon ISC1904			atgaggtttagagaagaggacgttgagagattagtagggatgataagaaagagagaagtaatattatacgctagagtatcatcagaaacacaaaaagacgacctcaaaaaccagattgaagcgctaaagaagaaaacagaagaactaggagtaagagagtacataatattaactgatgtagattcagggttaaacatgaagagaaaaaacttcatgaagctactaaaaatgatactgaataatgaagtatcaaaagttgtgataatgtacaaggacagactagtaagatttgggaacgaaataatagaagaggtctgtaaaacacatggatgtgaactcttagtgctagaggatgaggacaagaccccagaacaagagttaatagaagacctaatatca…	MRFREEDVERLVGMIRKREVILYARVSSETQKDDLKNQIEALKKKTEELGVREYIILTDVDSGLNMKRKNFMKLLKMILNNEVSKVVIMYKDRLVRFGNEIIEEVCKTHGCELLVLEDEDKTPEQELIEDLISIMVSFSGKLYGMRSHKYEKVKKCADEIANS	blue	9	45						3		2	1	19			1	1		14		4
fig|1160895.6.peg.164	gi|851189503|ref|NZ_JFZT01000015.1|	Protein coding gene	1198	8	-	hypothetical protein			atgtcctccgatgaaggggtactaaccaggacaataatcctaaaggttagcccagaggaggacatcaacttctcaaaatggaagaccgcgacaaacctagttttaaagtggttaatacataaagcagtttggactaaaagaaatggggagtacacaatctcattaaacaaagtacaacaagtgtggtacaaggagttaagggagaagtttggttttacctcttaccaagctatagcttgtttaagacaagcaatagcaatagcgaagagctggatgaacaacccaaacaaaggtagagaacctaggttaaggaaagacgttttgtggttgaagatcgacgatatcaaagaggtaaacaaggagtatgttgagacctcgtcttatggtaagttaattgtt…	MSSDEGVLTRTIILKVSPEEDINFSKWKTATNLVLKWLIHKAVWTKRNGEYTISLNKVQQVWYKELREKFGFTSYQAIACLRQAIAIAKSWMNNPNKGREPRLRKDVLWLKIDDIKEVNKEYVETSSYGKLIVEGYSKTFDEVKEWKRGEARLMKQGDEYYLHVTFKKEVELPTPSSNAIAVDINVKETVYGDGKHERRDETPVEYLINKREYVSALQKKYPSWRSLKRVLLRIVAVYQNIHDDLVDWARKEAIRVINYAKRLGKDTIILEDLNGLNERQPDLKKSWRERFQYMAYRTLQFWISWEGFKHGIAVVTVPPHYTSTHCPYDGEEMVEVGHRLFKCKKCGFQADRDSIAVLNLLRRGISGDPNSHHSEGSVRPQSGGTDEPHLKRTIAL	red	7	24					3	10								2	2	1	4	5
fig|1160895.6.peg.165	gi|851189503|ref|NZ_JFZT01000015.1|	Protein coding gene	1863	1243	-	Transporter			atgtactatatgtactacccattcgactactacaacgcccttgtaattttccctctcataagccttgtagtaggtataattcccctctttctagttagggttagattgagtatactcggacttggactattggcctattttgttgcaataatcggaaaagttgtcgtacagttttttacagctaaactcatcttatcttacccaccttatattattggggcgtattacggtacgcaaacccttttatttgaagtaggttttgcattcctcttcgtgtccctttacaaaaagataacggtaagggatgccatgggttatgggatttccttagcttttgctgaaaatggtattctagtaggagctatttcattgatggaaggtataataacccttttaatt…	MYYMYYPFDYYNALVIFPLISLVVGIIPLFLVRVRLSILGLGLLAYFVAIIGKVVVQFFTAKLILSYPPYIIGAYYGTQTLLFEVGFAFLFVSLYKKITVRDAMGYGISLAFAENGILVGAISLMEGIITLLIFPTLPHPLQVMISEKVNIPVTYDIYHFMDRLGSLLAHTAWGVASVLYFVERKKEYFLIGLVGFIVDNYSSLAF	green	1	0	Unique
fig|1160895.6.peg.166	gi|851189503|ref|NZ_JFZT01000015.1|	Protein coding gene	2193	2375	+	hypothetical protein			gtgctaagatacttctcaagaaaagcaaaagtcaccctcgtacctcccctatctgctctctgtggaaaagatgtagaggcaatacttaaggacataaagaccctaaatgtaagtgtgccagagaaggtgccagaactgtctaaggactgtagtacatatcctaaaaccccctcaaggttttga	MLRYFSRKAKVTLVPPLSALCGKDVEAILKDIKTLNVSVPEKVPELSKDCSTYPKTPSRF	green-grey (small prot)	1	0	Unique
fig|1160895.6.peg.167	gi|851189503|ref|NZ_JFZT01000015.1|	Protein coding gene	2405	3352	+	398aa long conserved hypothetical protein			gtggaagaagcaaaagaggctgacattatcttttctgatcatgaaggttacgctttaataagggttatgtctctgttaaaggagaaaactggtgtgaagaacgtagccctcatacaagcaagtaacttgaaatcggttaatagcttaaggatgatatctaagataaggggtctagactacttatctcttctcaagtacttgaggaataagtacactgatagcgtttttaggaagtactcgaaagacattgaccttgtactaggggtctcaaaggctagcatagacgactttatgggaaacggactcgttagggggtatactccatggaaagtccttaagccctctaacgcctttgacgaatctctgctaaaatattcaacgctgaataaggaagactac…	MEEAKEADIIFSDHEGYALIRVMSLLKEKTGVKNVALIQASNLKSVNSLRMISKIRGLDYLSLLKYLRNKYTDSVFRKYSKDIDLVLGVSKASIDDFMGNGLVRGYTPWKVLKPSNAFDESLLKYSTLNKEDYAVFFARLIPEKGLFEIPKIWKKVREKVPNAKLVVLGKFFNDKFKRRFMSLIDDLGIEYRGFVSKEELYKTVAKAKVIVYPTHFDAFPLATLESLALKTPVVSYDIPSIRETFGSLKVVKFVREFDVERMAEKTVEVLRAKDYSDWFDDEYEKFIDFHKSWKKVADAEYNALKEFLDSVKPSF	red	7	9							1						1	2		1	2	2
fig|1160895.6.peg.168	gi|851189503|ref|NZ_JFZT01000015.1|	Protein coding gene	4613	4027	-	hypothetical protein			atgaatgttctagtaatagcacctcatccagatgacgaaactctttgctgtggaggttcaataatgaagtttttagaagctggaggcaaagtgaaggtagtaatagttacggacggtagatatggtgcatcaattaaggaattaaaggggactgaggaactagtgaggattaggaaagaggagagtttaagggcttttaagaaactaggagtaacacagtttctctttttagattttgaggatactagggttaaggataataaagaaaagattaaacattctctatctaagatcattgatgagtttaagcctaattttgtgttctctccaatcccaacggataagcatatagaccattctaacataggagaggtaatttcggaattgttccccccgtct…	MNVLVIAPHPDDETLCCGGSIMKFLEAGGKVKVVIVTDGRYGASIKELKGTEELVRIRKEESLRAFKKLGVTQFLFLDFEDTRVKDNKEKIKHSLSKIIDEFKPNFVFSPIPTDKHIDHSNIGEVISELFxxSYFYIIWGEEIPSEYEEVKIDILRYKVRKREAVLEYKSQIGGLDIEKFLGDFERFYLNKKLFS	red	7	6							1	1	1					1		1		1
fig|1160895.6.peg.169	gi|851189503|ref|NZ_JFZT01000015.1|	Protein coding gene	5720	4776	-	Small-conductance mechanosensitive channel protein			atgagaataggcatcagagtcattgtaccgttgttgatcttaggaattgcagtagctattttttataccgttccgttgatactacattccttaggtttaaagagcacttctacaactacctcagttttgtactatgttcaagtagcaacatacgttataattgggttatggatagtatcttctatcgctgacgtaataaggataataatacagaatcaagtcggaaatagggctattgctatagcgaactctttaaagtaccttggttacatagttgtaatattgtttgtgttaataccacttggaattagctcttctacattgatagcagaaagcactttcactggactcattataggtctagctcttcaaccagtactagcaaacttcttcgcaggt…	MRIGIRVIVPLLILGIAVAIFYTVPLILHSLGLKSTSTTTSVLYYVQVATYVIIGLWIVSSIADVIRIIIQNQVGNRAIAIANSLKYLGYIVVILFVLIPLGISSSTLIAESTFTGLIIGLALQPVLANFFAGLLIMLTGYIGVGDKVRIISTQIPFLPAQSPGYKYFSADFIEHGYKGTVVDIDLFYSRVILESLRELRVPNIVLLNSSILEYTSKYSEEQIFNVRVEFPLSAVDINSLEELVREELRDFNITEGPFINEQSDKDHVIVLVRLKVSINVDWRYEKSKALKKLLRLRQELINKNQQKPESQPKA	red	8	8								1		1		1	1	1		2	1
fig|1160895.6.peg.170	gi|851189503|ref|NZ_JFZT01000015.1|	Protein coding gene	6062	7186	+	Na(+)/H(+) antiporter			atgaacgaaatattcatcgcattgtttgacatagcactattcatttttgtagccgaagtgatcaagtccatatttgctaagtttaagcttccatatatagtgggtgagatagtagccggtatgttagttggcccttactctctcggattgcttgttaataacatagtgggttttcccgtaattgcaataagcaattacatagtttttatgtcagagttttccataattttactcatttttgcttcgggtctagagcatggtctgacaacgataaggtctagcggagtgtatggagtcttcggtgccatttccggagccctcctacctttttatcatactttatctacctaccaaggtttggtacagactcctctactccttataggtgtcgctatggga…	MNEIFIALFDIALFIFVAEVIKSIFAKFKLPYIVGEIVAGMLVGPYSLGLLVNNIVGFPVIAISNYIVFMSEFSIILLIFASGLEHGLTTIRSSGVYGVFGAISGALLPFxYHTLSTYQGLVQTPLLLIGVAMGATSLAAIASVIEEMRLKGRSVNYIFSTSTADDVVDLILLSVALVVIGGNTLSVESVTLRVTQLVLILIVVFVITIMLVPRFANKLGEKYVEEFPFVVLFGLTLIMVYLGFSPIISAFIAGVSLSTSVKSEKIREISAVLLNVFGSIFFVTVGAETDLETLNLNVIMLSVELTVIAFAFKFLGVFPFALAYTRDLRQSTLIGIGMVPRGETGLVVASIGQSINAFSSTDFEGIVVMSLLHL	blue	10	12							2	1	2	1		1		1	1	1		2
fig|1160895.6.peg.171	gi|851189503|ref|NZ_JFZT01000015.1|	Protein coding gene	9670	8585	-	Permease, major facilitator superfamily			atggataaggaaagcttcctgctgatactctcttcttcagtatctggaataatttggggggctaatatcctcataataccactatactttaagtctctaggtcttacccccgttgagattggtatccttttaggtggctctgttctcttggggtctttgttgtcattattctgggcagtattaggtgatgcttacggaaggaagaaattcgctatattatctaggggaataaattcagtgtccttattcctactcatatcctctcccctaccatatttgctttcaactcaaggaggttacgggcttatctcagccttaattagtgagaggtcagagaaaatagacaatctatttgcttacagatcgtcgctacaaaccggtttctccatgctaggttcc…	MDKESFLLILSSSVSGIIWGANILIIPLYFKSLGLTPVEIGILLGGSVLLGSLLSLFWAVLGDAYGRKKFAILSRGINSVSLFLLISSPLPYLLSTQGGYGLISALISERSEKIDNLFAYRSSLQTGFSMLGSLLPLFLSYKEIILIDVFIATASTVMLFPVKEKYRGSGKVRLNISSLRLIGKLSTESIIGLGAGILLPMLSLWFNLRFGVSASSLSPFYTTSQFTLALGSLMSPKLGRLLGKIRAIFITHLIAIVLLFTIPFAPNFLIAGLLYIGRNVMMNMTGPLMSSFVMNMVREEERGRASSLLQLLDSIPRSLGPYLTGYLLTLRDFYLPFFITGSLYLIATIMFYLFFKDVRLS	blue	12	12						1	1	2	1		1		1	1	1	1	1	1
fig|1160895.6.peg.172	gi|851189503|ref|NZ_JFZT01000015.1|	Protein coding gene	9749	9883	+	hypothetical protein			atgatggagaattcttatttcatagtcttaaaaggtggtgttttgcgtacgttttacggtacgaaatggggaatgaggttaatgaaagttcctaggtcaaaaaatgatataaacaagaggccgaaaattttttaa	MMENSYFIVLKGGVLRTFYGTKWGMRLMKVPRSKNDINKRPKIF	green-grey (small prot)	1	0	Unique
fig|1160895.6.peg.173	gi|851189503|ref|NZ_JFZT01000015.1|	Protein coding gene	10484	10296	-	hypothetical protein			gtgataataagaggagctaagagagttcatcgcttttctaaacttaaaaaagtaataagaaaaaaggagtctcttataagggtcaatcccttcaagaagacctatggttattacgctaaggatagcaataggagtctgacgagacatctttaccccttaaccttacttgatttaaccttgcttcgctga	MIIRGAKRVHRFSKLKKVIRKKESLIRVNPFKKTYGYYAKDSNRSLTRHLYPLTLLDLTLLR	green-grey (small prot)	1	0	Unique
fig|1160895.6.peg.174	gi|851189503|ref|NZ_JFZT01000015.1|	Protein coding gene	11845	11402	-	Conserved protein			gtgacaaaaataactcaaattgtaaatgatactactcgtttactactttttgaacatgcagtattaaggataagactcccattaatcctaaagttaaaggatgaggaaaagttgaacgaatttgaaaaacttcacgatttcgttgttaactcacacgcaaaagttgaggatattgtagtatttcctctagtcgaaaagaagattgtcgatccatattcccatgatcatttactaattaaaaaatacggtgatggaattttaaaagatagaagaatggattggatagagagatatattaaaacagttttagatcataacaagggggaagaagagaaagtgtttccaactttaaagcaagaaatttcactagaaccttctattaggataataaaggagttt…	MTKITQIVNDTTRLLLFEHAVLRIRLPLILKLKDEEKLNEFEKLHDFVVNSHAKVEDIVVFPLVEKKIVDPYSHDHLLIKKYGDGILKDRRMDWIERYIKTVLDHNKGEEEKVFPTLKQEISLEPSIRIIKEFGNEKYYYITGLEVP	blue	11	11							1	1	1	1	1	1	1	1		2		1
fig|1160895.6.peg.175	gi|851189503|ref|NZ_JFZT01000015.1|	Protein coding gene	12369	12485	+	hypothetical protein			atggatagggttaaggtaacaagaaattaccaagttacaataccctcgtgggtgagggagaggttatcgattaaagagagtgatgtattagaagtagagctgagggggatgaaatag	MDRVKVTRNYQVTIPSWVRERLSIKESDVLEVELRGMK	green-grey (small prot)	1	0	Unique
fig|1160895.6.peg.176	gi|851189503|ref|NZ_JFZT01000015.1|	Protein coding gene	13202	13330	+	hypothetical protein			ttgttttcattactagaggaaaaggagttagaagttacttctatagaatctaaatgcgacaaaattacatcagttattgaagacatttggacgaaattaaggatgaagcaattaataggaatatcttaa	MFSLLEEKELEVTSIESKCDKITSVIEDIWTKLRMKQLIGIS	green-grey (small prot)	1	0	Unique
fig|1160895.6.peg.177	gi|851189503|ref|NZ_JFZT01000015.1|	Protein coding gene	13430	14578	+	409aa long hypothetical protein			atgaatgtgtggctaaaagtaaaaaacttgggacctatagaggaatttgatggagacataaaagacctaacaatagtcgttggtccaaacaacagtggcaagacattcttctctatctcgttcttccttttaacaacattaggagctcctttcccttacgaaggagttaaggttcacctgaagaatggtgaggtaaccataaatgaggacttgacagatgtaacgtctaaaatattaaaggcacttataacatcctactttggaatagacgaggtaaaaaagctgataagttggggagaaaaagagtcagatataatcttcaataacttgtcaataaagatatatgaggataacactgttaaagtagagcaccctagcgagcaaaaacctaaagttaag…	MNVWLKVKNLGPIEEFDGDIKDLTIVVGPNNSGKTFFSISFFLLTTLGAPFPYEGVKVHLKNGEVTINEDLTDVTSKILKALITSYFGIDEVKKLISWGEKESDIIFNNLSIKIYEDNTVKVEHPSEQKPKVKFKRVEGITSPMYNFVGDDVIETVSPTDEVDVELPLYVFYYDLVKEYFPSVYLPAERVTLATFTEPLLNYITNPLYLPPFVKPIIHNFLFVLAQEVNSQVLDNFSFSYNSKTKRVGYSYNGKRVPLVSTGTSQVAYIELSGGNEDIKSMVIEEPEINLHANAQVKMAKYLLSLLGKKRLFITTHSEIIPIIIAREATKRGLKEKVSIYEMRESNKGRYKNVKINIYDDGTTDVLKTTSEEVFNALEEYIS	yellow	3	2													1					1
fig|1160895.6.peg.178	gi|851189503|ref|NZ_JFZT01000015.1|	Protein coding gene	15328	15504	+	hypothetical protein			atgttatcaatagaaatcccagtgactcacggtaaatacgtcaaaacagtattggactcgatcttttcgcagaaagacgatttcgaggtaatagtagttacatctagcaaaaattttgatagatattatacaaacaaaattcttggatacacactgagatttgaaggcagtatataa	MLSIEIPVTHGKYVKTVLDSIFSQKDDFEVIVVTSSKNFDRYYTNKILGYTLRFEGSI	green-grey (small prot)	1	0	Unique
fig|1160895.6.peg.179	gi|851189503|ref|NZ_JFZT01000015.1|	Protein coding gene	15781	16101	+	hypothetical protein			atggtagaaagaatgttctggcgacatatttctccaccaattgtcttttactccagagtagctaatacatttacagatccaaatgaaatactaaagttaataaacttaagtgcttcagatatttcatatttggcagaagaatataaaaaggtaaagagtgttcttgaagagagatataaagaagtaaaactatcttatccagctaactttgctgttgcagaaggttcttcgtatttgatctattccttaattcgtgcttttaagcctgatattgttgtagaaagtggagtcgcaaatggacattcaacttttttatactaa	MVERMFWRHISPPIVFYSRVANTFTDPNEILKLINLSASDISYLAEEYKKVKSVLEERYKEVKLSYPANFAVAEGSSYLIYSLIRAFKPDIVVESGVANGHSTFLY	green	1	0	Unique
fig|1160895.6.peg.180	gi|851189503|ref|NZ_JFZT01000015.1|	Protein coding gene	16798	17634	+	Weak similarity with ABC Transporter			gtggaaactgccatttactttgatgataaagtgagtgactcggaatttacgcgttttagcaaggaggttgtagagaatttagctaggaaatataacattaaagtgctagattacgatactatttcagatttcttgagggacggtaatgaaaaagcactgatttttgcacaagatgtcataccatacactgcatataacaactcctatcttaagctatttgacaagaaggagagcttgatatataactttatcaaagagggtggtatagtcacttggataggtgacgtacctttcttttatagggttaaatgtatcagtgtaaaggaagaaataggaaaactgaaggaatcattctcgcaacaaattaggttgatgaacccaattaactcctccttttac…	METAIYFDDKVSDSEFTRFSKEVVENLARKYNIKVLDYDTISDFLRDGNEKALIFAQDVIPYTAYNNSYLKLFDKKESLIYNFIKEGGIVTWIGDVPFFYRVKCISVKEEIGKLKESFSQQIRLMNPINSSFYEIRLNLKKVGDKICYRDIIYDRHIDIEEGKVNIYYRSVREKILDLFSLLDICYLNEKAKANLTIVGKMLKYKGNEVLRPVRLSGNIIPLNVARLYSGTCVGDFTGSWIKQIGDGYFIRLYDYGEADLENSIQVTLEVENVPKQVV	yellow	2	1						1
fig|1160895.6.peg.181	gi|851189503|ref|NZ_JFZT01000015.1|	Protein coding gene	17645	17767	+	hypothetical protein			atggcaacttctacatgcccaaactttattgaccttttagactaccttaaagagcggttaaagatagaagatgaaagagtgatttttcaatccttagatataaaggaagtggaaaaagtttag	MATSTCPNFIDLLDYLKERLKIEDERVIFQSLDIKEVEKV	green-grey (small prot)	1	0	Unique
fig|1160895.6.peg.182	gi|851189503|ref|NZ_JFZT01000015.1|	Protein coding gene	17826	17942	+	hypothetical protein			atgttaacaagagagtttatgatattgcagagaagtattgtaaagatatttatgaaaaattctgtcttgaaaacaaaggggcttgcaaagaagtcatacagtggtgtagtaaaatga	MLTREFMILQRSIVKIFMKNSVLKTKGLAKKSYSGVVK	green-grey (small prot)	1	0	Unique
fig|1160895.6.peg.183	gi|851189503|ref|NZ_JFZT01000015.1|	Protein coding gene	17939	18172	+	hypothetical protein			atgagaagaaagacgtgggaagaagtagatagggagttattatctaagttgaccagcgataaaaaggaaattaaaagtatacatgatactctaagggacatgtatgaatttgcttccaaatatgctcatggtgacattgaggtaatagggaaatgctgttatttaattaaaaatttcaagaatgctatatacttcttagaatatttatcgtcattaaaactgaaaaatgattag	MRRKTWEEVDRELLSKLTSDKKEIKSIHDTLRDMYEFASKYAHGDIEVIGKCCYLIKNFKNAIYFLEYLSSLKLKND	green	1	0	Unique
fig|1160895.6.peg.184	gi|851189503|ref|NZ_JFZT01000015.1|	Protein coding gene	18790	18909	+	hypothetical protein			ttgatattagctttcgtaaaattttcacataaattaacaataattaaagaaaaagaggaggaaaggggaacaactcttagttctacaatcacacagacacagagggagaactctttttaa	MILAFVKFSHKLTIIKEKEEERGTTLSSTITQTQRENSF	green-grey (small prot)	1	0	Unique
fig|1160895.6.peg.185	gi|851189503|ref|NZ_JFZT01000015.1|	Protein coding gene	18952	19707	+	hypothetical protein			gtgactcacggcaaatacatcaaaacagtattggactcgatcttttcgcagaaaggcgacttcgaggtaataatggttacacctagaccagagattgtaaacggttatgacgttaaagtggttaaagccgacactggtctcttaaacgctaggtatttagcacatgagaactctaacggggaatacgaactaatcctagacgaaactaggtacttatcacaaaacgcaattaaattactctctcaaaaccacgacatgttaattgttggggaagatgaagtaggtaactcctttcttgataggatggcaaacctagataagaaagtgataatggagtgtaacaacatagtcgaccccttgcggggatatctcctccctaggctttttaagagggaagtc…	MTHGKYIKTVLDSIFSQKGDFEVIMVTPRPEIVNGYDVKVVKADTGLLNARYLAHENSNGEYELILDETRYLSQNAIKLLSQNHDMLIVGEDEVGNSFLDRMANLDKKVIMECNNIVDPLRGYLLPRLFKREVLDYAFDNLRKKIPKEIFERIVHPDHQLIFYEAFNHSKDVGIVREVLIRHFGDSSLFNVMKKYYRYGKTHKLLRETPYNELLNVGRRKRDLCSVSLKEKIGLYTLYAVRGIPFLLGLYL	blue	10	9							1		1		1		1	1	1	1	1	1
fig|1160895.6.peg.186	gi|851189503|ref|NZ_JFZT01000015.1|	Protein coding gene	20100	22790	+	hypothetical protein			atgtcagaagaggaaaaaaatagagaggaaaacagaataccagaagagcgagaagaaagctcctcatataagtctagagtctctaaggatgaaaaagaaaatttatcagttattcataaagggaaggagaaggaaaaagaagataatagaagtattttcaacacttctaatttttcaagtttccccgttccctttaaagagtctgaaagtacagagtctgaagtcaaagttccaagctatagcagctcagcagaagttactagttcaaaagaaaacatagaactaattccatttaaagttacagataatgagtatatatatttaaaggttatgaagattatatataaggtagcaaaagagaatacaagtctacctgatagttattatttaaaaatatta…	MSEEEKNREENRIPEEREESSSYKSRVSKDEKENLSVIHKGKEKEKEDNRSIFNTSNFSSFPVPFKESESTESEVKVPSYSSSAEVTSSKENIELIPFKVTDNEYIYLKVMKIIYKVAKENTSLPDSYYLKILWEENPSKFTSIQFSSFQDIINLLQPHVSTEFKDRDFEDFTEKLEKFFKRFYNGNKGKGYIAYMIKKGLNFENLFEIAEENIDENTKRGLEEKLKKATNNELCGYIIYLLKNSFSRLGYIYRSESENIKHYLKILDSSSFRYYDTFITNIKTRINLLRSLVNELDGNIDNIYDLNDVEKLKLCMRSWDQKLVYDEGPLNIFKAFHFSLSVLPSLLQALYINLDIEELKNMSRIKEALDSFENTLKQNHYEFRYYPIKTGTSSNTIHV…	green	1	0	Unique
fig|1160895.6.peg.187	gi|851189503|ref|NZ_JFZT01000015.1|	Protein coding gene	23409	23834	+	hypothetical protein			atggaactaataaagagtataggcaaaggttcactgacgctttctgacggtactgttataactcttgtaacctatgtccttaacgttaaggaaacaggtttctctccttatggtggtgtaaactttgtggtggagagcattactggaattacaatagaaagagtcccagatgaattaaaggagaaagtaaaggacaagaccatacctaacggtgtcccacaggacggttgggagataattgatattaaagaccaaaagccagctatagttgagttagaaactgatagctctaaagggaagtttatggtcagagcggagacagaagcagtcatggcttcgaggaatttgaattataggacaccttcaaatgaaccttggtattccgtgttatcgataaat…	MELIKSIGKGSLTLSDGTVITLVTYVLNVKETGFSPYGGVNFVVESITGITIERVPDELKEKVKDKTIPNGVPQDGWEIIDIKDQKPAIVELETDSSKGKFMVRAETEAVMASRNLNYRTPSNEPWYSVLSINKVSWRPLK	green	1	0	Unique
fig|1160895.6.peg.188	gi|851189503|ref|NZ_JFZT01000015.1|	Protein coding gene	23831	24550	+	hypothetical protein			atgacggtaaacaatccacgctatattccactaattaacatagaaaaagaagtaaatatcccagagcagactagaaactatggcataggaactttaggcaattctatgatagaggctttcctaaatgagtggaagaaaataaaggatgagtctgttgttagagaccctagaatcttgtacggtgcccttctattcctctcctttttgagttcaaaagccacaattagtagtattgagtatggtgaaaagcaagaccagattgaaattagattgaaaggttgttgtaaagactttttgaaagaaaaggaggaaatttacgaagagattgtaaacataataggtgatagaaatcacgcctcactagtaaaatacgcagttggtgttgtgtgtgaagactta…	MTVNNPRYIPLINIEKEVNIPEQTRNYGIGTLGNSMIEAFLNEWKKIKDESVVRDPRILYGALLFLSFLSSKATISSIEYGEKQDQIEIRLKGCCKDFLKEKEEIYEEIVNIIGDRNHASLVKYAVGVVCEDLPKLEIPIDKFLKEYGKIKDPVSKDEVVKKIAMEILKVIHENGYIVDVAYIKDDDSVYVFLRNCSLREWDRIEGEILKKLEELEKDYGEKVWDADTLIIAWCLDETI	green	1	0	Unique
fig|1160895.6.peg.189	gi|851189503|ref|NZ_JFZT01000015.1|	Protein coding gene	24537	24914	+	hypothetical protein			atgagacaatataatctagacccaacaaccttcattgagaggttgttaaactgcttcaataatccaactacagatgtagagattaggagattaattagtgcgctcttcttctctgtttttaattattggatggaaaaaactgggtgcagtaatgctgacccaatagattttgtaaaatgggtagataggaatttaaagtcagcgaaatatagaagggatatacgcattttaagagctgctaggaacgctgtcgaccactatgtagatacgagtgtgaagttaccgtactacgaatcaccaattgaaattaaaagggagaccttcgaaagagttgaagatgcctatcgtcaaattttaaacgaattaaaaaagatttaa	MRQYNLDPTTFIERLLNCFNNPTTDVEIRRLISALFFSVFNYWMEKTGCSNADPIDFVKWVDRNLKSAKYRRDIRILRAARNAVDHYVDTSVKLPYYESPIEIKRETFERVEDAYRQILNELKKI	green	1	0	Unique
fig|1160895.6.peg.190	gi|851189503|ref|NZ_JFZT01000015.1|	Protein coding gene	25319	25197	-	hypothetical protein			gtgaataaactaagatatagatcatgtaaaaatggattaggaaatatagagaggttcatagtgaataaaattggtagtctacttcatataaaatcgaaggtcacaaaagttagaagattataa	MNKLRYRSCKNGLGNIERFIVNKIGSLLHIKSKVTKVRRL	green-grey (small prot)	1	0	Unique
fig|1160895.6.peg.191	gi|851189503|ref|NZ_JFZT01000015.1|	Protein coding gene	26798	25566	-	Transporter, MFS superfamily			atggaggaattaaagtacatcgataggttgagagtggggttcttcacgcttactggtacgacaatagaatattatgattttttcctttatgctctcttatcagtcctggtatttccgaaggtctttttcccacctggatataaccaattcttagcaatattagtctcccttagtacctactttataactttcgtagctagacctttgggggctatgattttcggaaacattggtgacaagaagggaaggagggaaggtcttgtacttaatatgttattggtaggagtcgcatacattattattggctttttaccaacatatgccacactaggttttatatcaatactgttattgctgatattaaggcttacctttggtcttgggctcggtggtgaatat…	MEELKYIDRLRVGFFTLTGTTIEYYDFFLYALLSVLVFPKVFFPPGYNQFLAILVSLSTYFITFVARPLGAMIFGNIGDKKGRREGLVLNMLLVGVAYIIIGFLPTYATLGFISILLLLILRLTFGLGLGGEYGGAIAILLECNNRKRATWSCFVQAGAALGELLALAGLLLLYKDLIETWRILIIVGGVVALINFLIRRSISESPAFLKLLSDNKIAKIPVITTFKHYYKKILISSGMVSLAAGLTTIVATFGLPIMRSEGIPLNVGITYLIIGDAVWLTILVPLAFLGDLLNMRRLMIVYIVAGGILTFPGLIFLFNGRLLLISIILLKVSTASWSLYGVLNALNFPTPIRYTGSGLSYQLGAMYAGGLSPLLASFFVVRGEFLGVYFIVLMYSIIS…	blue	11	29					2	1		1	2	6	1		4	4		7	1	2
fig|1160895.6.peg.192	gi|851189503|ref|NZ_JFZT01000015.1|	Protein coding gene	28867	27671	-	Prolidase (Xaa-Pro dipeptidase) (PepQ-like3) (EC 3.4.13.9)			atgaagttttatttaacaggtaaaatttttgacggagagaaaataatagaaaaaggtaaagtgttaatcgagggagacaaaatagttgaagtttcagaaaacgaaactatagaaagcggtgccaaagtaattaaaggagatttcataatgccagggttaattgattctcacattcatttttttggagttgaagaggacaacgttatgtcgtggaacttggttaacgaaatagatgttgcgataaggagtacaagggatatggaaagacttttaaggtcagggtttactgcagtaagggatttaggtagcaaagtcgctgttagattagataaactacaaagaagtggggagataataggccctacagtaatagcctcagggtactccttagcaataaca…	MKFYLTGKIFDGEKIIEKGKVLIEGDKIVEVSENETIESGAKVIKGDFIMPGLIDSHIHFFGVEEDNVMSWNLVNEIDVAIRSTRDMERLLRSGFTAVRDLGSKVAVRLDKLQRSGEIIGPTVIASGYSLAITGGDDDPKDLPLDFAQRISYSYYCDSPYECRKAVRKVIRQGASVIKVYSSGAFSQGSKILPGFSLDELQAIVEETHRSGLKVASHAYGKEALMNSILSGVDTIEHGLGLDEETARLIKEKGICYIPTLATYQTPLNYKDPEINKYREEIVKKHFNEDMKIAVSYGLKIATGTDYVGSKKRPHGENYVESALLSKYMDNISVLKSSTSIASECIGLKSGYIKEGYKADLIVVKGDPSKNVENLSPSHMSYVIKNGNIYKGYGLNEEV	red	7	11									1	2			2	2		3		1
fig|1160895.6.peg.193	gi|851189503|ref|NZ_JFZT01000015.1|	Protein coding gene	29279	29404	+	hypothetical protein			ttgaagaaggttacagtaagtaagatgagaggatatgatgccgacatctcctttactcctaagaaagttaacgttatagtgggacgtaacggacagttcaaaaccacactattagagctattataa	MKKVTVSKMRGYDADISFTPKKVNVIVGRNGQFKTTLLELL	green-grey (small prot)	1	0	Unique
fig|1160895.6.peg.194	gi|851189503|ref|NZ_JFZT01000015.1|	Protein coding gene	29535	30260	+	hypothetical protein			gtgaatgaagatcacatttatggaggtcctgtattaaaggaggatgaagaaatagtcaataagctacttattcccaatccaatggttaatgttggttatcttcctccaataaacgtttatgagataaaggttagggacactattattaaggtaaatgtattcccaaacggaatgatagggtttgcggtaaataagtacaatcccaatacgaaggtttacaagttcatccctctattctcctcaaacctggttagcccagagtatttctctataatgaatgatctagttccaattcataagttattcgaagcaatagaaaaattagggatctttgagtctcttgggttcaaaaacgatgagttcaatagatttacgttaatggctacctatgagaatagg…	MNEDHIYGGPVLKEDEEIVNKLLIPNPMVNVGYLPPINVYEIKVRDTIIKVNVFPNGMIGFAVNKYNPNTKVYKFIPLFSSNLVSPEYFSIMNDLVPIHKLFEAIEKLGIFESLGFKNDEFNRFTLMATYENREVPVYYLGGGYYSLALTLIGSTLDIALFDSLENNLHPGFMMKIAEIINDSHTQWFITTQSEELLDKLLDKIEDIQVIRLYRSDNRISSKVINKENALGLRDVEIDLRG	green	1	0	Unique
fig|1160895.6.peg.195	gi|851189503|ref|NZ_JFZT01000015.1|	Protein coding gene	30264	30629	+	hypothetical protein			atgatagttctaataacagaaggaaactcagacttatgttttatccttggacttttgggagaaccatgctctaaaaagaaccctgttagtctacccaagggtaaaagaggtaatatagatgatttagagctatactatgcaggaggggtagataacgtaacgaatatattaagaaatcaagtagacctagataaagctgagaggacatgcatattaatagataacgatgtttctgcaagaggagagaataaaattagagactcgtgcggtagtcgttgtgaagtaattaggtttgaacatgaaaatatggacgaattagtatatcagttggttaaaataattgtcaaaaaacacggaggaatgtaa	MIVLITEGNSDLCFILGLLGEPCSKKNPVSLPKGKRGNIDDLELYYAGGVDNVTNILRNQVDLDKAERTCILIDNDVSARGENKIRDSCGSRCEVIRFEHENMDELVYQLVKIIVKKHGGM	green	1	0	Unique
fig|1160895.6.peg.196	gi|851189503|ref|NZ_JFZT01000015.1|	Protein coding gene	30604	30852	+	hypothetical protein			ttgtcaaaaaacacggaggaatgtaaaaaacatttattaaatattgatgaggttaaggatagtaaagctaaagtatattacgccgagtttatctatagactttgtaaatataatgaagattctaacctctggcatgatctttcctatttctttaatgctgttgctaaagataataaggatctttcaaaaagtatcaacgctagactaagaagatttttagaatgtgcgactattaaggaaacgcattaa	MSKNTEECKKHLLNIDEVKDSKAKVYYAEFIYRLCKYNEDSNLWHDLSYFFNAVAKDNKDLSKSINARLRRFLECATIKETH	green	1	0	Unique
fig|1160895.6.peg.197	gi|851189503|ref|NZ_JFZT01000015.1|	Protein coding gene	31207	31404	+	hypothetical protein			atgagcttgggaaaattcctcaaagtatttggtgctgtaggtattacagctcttgctacatttgctagttttgaagctaaagataaagttaaagaagctacaaacaatgaggctttaggatggatcactttaggtgcaattcaagtcgcggggcatacttctgcactttacttgatgaaggacgtatttgaagactaa	MSLGKFLKVFGAVGITALATFASFEAKDKVKEATNNEALGWITLGAIQVAGHTSALYLMKDVFED	green-grey (small prot)	1	0	Unique
fig|1160895.6.peg.198	gi|851189503|ref|NZ_JFZT01000015.1|	Protein coding gene	32338	31934	-	237aa long hypothetical protein			atggaaatgaagttgaagaggagtgaagtatttctccccttgacccaagcattattaaagatattaaaggtaataaaaattaacccaaacttccacacggtagaggagattgcagaagcactagcagcatactacctccaactatcattccacaaactaaaactaccaccatccacagcatactactacttccaaaaactacaaaactacctagaagaattaccaaagccaaggagggtagcaatagacgaaacaaaaatactccacgtcaacggaaaatacttatgggtaatagtagacatagacacaaggaaagtagtaaaaatctacatgacaacaggaagaagcggcgctgacgtgtacaaaataacaactaggaaaggacgtgctttacataca…	MEMKLKRSEVFLPLTQALLKILKVIKINPNFHTVEEIAEALAAYYLQLSFHKLKLPPSTAYYYFQKLQNYLEELPKPRRVAIDETKILHVNGKYLWVIVDIDTRKVVKIYMTTGRSGADVYKITTRKGRALHTR	green	1	0	Unique
fig|1160895.6.peg.199	gi|851189503|ref|NZ_JFZT01000015.1|	Protein coding gene	33256	32855	-	Conserved protein			atgaagagagatctaaaaggaagtttggctattgactcaggagttataatctcaattctccatggtgagtatgatgaaatatttcgtaatattagagaaggaaaaatagaaccaattataaatataattaacttaatcgaagtatattatgttctgtgcaaacacaaaggatgggaaaaagctacaaatatcattaagaacttgattaactctaactattttaaaatagtttacgttaacgatatgatagtggaagagatttctaaatgcaagtgtgagtatccgatatctctaggagactgtgcatcaatagctacagctagagcgaataagacaaaagcaatttttagaagggagaaagaattagaaggactaaaccttgatgaaataatactgatc…	MKRDLKGSLAIDSGVIISILHGEYDEIFRNIREGKIEPIINIINLIEVYYVLCKHKGWEKATNIIKNLINSNYFKIVYVNDMIVEEISKCKCEYPISLGDCASIATARANKTKAIFRREKELEGLNLDEIILI	red	7	6						1		1	1				1			1		1
fig|1160895.6.peg.200	gi|851189503|ref|NZ_JFZT01000015.1|	Protein coding gene	33479	33222	-	hypothetical protein			gtggcaaaagtagaatcaataaaagtaaaggatgagactaagatgaagttaataaagatagctggagaattggaaaagcaatatggtagaaggttctctatagacgaggttattaactatttgatagataaaagtactcttaaaccagagttattagatagtttatttggttctttaaaaggagttgatttatataatgaactattaaaagagaggagattagatgaagagagatctaaaaggaagtttggctattga	MAKVESIKVKDETKMKLIKIAGELEKQYGRRFSIDEVINYLIDKSTLKPELLDSLFGSLKGVDLYNELLKERRLDEERSKRKFGY	yellow	3	2											1		1
fig|1160895.6.peg.201	gi|851189503|ref|NZ_JFZT01000015.1|	Protein coding gene	34517	33822	-	hypothetical protein			gtgatttcagtaataatcagaagcaaggatgaagacgtaagcaagttgataaactcattacctagtgacgttgaggttatccttgtagactcctcaaaatcaccacctcattacagtagggaaaacttaagggttattcacacgaacgtgggtaggttggaggctaagttaattggtattagggaagctaggggcgataaagtcctcttcattgatgcagaccagtttccagagagtggtctcattgaagagttagagaaactagactgtgatgcagtcctaattccagaaaagtctgccaacagaaatgttgtcggtagactattagacctacagagggactacttagttagatacgttaaggtaaaaggtttctctccttacgttgtagctgtacct…	MISVIIRSKDEDVSKLINSLPSDVEVILVDSSKSPPHYSRENLRVIHTNVGRLEAKLIGIREARGDKVLFIDADQFPESGLIEELEKLDCDAVLIPEKSANRNVVGRLLDLQRDYLVRYVKVKGFSPYVVAVPRCFKREKLLNVDVKDLNVVSHEDSVLYYEAFNSLKSFCISNHVIFNEDPPFFEFLKKYYKYRKSTTKPSPHDWLISKLNKNRIIFDRDVGFNGVFLLI	green	1	0	Unique
fig|1160895.6.peg.202	gi|851189503|ref|NZ_JFZT01000015.1|	Protein coding gene	34765	35811	+	glycosyl transferase group 1			atggatattacaatcaatttcttagctggacatctcactcaatatgatggacaaagtaaagcaatattgaattttataaaaggtttaaagcaaattaatatagattcacaagtaattacgttaactagtagtattgagaatgatcatattattaacttgagaggtaagttagggttgattcatgatttttacacttttatggggaatcccttaattttcaagaagttttctgattaccttaatgatgactctatttacattgtagctaatgatgatttagtacctataattaacctcaaaagaaacggtaagatgatattatgggcacaaggagtactagggcttattttcttctggaaagaattttatcgaaaacaaaggataataagatctattgca…	MDITINFLAGHLTQYDGQSKAILNFIKGLKQINIDSQVITLTSSIENDHIINLRGKLGLIHDFYTFMGNPLIFKKFSDYLNDDSIYIVANDDLVPIINLKRNGKMILWAQGVLGLIFFWKEFYRKQRIIRSIASLFTVKNVLAFSEAAKKYDMVLANSNTTANxVSAFYHRVPEGVVYPPLDVENYQFRHDKENFILVILKRGYGAHIDVLSKIAEKTKMKVIGYKVPNAEFLGERVSDHELKRLYSSALFLIYPYDSEYFGYIPIEVMASGTPVLAFKYSGGPSETIIDGKTGWLAYGEKDLYYKAVTIYEQGYNDKFSENCRKRALEFSVESQTKELVQYIRSLHQ	red	6	5									1			1	1			1		1
fig|1160895.6.peg.203	gi|851189503|ref|NZ_JFZT01000015.1|	Protein coding gene	37832	36036	-	hypothetical protein			ttgcctttcgttgcttttgaatatttcatctatatatatccatcattattagttgtaacttcagtatctaaggctatttcagcacctgcttttagaccggacactttttcaaccatagcatttttctcacccgacgctacattcctcttcatctttgattttattagtgaatggtggaccacaatagcttactctccgcctagtattctattctatcctcgtaccaaatggtggtatctccctacaataggcagagaagataatgttctatttcctaacgatcccatatcctatatctggtttgcttccttatctatattttttattttaatgttaattagtctctttgataaagatagaaaacaatacatatctcctcttgtcgcatctttacttttc…	MPFVAFEYFIYIYPSLLVVTSVSKAISAPAFRPDTFSTIAFFSPDATFLFIFDFISEWWTTIAYSPPSILFYPRTKWWYLPTIGREDNVLFPNDPISYIWFASLSIFFILMLISLFDKDRKQYISPLVASLLFLIAIEVGTNFPDTKFTYYLEVAPSHLPIIGGVFATTFAIPFYAEWLNLSIYLILIPISVNYLLNKVKRIRFKIIIPLIIVILFSFASWQYFNGTLYPSQDTGSFPGNSVSLQGYYAPLYPPPQWVHVMNIMSTNNAGRVYVGEIGFSEKWTNYQFILNSPPLMPGWATISPPPVQNISQTPLSYDIAGIRYLFIDNTSYIPLNSYFIYSYLHYSGLIPVVNSSDVYLLEQPNASIFRYSYNALFYNGTDENLVFDVLYNLYPLLNY…	yellow	2	1						1
fig|1160895.6.peg.204	gi|851189503|ref|NZ_JFZT01000015.1|	Protein coding gene	37804	37929	+	hypothetical protein			atgaaatattcaaaagcaacgaaaggcaaagttactaataaacttagcagtgaagttactagcgtttttaagaactttcttcttcctaaggctaaagtgcccaatatgaaaggaactaaaaggtaa	MKYSKATKGKVTNKLSSEVTSVFKNFLLPKAKVPNMKGTKR	green-grey (small prot)	1	0	Unique
fig|1160895.6.peg.205	gi|851189503|ref|NZ_JFZT01000015.1|	Protein coding gene	38530	38009	-	hypothetical protein			atgggcattagtagtaaagtcgataagtttaaggtactaactttattcgagtttttaggtttatgggtatttgcgctcattcccatttatgtttaccttttaagtaatggctattttaacaatggtttaattcctcctttcttctccggacctcaattaagatacctctttttcccatcagtttatgttccggaaattggcgtttatattaatcaagcggttgactatctatttcttctggtattccctacatttaacattattatactagataaattatttcttctcgtaatcttttcctcagtgtactttttgctttactttcttctagatcttgtattagatacattcgatattagccacaggttattaattaaggcgattggtgttatagcattt…	MGISSKVDKFKVLTLFEFLGLWVFALIPIYVYLLSNGYFNNGLIPPFFSGPQLRYLFFPSVYVPEIGVYINQAVDYLFLLVFPTFNIIILDKLFLLVIFSSVYFLLYFLLDLVLDTFDISHRLLIKAIGVIAFFLNPLYLELITAQYYNVIFAVLAIAYFFVKIININIKNKK	green	1	0	Unique
fig|1160895.6.peg.206	gi|851189503|ref|NZ_JFZT01000015.1|	Protein coding gene	40252	39206	-	Glycosyltransferase (EC 2.4.1.-)			atgcgtatacttatatcccctcctatgagatttggaacccaatttacgggtgcagcaagaaggacacttgaagtatatagcagaattcctaatgttagcttgtgtgttgacaaaaatacgttaaaggagatagatgagttttttgaacctcttttggctaattttgatatagtctatagtagtagtacttcgaagcttgaatttctaccaggctttataagatgtttaagaaaagccatagactcagacgttatactttcctattcagagtattctctcagtgtaatttactcgtatctgttgtcaatattctcaagaaaacctctaataatatttgtgcatcatgtaacagaggaacttaggggagatagcaagtattatccactgattaagatggct…	MRILISPPMRFGTQFTGAARRTLEVYSRIPNVSLCVDKNTLKEIDEFFEPLLANFDIVYSSSTSKLEFLPGFIRCLRKAIDSDVILSYSEYSLSVIYSYLLSIFSRKPLIIFVHHVTEELRGDSKYYPLIKMAFEHSSGIICLDQEEVYEELKKLFPDKVILTSTNGIDVSGYYTTSEKVCDGLFIGDYGERKGVKYLYKIWDMVSEKIDKPKLCIMGRGWEKLSQLPRNSEYLGYVSEKRKREILAKSKVFVFPSLYEGFSLVTAEALASYLPAVLWDLPWTKRFSKGVIKVPFDNVKAYADTVISLLNNEEIRNRLGKEGRDYISRFSFDAITKHEIEAISKILKY	yellow	3	3																1	2
fig|1160895.6.peg.207	gi|851189503|ref|NZ_JFZT01000015.1|	Protein coding gene	41477	40254	-	398aa long conserved hypothetical protein			atgaagctcattgtagttaacaagctaggagattattctggtggcagcagacacgtcagagaggttacaaagaggttgacaaaatattttgatgtggtatatgtgccttatgctgacgtgtacactgaagatggttcaatagatgacctaaaaaagctagaaggtatttttaaaataccgtcagaagcttataaggaaaggaagtttaagccattattgttccctagatcagctaagttttataaagaatacgttgacgagtttgatatttatggtgattttatttatgaccctgacttcgttactccagaagctgttttcctctccaataagcttgatgtctcacttggagcaacccttcatgagcctatttattcccttagtcaaagtatatcctac…	MKLIVVNKLGDYSGGSRHVREVTKRLTKYFDVVYVPYADVYTEDGSIDDLKKLEGIFKIPSEAYKERKFKPLLFPRSAKFYKEYVDEFDIYGDFIYDPDFVTPEAVFLSNKLDVSLGATLHEPIYSLSQSISYTYYSLKPFVYRSIDYLLGRTYWLYAISRSKVKFLKRAKYIKFIAGVSKGTLDSIKLRNVRKVLLNPPNGVDYYLDHESEKDDYIIFWTTLIPSKGIFNLINILNILKQKGVRIKLKVAGKFLYPRFERLFFDYIKKKKLDVEYLGFIKEDHKLREIIERAKLLVYPSLADGFSLVILESLALGTPVIAYSIPTVYSAFNTLPAVRFVRPGDINTFATQIERSLKDEEFLRSPFEDSVREFVKFHTWDNVAEGIAKIIKESVxKNVN…	orange	26	19		Core			2	1	1	1	1	1	1		1	2	1	4	3	2
fig|1160895.6.peg.208	gi|851189503|ref|NZ_JFZT01000015.1|	Protein coding gene	41513	42517	+	Glycosyltransferase (EC 2.4.1.-)			gtgagagttttactaatagcatctaaggatgatttctttagcagtttagaaaaagttactggaataggtagatacgtaagacaaacttatgaaagtctcagtaaatatttagaggttgaaaaatttcctatatatgattattcctcagtcctttctgcatttctcactacagttacagctagcctttcattaagatataggaactttgatataattcacttactagcaccaaaacccttcattccactattgaaagggaacgcaaagtcagtaattacagtccatgatcttttctttttaaaatatcaagagtctctctcaaggttatcacgcttgtatttattaagtatcaaaaaaagcgacgcagttatagcagtctcgagcaaggtcaaaagggat…	MRVLLIASKDDFFSSLEKVTGIGRYVRQTYESLSKYLEVEKFPIYDYSSVLSAFLTTVTASLSLRYRNFDIIHLLAPKPFIPLLKGNAKSVITVHDLFFLKYQESLSRLSRLYLLSIKKSDAVIAVSSKVKRDLIEMNYNKKIFVVNPFIDDKFFKEKKRNATEKKEDIIKIGYIGKIDSERKNVLRAIKAFKNLRENALFELWGNHSTSNKIMQEIIKEIKKDKRIRLMGPAPEEDLIKIYDSFDAFFLPSKEEGFGYPIVEAQSRGIPVIVFEDSDIPEEVCKYCLKINNDLNEIIDKISDINRNALISFAQKFNVNAYVKNLVNMYNEIIK	yellow	4	4															1	1	2
fig|1160895.6.peg.209	gi|851189503|ref|NZ_JFZT01000015.1|	Protein coding gene	42582	43886	+	134aa long conserved hypothetical protein			atgtatgaaataggcgtatttacaccattttccagcgttataaaattctacggcggtggtgaagtatttattaaagaagtccttagtggactgaataaaaaattaaatatcttagtaattcctacacttaacagcataagaaattttgccacaaaagaaaacaacgaagagatttgtagaactttatcttctatgcctttcaattttccgcaaatagtctataagttatgcgaaaataatttcaatgtagatcctgaaaagatagtacatgcgtatagggaggaacttaaggaagtaaaaagtttttatgatattcatgctttccatgaagtaatccataccctccctaactggaaaattaaattgtttcttagtttgtttggagaaaattttgcacta…	MYEIGVFTPFSSVIKFYGGGEVFIKEVLSGLNKKLNILVIPTLNSIRNFATKENNEEICRTLSSMPFNFPQIVYKLCENNFNVDPEKIVHAYREELKEVKSFYDIHAFHEVIHTLPNWKIKLFLSLFGENFALYHYMYFPDSYYFSSVLQKPTMMTIHTDLRPYLTSIKLIPYLTKIKEDPFYFMKRRFQVYTLFKVPKIFRSPYIKVITTVSKGEGEVWKVPKEKLRVLYPSNAFNAEMLKYRTINNKEDYLVFWARLTFKKGLFDIPFILKFLKENLKENIKIYIFGKFYDCSDKKFFGLIEKFNLKENVEYLGFLTEEEKYKIVSKARALLYPSHEDTFSQVILESLALGTPVIAYNIEGPKSIYSSFKAVKFVKESSFRDMAKKTFEILKMNDDE…	red	8	11					2					1	1		1		1	2	3	2
fig|1160895.6.peg.210	gi|851189503|ref|NZ_JFZT01000015.1|	Protein coding gene	44383	44919	+	hypothetical protein			atgttgatagcttgttcctctcttccgaaccagaatcggtttataaatttttctctaattttcaaaaaaattgatgatctcgtaagctggatgaagcaaagaccaaaggcagaggttaaaataggtgtagagaaaggaaaatacaatgaagtagtaatcgtaatacctactgcggatatgaatggttattatgcaaaaagtataaggaaaacctatgaaggactcacactaattttcgttgaaagtaaagggaaatattttaactttgcccattctgtaaacgagggaattaaagaggcactttcactttctccttcatgggtaatagtatcaaatgacaatatgattggtattgatagcccagaacaacttattaaacagttaaggaccgtagaagaa…	MLIACSSLPNQNRFINFSLIFKKIDDLVSWMKQRPKAEVKIGVEKGKYNEVVIVIPTADMNGYYAKSIRKTYEGLTLIFVESKGKYFNFAHSVNEGIKEALSLSPSWVIVSNDNMIGIDSPEQLIKQLRTVEENDVVFAKPPMYHSLMVHICKIRRLIYKQYLKRAVSENAVIPFNVR	yellow	2	1																1
fig|1160895.6.peg.211	gi|851189503|ref|NZ_JFZT01000015.1|	Protein coding gene	45061	45357	+	hypothetical protein			atgatttttcaagcaagttttttaaaggaaattaagaataattttctagatgagacatttataaatggagtagaagatgatgatttatattttaggatatttagcttatataaacctaaaatcggatggattaacttccaaattaagggcatgataagagggagtttagagaaagatgaagtaattaacttcaaaagagatatggttaatcgtatttattttaactataagtggagatattaccttaacaaactaagacctcaagatttgtctagcaaactcatttctaattcctaa	MIFQASFLKEIKNNFLDETFINGVEDDDLYFRIFSLYKPKIGWINFQIKGMIRGSLEKDEVINFKRDMVNRIYFNYKWRYYLNKLRPQDLSSKLISNS	green	1	0	Unique
fig|1160895.6.peg.212	gi|851189503|ref|NZ_JFZT01000015.1|	Protein coding gene	46428	45358	-	methyltransferase, FkbM family domain protein			atgaatcttgaagatgtaatttcgacaataaaccagttaaggcatacgtataggaattggctagggttaacgttcaaaatggcattatataagtttagattaacgaaaatagcaaaagctactggggttttaagagacggattacttgttaatggagattattataggcttctggatttagcaattttgatcgaaaaactaaaccaactaggaataccgactgaactacaagagaacaatatagtaataaggcttcctagtacaaccttacagtttaaaaatgaaagcgatttcgacatcatttacaatttattatctctaatatatttcgtaataaagtatggcttaatgatatttaatgaggttagtgaactaaacggcaattttgtaagaatagac…	MNLEDVISTINQLRHTYRNWLGLTFKMALYKFRLTKIAKATGVLRDGLLVNGDYYRLLDLAILIEKLNQLGIPTELQENNIVIRLPSTTLQFKNESDFDIIYNLLSLIYFVIKYGLMIFNEVSELNGNFVRIDTNNMIIESSDGSKFYVRYIDPWTFTETFILKIHDRFIASFKGLKVLDVGAEFGDTSVHFARNGAEVIAIEPVSTNYNALLQNLKLNEGIKVTPIKCAIGEDGEVTMFYKADRIDGSASAFYKSEKKEEMVKSYSLSSLLDMLGLKEVDYLKMDCKGCERYLSVEDLKRVKQLAKIEVTLNNVNELSEILKRIKEAGFKKTYIIYHNPELTTNIFLHNTIYAIR	yellow	2	1																1
fig|1160895.6.peg.213	gi|851189503|ref|NZ_JFZT01000015.1|	Protein coding gene	46551	47327	+	hypothetical protein			atggaaaagattatcttgtccatcattcttattttattactaactttcactaaccctaccctaggtttaattaacgtttcctatccctctcaagtactgtatggacaaaccttaactgttaacttttcagcttgctcaacaacaattaactcaactaatttccccataatctcatctggtacagaaataataaatagtacatatagaggtggttctccttacggctattacgtagtatttcctatgctgaacctctcagaagaaattcgagtgacatttttaggggaatataatgaatcaattttatccgaccctggcattgcactttacggaggtaatttcgaaatcccattaccagacagtgaccaaaatcaatttacggtagtagtattaacattt…	MEKIILSIILILLLTFTNPTLGLINVSYPSQVLYGQTLTVNFSACSTTINSTNFPIISSGTEIINSTYRGGSPYGYYVVFPMLNLSEEIRVTFLGEYNESILSDPGIALYGGNFEIPLPDSDQNQFTVVVLTFDGRILLHINSSWYAPLTSLPFYGQVIDNWINVTTPVNYTVIFQDHEGKTLVKEMFINGKGYFIGYLTPIPWNFSYVGIRLDTGYDFVKPIEFYASGAYFSLSLPYVIYVNDKEYTSGFTNSMGQG	red	6	5					1	1					1		1		1	1
fig|1160895.6.peg.214	gi|851189503|ref|NZ_JFZT01000015.1|	Protein coding gene	47421	47546	+	hypothetical protein			atgagcaatgacgaggtgaagatagtttacccaattcgagagatatctctcctagttataagcgcgatcttaatagttttaggttatgtactagaggagagaaggaagaggaggagtaaaacttaa	MSNDEVKIVYPIREISLLVISAILIVLGYVLEERRKRRSKT	green-grey (small prot)	1	0	Unique
fig|1160895.6.peg.215	gi|851189503|ref|NZ_JFZT01000015.1|	Protein coding gene	48377	48126	-	hypothetical protein			atgggtgatgatttcgaggaaaggatatcacgcgatctgtccatggaaccttctaattttataacatgggtactcgaaacgtataagactgtttgggaaaaaggctatgagagaggtgaagaagaaaaacgtgataagggacatgaggacgtacagaaattagatctagaatctataattcaggaatttaagtcaagattgatagaggaatataaagcttcaaaaaatcctaaaaagaaagcaggagagtaa	MGDDFEERISRDLSMEPSNFITWVLETYKTVWEKGYERGEEEKRDKGHEDVQKLDLESIIQEFKSRLIEEYKASKNPKKKAGE	green	1	0	Unique
fig|1160895.6.peg.216	gi|851189503|ref|NZ_JFZT01000015.1|	Protein coding gene	48714	48379	-	hypothetical protein			ttgtatacaaagaacgactgtaatatactaggaatagcgttagtagggataacaaggaaatttagttctagtactataaagaaaattgaggataggcttatagcatttataaaggataaaattccacgaacatttatccaaaaattttactataagcctttcttcaatacaatggtttacgttcacaatgagttaagtgacttagtattcagaccaagaagatgggaattacctctagttagaattatatcacagaataaggatataagtgacgaagtaaagaaccttgtttcagagattgaaaatagagtaaatagttttcaagggttgacctaa	MYTKNDCNILGIALVGITRKFSSSTIKKIEDRLIAFIKDKIPRTFIQKFYYKPFFNTMVYVHNELSDLVFRPRRWELPLVRIISQNKDISDEVKNLVSEIENRVNSFQGLT	green	1	0	Unique
fig|1160895.6.peg.217	gi|851189503|ref|NZ_JFZT01000015.1|	Protein coding gene	49243	48734	-	Chromosome (plasmid) partitioning protein ParA / Sporulation initiation inhibitor protein Soj		isu;Bacterial_Cytoskeleton isu;Bacterial_Cytoskeleton idu(1);Plasmid_replication	gtgagtgaattaaaggtaatattactcattaatcaaaaaggtgggactggtaagaccaccttaagtgcgttaattgctataggacttgcattacttgggaaaaaagtcttacttattgatgctgatcctcaagctcatctaagttcatttttcattaagactaatgagttagatacgtatcaaggtgtgcttcatatggcaaggggtgagaagtttaagataattcccgttaatattgggaaaattaaaggaaagttagggcttataccctctaatttgagttatcttgtagatgtatataggggtcaaatccctcttacagatccctatgctttacataaaagactatatagagaaccggctataacaaaagattatgaatgggtgataattgataca…	MSELKVILLINQKGGTGKTTLSALIAIGLALLGKKVLLIDADPQAHLSSFFIKTNELDTYQGVLHMARGEKFKIIPVNIGKIKGKLGLIPSNLSYLVDVYRGQIPLTDPYALHKRLYREPAITKDYEWVIIDTPPELFAPTIWALYASNYLIIPSNLEELPLMGVRILI	green	1	0	Unique
fig|1160895.6.peg.218	gi|851189503|ref|NZ_JFZT01000015.1|	Protein coding gene	50281	49481	-	Polysaccharide biosynthesis related protein			ttgtacctatccaacgctatcaacttcctctcatcccagggggacagggtgacaacttcctacttgttgggttcctattaccttggcttgtaccagttctcagcattagtaggaggagtaccctttatgctcgtaagttcaataggtggaccgttactttcagcctcatcatactataaagcgttaggaaaagatgagaagttaatgagcagtgtaacttttaagttcgcctccctccttacatttttagtggtgataatatcgttaccgctagctagggttctgattcctattttattcccagattacgctaaagctgttaacgtactgaccatattactgctgttaagcacgttaactttcccaatagggactctgactactttcattgtagccttt…	MYLSNAINFLSSQGDRVTTSYLLGSYYLGLYQFSALVGGVPFMLVSSIGGPLLSASSYYKALGKDEKLMSSVTFKFASLLTFLVVIISLPLARVLIPILFPDYAKAVNVLTILLLLSTLTFPIGTLTTFIVAFKRSLRPFFYITLATASTVLVTSYVLIPSMGIMGGAISQLISAFISSSFVLYYSVSTKVFFPGKRESFLLSLIPLIGLYEYFIDPLWLDVIALLGVVVVFKVFKIIRREEAKVVSSFLPKWLKFFEPILLGISS	yellow	3	3						2					1
fig|1160895.6.peg.219	gi|851189503|ref|NZ_JFZT01000015.1|	Protein coding gene	50897	51826	+	hypothetical protein			atgaagtggattttcctgttgattatactccttcccctaccagcttacggaggtaatattctacttcattatccaagatctgtcctttacggtgaaaagttctcaatctcttttcaagtattcacgaatgaaatccagggaacagacttccaatatataactcctggagttataattagctcaaacgaaagtcaccttacgcttacaggcaatcctggagactttgccgttttcaaaactaatgtatcctcgctgacagcgagggaactagtaatttcgttttcaggggatatcccaacgctcggcggaaatccgggaccagttctttatgagggaatagaccctcacgcgagcgatatctcgcaatcaaacttctatgcagtacttgtttcgatgact…	MKWIFLLIILLPLPAYGGNILLHYPRSVLYGEKFSISFQVFTNEIQGTDFQYITPGVIISSNESHLTLTGNPGDFAVFKTNVSSLTARELVISFSGDIPTLGGNPGPVLYEGIDPHASDISQSNFYAVLVSMTGVLWVHNYTGWHSVLGGLPSVKEGNYSAVFKDVNGYTCVPYVVVNGSKYVVDYLTDIPWNFSFAGFRVDINTVIFNDFNVITTENVPYVVFINGREAISGNATFGEGEIHLTASGNMVVNITFPTLHEYRIINVGVRSNEVKEVMPTIPLVLIAISTIIIGIGIWRNRGIGKQREK	red	6	5					1	1					1		1		1	1
fig|1160895.6.peg.220	gi|851189503|ref|NZ_JFZT01000015.1|	Protein coding gene	53551	52136	-	Polysaccharide biosynthesis related protein			gtgaacccaataaagaactggctgttttccctgagttccacaacctttaacgttgtcattgctctcgtcttcttccttataactgctaggataacgtctccggccttctttgggaaagtggctataatacagctccttgaagtcatctcttcctctgtcttatattttgttcccggtcagatagtaatgagagaggtggcctatcttcacgcaagaaaggaagtggataagaaagtggtagaaaagttcttaagcatacctttcctagccttacccttcctactcacccttttgctttttcccaactatgtaaggttagccgtaccatatctattcctttacgtagcttccaatgtggagagccaagagatgatggggatggatatgttcaaggagact…	MNPIKNWLFSLSSTTFNVVIALVFFLITARITSPAFFGKVAIIQLLEVISSSVLYFVPGQIVMREVAYLHARKEVDKKVVEKFLSIPFLALPFLLTLLLFPNYVRLAVPYLFLYVASNVESQEMMGMDMFKETTISGYAFLTIRWGISLIAVLEKNIYLFLAIWIAGSVISNAYNLAAISRKMKSLIKPSFDFSFLFRHFKESLSLYLSNSTSFLSSQGDRVTTSYLLGSYYLGLYQFSALVAGVPYMFISSISGSLLSASSFYKALGKEEVVISSISFKFIALLTFVVAIASFPLAKFLIPILFPEYVKSVNVLTLLILVMTLPTPVGLLTNFIIAFKRSLRPFLYLTLITASTVLLTSFLLIPRLGIMGGAISQLISSLISSSFILYYATSTKVFLP…	blue	11	17						2	1		1	3			1	1	1	3	3	1
fig|1160895.6.peg.221	gi|851189503|ref|NZ_JFZT01000015.1|	Protein coding gene	54336	54163	-	hypothetical protein			atgaggtttagagaaatcgttgacagacttatgggaagtaaagaagagagaagtaactctgtagctagagtctcatctgaaacacagaaggatgatctaaaccaggcgggagagttaaaaagcaggaaactaggaatacaagagtgcctagcattaaatgttatagttggttaa	MRFREIVDRLMGSKEERSNSVARVSSETQKDDLNQAGELKSRKLGIQECLALNVIVG	green-grey (small prot)	1	0	Unique
fig|1160895.6.peg.222	gi|851189503|ref|NZ_JFZT01000015.1|	Protein coding gene	55792	54533	-	Mobile element protein	FIG01306568	ff	gtgggtaaacctaagaagagtaagaagggatcagtccctatgcctaccgtatcagtcctaagacgcaccataactgtagatctaattcaaacaaaagaacaagaggaggagttaaaagaactaggaaacttgtattcaaaactatggaaccaagtaaactatgaaaggagaagacagttctttaacggtgaacatggtgttgatatcaagggtacctataacaagtggtataatgagtacaaggacatgataggtacgataacagcacaacaagttttaaacaaaaataacgaggcatggagttcattcttctccttgttaagagcaaagaaaaaactactaccattcaccaagaaggtcaacccacctggttattggaaagacaagaagaagagaaag…	MGKPKKSKKGSVPMPTVSVLRRTITVDLIQTKEQEEELKELGNLYSKLWNQVNYERRRQFFNGEHGVDIKGTYNKWYNEYKDMIGTITAQQVLNKNNEAWSSFFSLLRAKKKLLPFTKKVNPPGYWKDKKKRKLIIVLRKDQYKIDKEKQEIELRHLGQFRDLAIRYNGEIYYRGEQGRLEIIYNDVLGKWYAHITLKANEKLDRKTGKWVKVPLTLKGNLVGGIDIGINNLLAAYISDGTQMLIKTRVLKSISYYFMKLISMKQKLLSLFKQPFSNKIRRLYIKWKRELNAIIDTAVRKVVEFLYNKGVSLIKVGYPKNISQKKGNFLVVNVWSYKQVMEKLRDVAEEYGITVKFVNEAHTSTSCPIHGNGCGKRVTRGLFKCTTSNKVYSADLIGAF…	blue	9	18					13			1	1	1			2	1		4	1	7
fig|1160895.6.peg.223	gi|851189503|ref|NZ_JFZT01000015.1|	Protein coding gene	57324	56173	-	Cell Envelope, Surface polysaccharides and lipopolysaccharides			atgaaagtcctgattcttgtaagagttctttggccaggaggagtgcagagggcagcctttaaagaggcatatgagttgatgaaaagggggcatgacgttgatttggtatttattagagaaactcaaagagaagttaagtacagttcctcgattaattacactgtactttaccctcccacagttaagaaacgcttacttggtaagatcttctggaagttaacctcaatctacgctaagggaagaggagacgacgcaaccattgacctagatctcatctttctttacgaaatgagaagaaagaaaaattatgacgttgtcatctactacgatcagtggacagctctattttcgtgggttagaaaacttaaggaaaaagtgtgggaaataaggggaaagaaa…	MKVLILVRVLWPGGVQRAAFKEAYELMKRGHDVDLVFIRETQREVKYSSSINYTVLYPPTVKKRLLGKIFWKLTSIYAKGRGDDATIDLDLIFLYEMRRKKNYDVVIYYDQWTALFSWVRKLKEKVWEIRGKKGGGEKKVVFVHETPLSNPNPPLLPKLIDRLGLWKANCIITNAEANREALERYGYKNVFTLYLGSDPVDSPNFSSREDIALSVTMWDAGRHPERLVEISRRLRRGKVVIAGDWADRTLLEKYRNMRNEHLEVTGPLQEEELRELYRRSKAFIRFGYNERGPGMGSLEALSYGIPLIVNRGIGITEVIKDKENGFIVEENDFDGISKILDELFVNEEMWNKIYENNRKLAESLSWNKHGERLDEIIRKIANE	blue	10	13						1	1			1	1			3	1	3	1	1
fig|1160895.6.peg.224	gi|851189503|ref|NZ_JFZT01000015.1|	Protein coding gene	59267	58104	-	archaeal ATPase, fused to C-terminal DUF234 domain	FIG00054476	ff	atgagactatatctcaaaagaaaagaagaagacaaaatacgaaaaataaaggcctggactttgatatatggacgtaggaagactggtaaaactacacttgctaagaaatacataaaggccgactggtatttccttgttactgtatctttgagagcagtaacacaagacgataaggtaataaaattagaagatgccttaaatgaagcaaagaggattataaggtctggtggaactgcaataatcgatgagttccaaagactaccagacgacttttacactataatatctaattgggaaagagaaggtatactagtagcagttgggtcaagttacagtgtattagagaaagtatttgacaggaatagtccactcttaggtatgtttacacccatggaaata…	MRLYLKRKEEDKIRKIKAWTLIYGRRKTGKTTLAKKYIKADWYFLVTVSLRAVTQDDKVIKLEDALNEAKRIIRSGGTAIIDEFQRLPDDFYTIISNWEREGILVAVGSSYSVLEKVFDRNSPLLGMFTPMEIDIISYEDVLYQLGDPLLSVIFRDPWIIPFIDKYEELLEKVKEFSLIAKGLIGEVFKEEERQLTNIYYKILLLLGEGIWKTSEIAGIIQPKGREPTISSMVNKLAKMGLVQKIPTLSRENFYKIRSPPLSLILYAESKYSVSETELKVETLPIGREVQFSIGEMLAKYFNGELYYSPKEDIDIVIMKKRVPIWGFEVKMGEITRSEALNAVKRISKVAKNVGLISLREKPPEGYADLSLGPDELKEIAGKLFNNS	red	7	10						2		2	2	2							1	1
fig|1160895.6.peg.225	gi|851189503|ref|NZ_JFZT01000015.1|	Protein coding gene	59698	60282	+	Mobile element protein			gtgcggatcaggttaatgggctctggctcagaacgttacgaagctcagtgcctcgtggacaagacaataaatgtccgtaaagccaaacccatctttctgagagaacaagcaccctataacacatgggttaggagggctaagcacttcattgatactcaagttaggaggactattgattggctttataacaataacgtttcaacggtttatgtcggctatcctaaggaaatatcccaagataatgggaacttctataccgtgaatttatggcattacaactatttgttgaagagggtttatgaggtcgcagaggaatatggtattaaagttaattttgttgacgaatcatacacttcttcaacatgcccaatacatggaacgggctgtggtaaaaggata…	MRIRLMGSGSERYEAQCLVDKTINVRKAKPIFLREQAPYNTWVRRAKHFIDTQVRRTIDWLYNNNVSTVYVGYPKEISQDNGNFYTVNLWHYNYLLKRVYEVAEEYGIKVNFVDESYTSSTCPIHGTGCGKRIHRGLFKCTTLNKVFNADLVGAYNILVKLITLSPERDRGNGLKTQPRAERKKDVALNLPVLA	yellow	2	1																	1
fig|1160895.6.peg.226	gi|851189503|ref|NZ_JFZT01000015.1|	Protein coding gene	60363	60791	+	Conserved protein			atggatatgatgtctttaaaaagatcaaaaataagcgctaaaaggaaaagaggaatatcaggagcaataactgctttaatcctagttatagcatctgttatcatagctcttgcagtagttagtctagccttcgggttcttcggagctttcagttcttcacctacagttacccaaataggaagtgggacgataactactaatggagtagcttgtgttactcttaagtcaaccgggactgtaacaattgtctcagctacgtttaatggtggaagtgtatcacctcatatttcaactattactgctgggacaggaacttactcttttactgttagcgataaaagtggtatcctaccaggtagcacatataccataacattaactctatctaatggtcagact…	MDMMSLKRSKISAKRKRGISGAITALILVIASVIIALAVVSLAFGFFGAFSSSPTVTQIGSGTITTNGVACVTLKSTGTVTIVSATFNGGSVSPHISTITAGTGTYSFTVSDKSGILPGSTYTITLTLSNGQTLPVTVIGTT	red	6	6						1					1			2			1	1
fig|1160895.6.peg.227	gi|851189503|ref|NZ_JFZT01000015.1|	Protein coding gene	61548	61201	-	Mobile element protein	FIG01306568	ff	gtgcatattaaggggaaacagggtaggttagagataataaaagacggtgactcgtggtatgcccacattagtttcgaggtagaagagaaagcggtaaggaaggaatggcgtaagataccacttagccctaagggaaatttaaatgcagggatcgatattggtatcaacaacttgttagcaatttatacagaagacgggaaggctaaactatttaacggtagaccgttaaaaacaattgcattttattataaatacagactggcaagatatcagtcaatacttaacaaatatggcgtaaagacttctaaaaagttaagagtgcttgtccaagttgttgttacacagtag	MHIKGKQGRLEIIKDGDSWYAHISFEVEEKAVRKEWRKIPLSPKGNLNAGIDIGINNLLAIYTEDGKAKLFNGRPLKTIAFYYKYRLARYQSILNKYGVKTSKKLRVLVQVVVTQ	green	1	0	Unique
fig|1160895.6.peg.228	gi|851189503|ref|NZ_JFZT01000015.1|	Protein coding gene	61715	61518	-	380aa long hypothetical neutral protease			ttgccacagtttatcataaaagtaaaccctcctgggtacaagaaagagaataaacagaggaagttatggacagtccttagaaacgaccaatatgagatagaggatgacacattaatcctaaaagggttaggtgcgattggtagaattgttgtaaatttaagggaagagtgcatattaaggggaaacagggtaggttag	MPQFIIKVNPPGYKKENKQRKLWTVLRNDQYEIEDDTLILKGLGAIGRIVVNLREECILRGNRVG	green-grey (small prot)	1	0	Unique
fig|1160895.6.peg.229	gi|851189503|ref|NZ_JFZT01000015.1|	Protein coding gene	61824	63014	+	hypothetical protein			atgtcctccgatgaaggggtactaaccaggactgttgtccttaaggttagcccagagggggacattaacttctcaaaatggaagaccgcgacaaatctagttttaaagtggttattgaagaacaaggataagtggagcaaaaacaagaatggtgaatctacaatctcgttaaacacagtacaacaagtatggtacaaggagttaagagaaaagtttggtttcacctcttaccaagctatagcttgtataagacaagcaatagctaagagttggatgaacaacccaaacaaaggaagagagcctaggttaagaaaagacgttatatggttgaagattgacgatattaaagaggtaactaaggaatatgttaagacctcatcttatggtaagttaattgtt…	MSSDEGVLTRTVVLKVSPEGDINFSKWKTATNLVLKWLLKNKDKWSKNKNGESTISLNTVQQVWYKELREKFGFTSYQAIACIRQAIAKSWMNNPNKGREPRLRKDVIWLKIDDIKEVTKEYVKTSSYGKLIVEGYPKTFDEVNGWKRGEARLVKQGDEYYLHISYEKETKLPKPSSNAIAVDINVREVVYGDEKHERRDKTPVEDLMKKREYVSTLQKKYPSWRSLKRVLLRIRGVYKNIHNALVDWARKEAIRIVNYAKKLGKDTIILEDLNGLNKRQPGLKKSWRERFQYMAYYTLQSWISWEGFKHGIAVIKVPPRYTSTRCPYDGEEMVEVGHRTFRCKKCGFQADRDSIARLNLLRRGSSDAPHSHHSEGSVRPQSGGTYEPHLKRTIAL	red	7	24					3	10								2	2	1	4	5
fig|1160895.6.peg.230	gi|851189503|ref|NZ_JFZT01000015.1|	Protein coding gene	63273	63028	-	Mobile element protein			atgaggaggactagtgttatcaaactagtaacagataaggaaacagaaaacaaactaaaggtgttatgctcactttcagctaaactgtggaatgaggtgaactatgaaagaagaaggcagttcttctctaaaaagggagttgatctaaaaggtacatataagatgttttacgagaagtataagaagttaatagggtcagctacagctcaacaagtgctaaacaagaacaacgaggcatggaactga	MRRTSVIKLVTDKETENKLKVLCSLSAKLWNEVNYERRRQFFSKKGVDLKGTYKMFYEKYKKLIGSATAQQVLNKNNEAWN	yellow	2	1					1						1
fig|1160895.6.peg.231	gi|851189503|ref|NZ_JFZT01000015.1|	Protein coding gene	63469	63260	-	Mobile element protein	FIG01306568	ff	atgtccccaaagcatgctccctcatatatagctaggtatctgaagggtaagagttcaagaaagatattgcagaagtttccagggattaaagcaaagacgaaaagcggtaagttatggagtaggagctatttcgtagccacagtaggtaacgttactgctgaggtagttaaaaaatacgtggaggaaaagtggaaaaatgaggaggactag	MSPKHAPSYIARYLKGKSSRKILQKFPGIKAKTKSGKLWSRSYFVATVGNVTAEVVKKYVEEKWKNEED	red-grey (small prot)	5	7								1	1							1		4
fig|1160895.6.peg.232	gi|851189503|ref|NZ_JFZT01000015.1|	Protein coding gene	64755	64048	-	231aa long hypothetical protein			atgaagagagaacgtctatatctcattacctttatattcctcctgtttatgctaaccttctctgcagttcatcacttacctcagtcatatagtgaatctttaaggccaggcatatttgctatttacaatggaacaacggattacaccaacttccacaaagaagctaagttgatctatattcaaataataaacaattcatacagtaacaacacggttaaggtagaaaatattatagtaaacagggaaacgtgcgaagcctctcctcctacttatagtattatgaactcatccgttcctctaacattttactttataaaccctggtctgttaggaatgaacatttcagctgacggcgaactattctcctttgcaggaaaaagtaattcactatacatgtat…	MKRERLYLITFIFLLFMLTFSAVHHLPQSYSESLRPGIFAIYNGTTDYTNFHKEAKLIYIQIINNSYSNNTVKVENIIVNRETCEASPPTYSIMNSSVPLTFYFINPGLLGMNISADGELFSFAGKSNSLYMYKTRSQVQSGVYIVGIYFFNQYGIAEKVYFLQYGADNVLASNTTWTLWKTNLIYNEAFPNLHITFGKPVKFSPDSFQTTKKLIMEDILAVGLLCIILILIFRK	yellow	4	3														1		1		1
fig|1160895.6.peg.233	gi|851189503|ref|NZ_JFZT01000015.1|	Protein coding gene	64970	65218	+	hypothetical protein			atggagaatgctatctcatctttcatcttaatagctgtaacagtaataattggtattctcgtattttccattggaagtatgtactttgctcacgttcaagcccaaggtcaagtaaggtctttagcacaacaggtttctcaaggtctttatattcagaaaacagaagttttctctttaggtaaagaaaagacagtcatctttaccatatcagattttaattatcaaggtaaactctctattagtgtttaa	MENAISSFILIAVTVIIGILVFSIGSMYFAHVQAQGQVRSLAQQVSQGLYIQKTEVFSLGKEKTVIFTISDFNYQGKLSISV	green	1	0	Unique
fig|1160895.6.peg.234	gi|851189503|ref|NZ_JFZT01000015.1|	Protein coding gene	65323	65177	-	hypothetical protein			atggcgctttgcatttcttttggatatgtcccatttactcctatcttaaaactgtttgcaaatgagggagtaacctgtgagttgccaaataaagaaggagatagattaaacactaatagagagtttaccttgataattaaaatctga	MALCISFGYVPFTPILKLFANEGVTCELPNKEGDRLNTNREFTLIIKI	green-grey (small prot)	1	0	Unique
fig|1160895.6.peg.235	gi|851189503|ref|NZ_JFZT01000015.1|	Protein coding gene	65310	65504	+	hypothetical protein			atgcaaagcgccataatatacagtgaatcccttcaagttcaatttcaaggaaatgttccaatctggaacacgacaactggttctgtgcaggaagtaacgttttcaggaagtgatccagtttttgtagagatactactctctactcctcagcttgggtcttcaagctacatagaggtgggttatttatggctatga	MQSAIIYSESLQVQFQGNVPIWNTTTGSVQEVTFSGSDPVFVEILLSTPQLGSSSYIEVGYLWL	green-grey (small prot)	1	0	Unique
fig|1160895.6.peg.236	gi|851189503|ref|NZ_JFZT01000015.1|	Protein coding gene	65668	67053	+	Mobile element protein	FIG01306568	ff	gtgggtaaacctaagaagagtagtaagggatcagtccctatgcctaccatgccagtcctaagacgcaccataactgtagatctaattcaaacaaaagaacaagaggaggagttaaaagaactaggaaacttgtgttcaaaactatggaaccaagtaaactatgaaaggagaagacagttctttaacggtgaacgtggtgttgatatcaagggtacctataacaagtggtataatgagtataagaacatgataggtacaataacaacacaacaagttttaaacaagaacaatgaggcgtggagttcattcttttccttgttaagggcaaagaaagagaaaaaattactactaccatttatcaaggacgtaaacccacctggttattggaaagacaggaag…	MGKPKKSSKGSVPMPTMPVLRRTITVDLIQTKEQEEELKELGNLCSKLWNQVNYERRRQFFNGERGVDIKGTYNKWYNEYKNMIGTITTQQVLNKNNEAWSSFFSLLRAKKEKKLLLPFIKDVNPPGYWKDRKERKLIIVLRKDQYRIDEEKQEIELRHLGKFKDLAIKYNGEIYYRGEQGRLEIIYNDVLGKWYAHITLKASERLDRKNDEWVKVPLTLKGNLVGGIDIGINNLFAVYVSDGTQVLIKTRVLKSISYYFMKLISMKQKLLSLYDQPFSGKIRRLYIKWKRKLNAIIDTTVRKVAEFLYNKGVSLIKVGYPKNISQKKGNFLVANVWSYKQVMEKLKNVAEEHGITVEFVNEAYTSTTCPIHGNGCGKRVTRGLFKCTTSNKVFNADLV…	blue	9	18					12			1	1	1			2	1		4	1	7
fig|1160895.6.peg.237	gi|851189503|ref|NZ_JFZT01000015.1|	Protein coding gene	67050	69020	+	hypothetical protein			atgaaccgctctgaggggaaccctcgctctttagagcggggaggaggtcagttaagtagtctaggttcaatacaacaacaagaaaaggttactgctaatgcctacactagagacgctgaataccaatatgaagaattcacccctagcactctaacgtctccagatatcgctttcgtaaacgcttcaaacgagtttctattcgttttcctctcaaaagagatccctatacccgtttcaataaaagcgttaatagaaaactcgggcggagtaagagttgttccttatactctaaacgtgagtccaaccaatgcaaacttttcctttgacggtttccctgctataaaattaagtcaaagaaacatcataggtgcaataactcagtatgggaatataatctgc…	MNRSEGNPRSLERGGGQLSSLGSIQQQEKVTANAYTRDAEYQYEEFTPSTLTSPDIAFVNASNEFLFVFLSKEIPIPVSIKALIENSGGVRVVPYTLNVSPTNANFSFDGFPAIKLSQRNIIGAITQYGNIICPLPEREVFVQVHPLHGNGIAIVEIDPSSFKVLSQPSFKVIPNENLADLIRQYGSVTLYNPEIFQVNNGQPITFSDVLYNGPILQNGDILQGNLTFVGTLDGTFDDASFNLTSGSYSGLIQGFHSNSAVYMKNVNLDPAQVNASLVGTLNDAYFSGSMSSPSQAINLLSSPTSLNITSNKNGKIDLTIVNATVTGSFSGKVIFQNSTIESIKDKPINLNLVNENATIIGNGSICISPITFNQFFRYYYSNYSVEGKLSNVNVSFNNI…	green	1	0	Unique
fig|1160895.6.peg.238	gi|851189503|ref|NZ_JFZT01000015.1|	Protein coding gene	70374	69379	-	Ketol-acid reductoisomerase (EC 1.1.1.86)	FIG00000244	idu(1);Branched-Chain_Amino_Acid_Biosynthesis idu(1);Coenzyme_A_Biosynthesis	atggcaagattgtttttcgaaggaaatttggaactccttaaaaataaaacgataggaataatagggtatggaaatcaggggagatctcaggctctaaacttaagagatagcggattagacgtcattattgggaacgtacgtgacaattacgccgatctagctgaaaaagacggatttaaagttaggtcaatccctgaggcagttaaggagtcggacttctcctctatccttatacctgatgaggtagctccagacgtttttaaatcccatatccttccttacttaaagaaagatcacgttatcctcttttccagtggttataacatagctttcaacttcattgatcctcctgccggtactgacgtaattatggttgcccctaggatgattggagaagga…	MARLFFEGNLELLKNKTIGIIGYGNQGRSQALNLRDSGLDVIIGNVRDNYADLAEKDGFKVRSIPEAVKESDFSSILIPDEVAPDVFKSHILPYLKKDHVILFSSGYNIAFNFIDPPAGTDVIMVAPRMIGEGVRKRYEENMGFPVLIGVKQDSSGKALDYALSYSKGIGVMKKGGVAVESSFEEEALVDLFSEHTWAGSMLFLFKECFDALVEEGVSPEVALLELYMSGEVAEIAQRIADMGLFDQLKLHSTTSQYGQFVYGPKYMTDEIKKMLRQAIQEIKDGEFAKDWTLERIAGYPRLNSMWKNVKEYRISKEEEKMRKILKGEKEG	orange	28	16		Core			1	1	1	1	1	1	1	1	1	2	1	3	1	1
fig|1160895.6.peg.239	gi|851189503|ref|NZ_JFZT01000015.1|	Protein coding gene	71873	70800	-	Sugar ABC transporter			atggttgagatatctgctaaaagcgtatataagatattctcaaaaaagaagggagaggtatacgcgctaaaggacataaacttgacgatagaaagcggggaaaagttcgggatacttggacctagtggtgcaggaaaaaccacatttatgagaataattgcagggttagaggctccaactaagggtgagcttcttttcgatgaaaaagtagttgcccgaaatgggaaagtaatagtaggacctgaaagcagaaatataggcatggtatttcaaaactggtcgctatatcctaacatgacagcgtttgataacattgcttttccgttaaccaatatgaagataagcaaaagtgagatgagacaaaaagtagaggaagttgcaaaagttttagagatttct…	MVEISAKSVYKIFSKKKGEVYALKDINLTIESGEKFGILGPSGAGKTTFMRIIAGLEAPTKGELLFDEKVVARNGKVIVGPESRNIGMVFQNWSLYPNMTAFDNIAFPLTNMKISKSEMRQKVEEVAKVLEISSVLEHYPRELSGGQQQRVALARAIVKSPSVLLLDEPFSNLDARIRDSARALVRDIAEKLRLTVIVVSHDPADIFSISNRVGVIFQGELVQVGKPEEIYNSPKSFHVARLIGEINELKGKVIEEDGKNILSIGNLAIPISGGYRGEVKVGIRPENLRLEEEPREEGWVEAGKVRVKITTYEGGHFKVTLTPLGDDQEIIVFMDKIPKEEEMKLFVRPSKIMFFKY	orange	28	107		Core			7	9	5	5	5	5	8	3	7	15	9	19	6	11
fig|1160895.6.peg.240	gi|851189503|ref|NZ_JFZT01000015.1|	Protein coding gene	72748	71876	-	Predicted beta-glucoside-regulated ABC transport system, permease component 2, COG0395			atgatgagagaaaggagagtgttgtccccttatactaagtcagtccttcattatatagcgcttacaattgtgagcgtaatttggcttattcccgtttacgcaatgataataaatggttttaagtcaaatctagaagtagcatcatctccagtactagttcctccctctcacccaactttatctccgtatatggccgtagctcacgtgttagagactcctataattaatagcttaattgttgcagtaatagcctctttactttctacaatactaggttcgatgggggcgtacttcttttacgttctttctaactcttactttagaggttcaggtatgttaagcaactttctcttctctttaatagcattaggtactttcattccctatgaggctacgctc…	MMRERRVLSPYTKSVLHYIALTIVSVIWLIPVYAMIINGFKSNLEVASSPVLVPPSHPTLSPYMAVAHVLETPIINSLIVAVIASLLSTILGSMGAYFFYVLSNSYFRGSGMLSNFLFSLIALGTFIPYEATLIPLTRFIVDINLLNSYPGLIVSMLIFYIPTAALLMSLFVTVVPKSLIEAARLDGAGDVKIFFKVILPLVIPGFISTLIFIIIESWNNFFLPLVLTTTPSMRLVPVAVEAYTGGYGTLYNETFAVATLASLIPLIIFIFLGRYFIRGLVALGGAGKGV	yellow	3	4														2		2
fig|1160895.6.peg.241	gi|851189503|ref|NZ_JFZT01000015.1|	Protein coding gene	73602	72745	-	ABC transporter, permease protein			atgaagaagacaagcttcctcctcatattacctaccgcaatatttggagcaatactgctctacattgttttttataatgtggcaatctcgtttacgaactggtcattacttcacccaattccttccttttctggtatttcctcttatgcaaacgttatacattcgttttactttcctacttctcttattcattcactagagttgagcggatcagctgtaatttttggaaacatcttaggaataggaatagcaggcctactttacttcctttcctcaaataaagctaggacgttttttctctctataataattcttcccctagctatatcaatggcagttaacgctctaatttggttatggttatacaactataacctaggagtaaattggttattttta…	MKKTSFLLILPTAIFGAILLYIVFYNVAISFTNWSLLHPIPSFSGISSYANVIHSFYFPTSLIHSLELSGSAVIFGNILGIGIAGLLYFLSSNKARTFFLSIIILPLAISMAVNALIWLWLYNYNLGVNWLFLRLGLPYVPWLTSTSMMMPSIIIIAIWAYTGLPALFYLASFLGIDKSIIEAARLDGASSFKILRKILIPNSANGFIVSTALLFLFTFRIFSIPYILSGGPTNIFMQTLVVFSYYLFTTEFFAQASALSTIIILIATAIVIPYALYGIKRWIKK	yellow	3	3														1		2
fig|1160895.6.peg.242	gi|851189503|ref|NZ_JFZT01000015.1|	Protein coding gene	75243	73639	-	Sugar-binding periplasmic protein	FIG00972081	ff	atgagaagaaaagggaatagaaaagcgttatcaagtttacagctaggtattataatagctgtggttgttatcatagtagttgctgcagttgccgcagttctattaatcccacataagccctctgttcctgtaacttcaactactgttccttcatcatctgttactttctatacttggtgggcgactgagggaaaaatagccctccaacatgaaatacctgctattcagaaatctacagggattactctaactccagaaatagtacctggcgctggagggactaacgcgaagtatgcaatcttatcccttatagaggcaggaaaacctccagcagcatttcaagttcattacggacctgagatggcaagctatgtcgaagctgctccaaatggaatcaat…	MRRKGNRKALSSLQLGIIIAVVVIIVVAAVAAVLLIPHKPSVPVTSTTVPSSSVTFYTWWATEGKIALQHEIPAIQKSTGITLTPEIVPGAGGTNAKYAILSLIEAGKPPAAFQVHYGPEMASYVEAAPNGINSFVNLTSVAIKEGLTTNAVPAVLQAGAFNGTILSLPVDVHRGSLIWVNMNVLREYNLPFPYNLSTLQYDTMQLVEHGFTHPWMIPGADGGWDQLNVWEDIFLSLAGPQLYNEMIYGTINFNNATVQSLINETTNIFLNFTAYDYPGWQSLTWTQGLSYLVNGQVAFQVNGNWLTNYLYDFLNTTAYPPLPQYINNSSVKIIESPFPGTQHYYALVIDSVGIPVGPQESQALKVAEFWSSYQGQEVWTKWKAVTFWKNGTDWYNTPA…	yellow	3	4														2		2
fig|1160895.6.peg.243	gi|851189503|ref|NZ_JFZT01000015.1|	Protein coding gene	76016	75636	-	Bacterio-opsin activator domain-containing protein			atgttagataacggtataatggtcaagtttttaatcgtttatgacggtctagagaaatatagctttattgcgccagaatggataaattgggataatttaaagggcgaattaaggggcgttgcaaggatctacgaccttgacgttaaaagggttaactcgactacatcttcagatctaatgtctttgtcattagaagatgaagagactcttctactagcttttaaaagaggattttttgacgaacctagaaaagttgatttaaacggtttagcttcagagcttggactttcaaaatcaactgttaattccaagattaaaaaaggaattcggaaaatactttcagtatatttcagcggaataagtgctaaggatgtaaaataa	MLDNGIMVKFLIVYDGLEKYSFIAPEWINWDNLKGELRGVARIYDLDVKRVNSTTSSDLMSLSLEDEETLLLAFKRGFFDEPRKVDLNGLASELGLSKSTVNSKIKKGIRKILSVYFSGISAKDVK	green	1	0	Unique
fig|1160895.6.peg.244	gi|851189503|ref|NZ_JFZT01000015.1|	Protein coding gene	76147	76272	+	hypothetical protein			atgtctttgcttggagcattaaatacaaagtcctcaaagttagtatcaattgacggattagatacagccaaactacttctcatatttaggcaaatatcttcggtaatttctgtccagtcgttttga	MSLLGALNTKSSKLVSIDGLDTAKLLLIFRQISSVISVQSF	green-grey (small prot)	1	0	Unique
fig|1160895.6.peg.245	gi|851189503|ref|NZ_JFZT01000015.1|	Protein coding gene	76807	78327	+	Amino acid permease related protein			atggcaatatttcttatgcctcatttaaggaaaaactctatccgttttcttggaatggtttctataactgtagcaggagttcttcccattataggtccaatagaggttgctccatttattagcaacgcgagttcagctgcaatatggccagtaattcttggttacgcgttatttgtcttagtatcgattccaattcttgagtatacaagacttgtggaatttgcaggtggatattacggtcttgcggaaataggttttggtattcctgcaggaaagtttactgctttagcaaattattttttctacgttttttggcaaactgcaaatgcgtttttcataggttggctcgcagttgatacaatttatcttatctttcacgttttattacctgtttggatt…	MAIFLMPHLRKNSIRFLGMVSITVAGVLPIIGPIEVAPFISNASSAAIWPVILGYALFVLVSIPILEYTRLVEFAGGYYGLAEIGFGIPAGKFTALANYFFYVFWQTANAFFIGWLAVDTIYLIFHVLLPVWIWGVLVTLTLLVTYLMVIQPIEVFSRILTFTILSTLAVIVGFIVYIILKTPYNSPQFLNPTSVPFTNIALATAVLGFYTFTGYGSSLFYAEEGVKAKNDLWRAIYIGLSISAIVIALSAYSELASVPESELNSVSSSPLPQLVAWSHFVPETVLLGLNFLIIVVSLIAFGGGGGSQARLLWAMARDGFIRSKWLSEINEKGIPLRSATMNLIIALITVGLTSFFLLGTYGYSSQTVALAFYVAGTSSTILWYFHHFVPEFGLYAFLR…	yellow	2	1						1
fig|1160895.6.peg.246	gi|851189503|ref|NZ_JFZT01000015.1|	Protein coding gene	79417	78308	-	putative racemase			atgaagatccaggacattcagatacttaggatagaaaaaattgagagagataactttccatatgtaaaacctacggattactacttacaagtccttggagagacatctccatttaattccgctttcatggatgaggtgtgttttctagggcttaagagcgaaaatgatgtaatctccatagtggagacgtcagttcaagcgtgtagattagctgttgatatttctaaagtaattaagggattagatctctctaacagaaatatgatttgggacttgctttataggtatacccttccaataggaagatcaggtataatccttcacgcaatttctgctatagatctccttatccacgattcttatgcaaaggagctaggaatacctgtatacaatttacta…	MKIQDIQILRIEKIERDNFPYVKPTDYYLQVLGETSPFNSAFMDEVCFLGLKSENDVISIVETSVQACRLAVDISKVIKGLDLSNRNMIWDLLYRYTLPIGRSGIILHAISAIDLLIHDSYAKELGIPVYNLLGGKTRDKIRAYASHLHPTANEELEKEALSYIEQGFTAMKMRFSSGPSDPLGVEKNVQLVRTIRDAVGYDVELAGDAWMSWNLNFSLKMAKKLSKYEVTWIEEPLLPDDFDGYNYLTKKTEISIAAGEHHYYLYDFKRLLDSGVRILQPDSLWVGGITAMKRISGMAESYGAIIIPHTSNIYNLHFIISEPESVCTMAEYLTRYRWLEDHVKNPPRPDRGMFKLEELSGFGLKYSFS	orange	26	30		Core			2	2	1	2	2	2	1		3	6	1	6	1	3
fig|1160895.6.peg.247	gi|851189503|ref|NZ_JFZT01000015.1|	Protein coding gene	79506	80537	+	alcohol dehydrogenase			atgaaatcgagggctgcgcttctaacagaatatggaaaacccttatctatgggagatatcgagattccagatcctgtaggtgaagctgttatcctaaaagtagaaggagctggtgtctgtagaacggacttgagaatttggaggggagttgaggctagacctggatttaagcttcccattgttttgggtcacgaaaatgctggaagagtatacgccgttggagattcagttgtaggactaaaggaaggagatcccgtaatagtttacgctacttggggggacctctcgtgcagatattgcagagaaggaaggtatagcctttgcaagaaccaagttattccaggacagaatacaaacggaggattttccgagtacatgtatgtccctagttacagatgg…	MKSRAALLTEYGKPLSMGDIEIPDPVGEAVILKVEGAGVCRTDLRIWRGVEARPGFKLPIVLGHENAGRVYAVGDSVVGLKEGDPVIVYATWGDLSCRYCREGRYSLCKNQVIPGQNTNGGFSEYMYVPSYRWLVKLGSLSPKDAAPLADAGTTSMGAVRSAIPYFSKHSDALVLLNGIGGLAIYLIQILKSLFNVTVVAISRKEEHRELARKLGADYAIELKELEDLVKRVRPEGASVAIDLVGTPESVSTLTSALSPGGATVVVGMEGRKVEAVNFDLVVWDKAIVGSNYGTINDLNDVVKLTEAGKVRSIITQYSLDDVNSALSSLDSGEVSSRLVITPK	orange	28	72		Core			7	4	5	4	4	7	3	3	7	10	3	12	3	7
fig|1160895.6.peg.248	gi|851189503|ref|NZ_JFZT01000015.1|	Protein coding gene	81080	80496	-	Bacterio-opsin activator domain-containing protein			atggacgaaattaaggttgaaagattagagaactttaagtcctttctaaaggcattcaaaagggagaaaactgttctggaactgctaggcatatcagaggtaaacaaaagaaaaggtatatacagggtaactttcaaagagaaatacgataacatgataatgtcgaccctaaacaattacctcgtattttatatgaaggatttggtcatggatggagtagagagattcattgttgtattacctagagatgaggcagatctcctcaaaaaagacctggaaagaataggggatataaaatactttaaggtaaagccagctaaactagaggaactgcagatatctccatttgacttgacagatagagaaagagaagttatatataacgctataaataaaggc…	MDEIKVERLENFKSFLKAFKREKTVLELLGISEVNKRKGIYRVTFKEKYDNMIMSTLNNYLVFYMKDLVMDGVERFIVVLPRDEADLLKKDLERIGDIKYFKVKPAKLEELQISPFDLTDREREVIYNAINKGFYEIPRKIGLEDLAYSMGITKPTMEEYLRKAENKVMKRMYKEVEEFTDLLWSYDKPRTDLP	yellow	3	3														2		1
fig|1160895.6.peg.249	gi|851189503|ref|NZ_JFZT01000015.1|	Protein coding gene	81651	81782	+	hypothetical protein			atggataaaaaagggttaagcgaaacagatctaagacagatagtcctagatctgagggaatatgatagaataccagcaacttttctctggacagcaaagaaaatattgatcatcattttcacaaagggttaa	MDKKGLSETDLRQIVLDLREYDRIPATFLWTAKKILIIIFTKG	green-grey (small prot)	1	0	Unique
fig|1160895.6.peg.250	gi|851189503|ref|NZ_JFZT01000015.1|	Protein coding gene	82188	83558	+	Predicted L-rhamnose permease RhaY	FIG00008693	ff	atggaagggactaaatctaataaggatgatagaagtataaagtcagatcctatcaaggcattcgatgatgcacaagtttctggaagacattataaatgggccacgttaaccgctatgggcgacttcttagatgccggttccatagtcgcaggtgctgcttctgtaacttattgggtaacatactttaagttatcttctctcttcttaggagtaattgcagctctcagtcccaatgcttttgcagcttggctgggagctttaatagctgggcccttaggggacaaatatggtagaaaggctatatatacatatgaccttatagcttacgcaataggcgccttaattattaccatttcacttaatccatttactctaattgctgggtatattattatgggt…	MEGTKSNKDDRSIKSDPIKAFDDAQVSGRHYKWATLTAMGDFLDAGSIVAGAASVTYWVTYFKLSSLFLGVIAALSPNAFAAWLGALIAGPLGDKYGRKAIYTYDLIAYAIGALIITISLNPFTLIAGYIIMGLAVGIDVPTSWALIAEISPKRGRGRLMSFTNLFWYIGPIVVLLAAIGSSPLGVNTFRVLFGILTASAIITWLLRRGIIESPRWAYIKGKKQVVQDALNKLGSGAQAEEGEKVEFSWTKLFKYWKGLALMIPLYIFWGVPAGTFGFFLPYIANDAGIKSAALDDLIDIAWFATAIIAIIVVYMTLGDKIDRNLTYAISAAICALGFAIPIFLPITILGVAMANVVLFGFGQGVGLWPINRLWSVELFPTEIRNTAQGFVWAWMRFAI…	blue	10	19					2	2		1		3	1	1	1	3		2	5
fig|1160895.6.peg.251	gi|851189503|ref|NZ_JFZT01000015.1|	Protein coding gene	84178	84924	+	N-acyl homoserine lactone hydrolase	FIG00012089	ff	atgaaggtaggagatcacggagaagtcccaggtccggaagtgttttggatgagggaattcaactcatgggttaagctatccttcttttcctttctagtaaatacagatgatggatatctgttaataaatacaggattacccgacgacttataccttagaaataagttcctaaaagaatgggccggagagagatgtagatttggttttaaggaagaagagaaggtcgaaaaccagctaaagcaaataggtctttcaacagatgatatatcccgtgttcttataactccagtccaggactataccatagggaggataaatctctttaataattccaagctatacttttcagagagagggtggtttgaagatgtggttaacccaaggcaatctccatttcta…	MKVGDHGEVPGPEVFWMREFNSWVKLSFFSFLVNTDDGYLLINTGLPDDLYLRNKFLKEWAGERCRFGFKEEEKVENQLKQIGLSTDDISRVLITPVQDYTIGRINLFNNSKLYFSERGWFEDVVNPRQSPFLNRDIYLPRYVRENLFENAWNRIELIKDGQLLDGLHVKWTGCHHRSSMSIIAEIKGKRICITDSAFVKRNLEENLPIGIAEDIYECINAYAYLKDNCYTIIPAYDSENPTGELKVE	yellow	3	2														1		1
fig|1160895.6.peg.252	gi|851189503|ref|NZ_JFZT01000015.1|	Protein coding gene	85454	85314	-	hypothetical protein			gtgctaacgttaactttctatcctatttcactcatcataagtgcaaaacttaaggtctacaataatcactattatctgaataaggattttatctctttgtggttaagagtagatgtaataaggatgaaagtctccttatga	MLTLTFYPISLIISAKLKVYNNHYYLNKDFISLWLRVDVIRMKVSL	green-grey (small prot)	1	0	Unique
fig|1160895.6.peg.253	gi|851189503|ref|NZ_JFZT01000015.1|	Protein coding gene	85798	86457	+	Hydrolase, haloacid dehalogenase-like family			atgaaagctgttctctttgatatagacgatacgattatgagagaatcgcaagctcatagaaaggcattttattcactttttaaacaacttaatttaacgtcagatctttcgtccattaacgttcatggaatgactgacagaagaataatccaagaagctgcgcacttgtcaggagttaaagttgatttagataaatcaattaagatattagttagctactttatggaatattttaatccatcagatattaatctacttcccggttcaagagagacaatcaacgcgcttaagcaattcgttaaaatagggattgtaacaggaaattgtagagacgttgcagtaaagagacttagttcagcaaaaattgatttcgaagtgggaggattcggagataaattc…	MKAVLFDIDDTIMRESQAHRKAFYSLFKQLNLTSDLSSINVHGMTDRRIIQEAAHLSGVKVDLDKSIKILVSYFMEYFNPSDINLLPGSRETINALKQFVKIGIVTGNCRDVAVKRLSSAKIDFEVGGFGDKFIDRTDVVREAIKGLIERYGEVEVYVIGDTPRDIEAGKKNKANTIGVATGVYSREDLGDADLVINNLEEREKLLSFIMGKDILHYHL	green	1	0	Unique
fig|1160895.6.peg.254	gi|851189503|ref|NZ_JFZT01000015.1|	Protein coding gene	86933	86514	-	Conserved protein			atgcatgaggaaaaacaactagaggataacctatatgaattccttcttaacatgagtagaaaagaggaagagatagacttcagtattattaatttctttggggaaaaactcaaagatagaggaataagtcttccggacataaggagagagacagtaattgacgatatcgatatcgttagtcttggatatccgttgactataatttactataaagacgattcttacattaatgtcttcttaccaaaaaactatgccgactcttcgacgatagagcaattattaattaggcttaaatatattaagcaaaaattttcaggaaaagttagaggctacatactatgtctttcaatccctgaaaagtacaagaggttagctgagagtttgggaatagaggtgttt…	MHEEKQLEDNLYEFLLNMSRKEEEIDFSIINFFGEKLKDRGISLPDIRRETVIDDIDIVSLGYPLTIIYYKDDSYINVFLPKNYADSSTIEQLLIRLKYIKQKFSGKVRGYILCLSIPEKYKRLAESLGIEVFTEKILK	yellow	4	3													1	1		1
fig|1160895.6.peg.255	gi|851189503|ref|NZ_JFZT01000015.1|	Protein coding gene	87227	86970	-	176aa long hypothetical protein			ttgggagtatcgttgcatgacctcggatggaagataaagacggctttattggtcctttggatgttaggagatacttttctctcaacaactcttatgatctcccctgctctatatactaaggtttatccaatatctcagccctatatcttaggcataattatgtttctcttaatgaatattgttgtagtctcaattcttcttgagtttatgtataagaaaatgttaagcgaagaaaaagagttcgagaagaaattatga	MGVSLHDLGWKIKTALLVLWMLGDTFLSTTLMISPALYTKVYPISQPYILGIIMFLLMNIVVVSILLEFMYKKMLSEEKEFEKKL	green	1	0	Unique
fig|1160895.6.peg.256	gi|851189503|ref|NZ_JFZT01000015.1|	Protein coding gene	87241	87378	+	hypothetical protein			atgacaagtgaaaactcctctatacctcttatccataaaaaggttacacctagattgaagaaaaaggggatatgccaaagaattcctagaaatattccaggaataactgcaaaagtggttttctttgaactactatag	MTSENSSIPLIHKKVTPRLKKKGICQRIPRNIPGITAKVVFFELL	green-grey (small prot)	1	0	Unique
fig|1160895.6.peg.257	gi|851189503|ref|NZ_JFZT01000015.1|	Protein coding gene	88338	87511	-	hypothetical protein			atggctagtaaactcaagataatagattctcacgttcatctaggacttggcaagatgcctgagcactgttacgattttgtcaaaatcgtgggttcacatgattttagaagagaagaagtactccttgaagatgacgaagtaattgttgagaaagtggttttagtcccttcctacccatgtggtagttcgtcctgtactgacggtttttactctcaagttaagtggagaagtacagatgaaagattcctacaatatggaactttaaatcctaactgccaaatcgacgttaaagaggaattgggttttcagtatgatttaggaatagtgggaataaagcttcatcccgttcatcatttctttaaaccaaatgcgtatagggaagaagaaggtggattaaaa…	MASKLKIIDSHVHLGLGKMPEHCYDFVKIVGSHDFRREEVLLEDDEVIVEKVVLVPSYPCGSSSCTDGFYSQVKWRSTDERFLQYGTLNPNCQIDVKEELGFQYDLGIVGIKLHPVHHFFKPNAYREEEGGLKQLEKIYEFAQDHSLPVIIHTGTSVTSLARNKYGDPIFIQDIAEDFPKLKIVLAHSGRPFWTRVATYLAESYNNVFLEISSIPPMKLREYLPNLENLKDKVIYGSDFPNYSGQTILGHARSTIDSVGYNSSVMRDNFLKLIGK	blue	10	18					2	1	1	2	1	3			3	2		3		2
fig|1160895.6.peg.258	gi|851189503|ref|NZ_JFZT01000015.1|	Protein coding gene	88674	88444	-	hypothetical protein			atgataattagaacttatttcatgaaaaaacctttaacccttctagaaattgctttactagttatctcagccttggtaataattgccggaggagttttcttcgctattggtatcccccatacaactcatactactcctacgtcttcaacttcttcttactccacttcgtctagttcaacgtcaactcagtcaagctccacgagttcaagtagtccggtgtggggaggataa	MIIRTYFMKKPLTLLEIALLVISALVIIAGGVFFAIGIPHTTHTTPTSSTSSYSTSSSSTSTQSSSTSSSSPVWGG	green	1	0	Unique
fig|1160895.6.peg.259	gi|851189503|ref|NZ_JFZT01000015.1|	Protein coding gene	89113	90144	+	hypothetical protein			atggacaagagatccattattttattagctttcgcgattaatagcgtcgagccaataagtcttgaagtaaatcacgaaggactgatcaattctttactttctattcccttgatcctcgacgtattcattcttgtttaccttcttataagaaaggagtggtctgggaaaggttttttcggctacctttcaaaatataaaacttgggctttagctcagctcttctcttggatatttagttatttcctctacgtcgtttacaccttcgtttatatcgcatattggcttcttccctcatttccatatgaaggttctctaataattgcgatggcggtagcctcatccttgcttgtgttaagcaactacggttattatttccttattggaacagcaatcttggag…	MDKRSIILLAFAINSVEPISLEVNHEGLINSLLSIPLILDVFILVYLLIRKEWSGKGFFGYLSKYKTWALAQLFSWIFSYFLYVVYTFVYIAYWLLPSFPYEGSLIIAMAVASSLLVLSNYGYYFLIGTAILEIIFSLPIGWKFMPNFSYQIPSGIISTSLLLLCITLVPYVKGKSSYSWVIWPAFAVSSIFTILGSFFSPPVFAKEMSSIGLFSLILVEYLSLKNVLSEFRLYFPLIMAGVLIMSILSTMVNYSSFYNLTADPSSISLFVSLSLGFPSLLLLYKGIRYYVIVSIGEIMIGYGIVSFLISISGIYLYATLLGSILPPFIALLISKLRLSQNKS	red	7	6									1				1	1	1	1		1
fig|1160895.6.peg.260	gi|851189503|ref|NZ_JFZT01000015.1|	Protein coding gene	91927	90287	-	Acetyl-coenzyme A synthetase (EC 6.2.1.1)	FIG00022631	idu(7);Pyruvate_metabolism_II:_acetyl-CoA,_acetogenesis_from_pyruvate idu(7);Ketoisovalerate_oxidoreductase	atgaatgaaagaagagtagaggacataaactccattcttaaggaggtaaatcactttaacccaagcgaattcaattgggtatctgatatagttgaatcgtatcccaagagtaagaaagcggttatattggtagatctggataacaaaaaagaggagaaagcgatcacctacggagaactgatagaggaaaccaacagattacttaacttcttaaggaaagagggaataaagaaaggggatcctatttacataatgactccagttgttatagaacaatgggtctctctaatggccgtaataaaagggggattgattggagttccaacagctattaatttgactccctatgaacttaattatagattccatgatctaccaccaaaagccataatagctgat…	MNERRVEDINSILKEVNHFNPSEFNWVSDIVESYPKSKKAVILVDLDNKKEEKAITYGELIEETNRLLNFLRKEGIKKGDPIYIMTPVVIEQWVSLMAVIKGGLIGVPTAINLTPYELNYRFHDLPPKAIIADVESAKKVDETKVKTLKISLGKVDGWHNYDEIFGESNNATPERTSPKDQILNYFTSGTTGMPKRVLHTAVSYPVGNLSTASFIGIKSDFIHVNLSAPGWAKFAWSSFFSPFIMEATVLGVNYSGKLKVDDYLSVVDEYEANSFCAPPTAWRQFVTTDLRKFKLTKLQEAVSAGEPLNPEVIKSWKDVFNVKIRDFYGQTETTAMIGNFPWEDSIPGSMGRPSPMYDIQLVDDDGNVIKGGEVGHIAINLQKVRPIGLFLGYSDEEKN…	orange	28	94		Core	EZQ11368	hbcS2-4-Hydroxybutyryl-CoA synthetase	12	4	6	8	6	10	4	3	14	14	2	11	2	10
fig|1160895.6.peg.261	gi|851189503|ref|NZ_JFZT01000015.1|	Protein coding gene	92056	92634	+	hypothetical protein			atgaagttgatctcttccatcctaatgcttgttggaagcgtttttgggttttttgacgttgttatatacggttcaagttttgcctcttacgtgaattacctcctaggtggaaaattcgtaagcttagggttcccattctccatttttatgatgatctcaatggcgttaattggaatttctagttttatagaaagtagtaaaacgttcccaaataagaaaggtaggggtatcttattaatactacttggttcattgagttccatcgctttttgtcttttttctctattagtagagtcgaggtatttgctttacttggggatagtggcaatttcacttttttcaataggtattctgtactttggcttcttaatatggaaatcttctggaaatagttctatc…	MKLISSILMLVGSVFGFFDVVIYGSSFASYVNYLLGGKFVSLGFPFSIFMMISMALIGISSFIESSKTFPNKKGRGILLILLGSLSSIAFCLFSLLVESRYLLYLGIVAISLFSIGILYFGFLIWKSSGNSSILKMSSILMIFSVLFLPFLGPTSGSFIFVFSCVGLLIDSIIVRKNRTVFSNRSHNTRSKR	green	1	0	Unique
fig|1160895.6.peg.262	gi|851189503|ref|NZ_JFZT01000015.1|	Protein coding gene	93959	92949	-	C4-dicarboxylate transporter			atgaaatgggaaacctttgggccagaatggttcggtccagtaataggcactatggttctttctcttctttcatggattttttctcagattggggtttttcctaatatattctttaacttagggaagatcatattctttataggttttttactcttcttaagtattttatttctttggatacttcatttttttaaggcgaaaaccaatgatttctcctctctaaataggacaagctttacagcttttttgggagttttaggatatattattagttttttctacataacttacgttagttcttccttttcccttcgattcatattcctcactatcttcatactagccgtaggggaagtcctaggggtaaacctccttttatggtataaattattttcaggt…	MKWETFGPEWFGPVIGTMVLSLLSWIFSQIGVFPNIFFNLGKIIFFIGFLLFLSILFLWILHFFKAKTNDFSSLNRTSFTAFLGVLGYIISFFYITYVSSSFSLRFIFLTIFILAVGEVLGVNLLLWYKLFSGEFDSSDITYASLVPSIALASNSILSDPMLPPLSPWFLHNMLIREFLYSVILFTTGIAFFQFVFLGSASLLNVARKGELTTTMIPVGAASIILINIIILPTLGFFNFPKSIAFSASFMLWGFEAWNMVLSLIIAVKKLGKTNPNMGIWAYVFPLGISSFADFLLYLYTKILIFYWTIPIISIAIVVLYAYAWHNTIRIIRNSRN	yellow	4	3						1									1		1
fig|1160895.6.peg.263	gi|851189503|ref|NZ_JFZT01000015.1|	Protein coding gene	95547	94882	-	Cobalamin biosynthesis protein BluB @ 5,6-dimethylbenzimidazole synthase, flavin destructase family	FIG00001607	isu;Cobalamin_synthesis isu;Coenzyme_B12_biosynthesis	atggatgtatatgaagcaataaaaaagagaagagatattagaagttcctttaaaaaagaaccaattcctgatgaagtactgtccaaaatattgttagcagctcatctagctccttcagttggttattcccaaccttggaatttcatactaatatatagcgaagatacaaggagaaggattttagaggaggttatgcgacagcgagaagtgtttaaaaacaaacttgaaggagaaagaaaggaacttttttctaacattaagatagagggaatcctagatactccccttaatatagccattacatgtgatccatcaagatttggaccaaacgtactaggtagacatacaatgccagaaacatgcgaatttagcactgtcctaggaatagaaaatatgtgg…	MDVYEAIKKRRDIRSSFKKEPIPDEVLSKILLAAHLAPSVGYSQPWNFILIYSEDTRRRILEEVMRQREVFKNKLEGERKELFSNIKIEGILDTPLNIAITCDPSRFGPNVLGRHTMPETCEFSTVLGIENMWLAARSEGIGIGWVSFMDKETIKRILGIPENVKLIAYLCIGYVTSFPEKPELEEKGWGNRLRLSDLVYVDKWGEGVKEDLRKSLDNVKI	blue	12	11						1	1	1	1	1			1	1	1	1	1	1
fig|1160895.6.peg.264	gi|851189503|ref|NZ_JFZT01000015.1|	Protein coding gene	96431	95754	-	Conserved protein			atggttattaaggaaatagtttacaggaacttgacatcttacgaggtaagggaaccatttgaaggggagtattggccatctcagatttggaaatgtttaagggaacagtattacaacagagtttatccaactccccttggagttgattcagctagatttacaactttaggtaacgtgttgcatgatctgatagcggaacttttatcaaaggagaattcgatacaagttataagcgaaataccgataaggataccccatccaacaaacaacgaaatagttatttctggaagggcagacgatctaatagttgttatggtctcgagggataggtatctcgttgaggtaaaaactatagatgacttaagagagaaactaaggaagggatatttacctagacta…	MVIKEIVYRNLTSYEVREPFEGEYWPSQIWKCLREQYYNRVYPTPLGVDSARFTTLGNVLHDLIAELLSKENSIQVISEIPIRIPHPTNNEIVISGRADDLIVVMVSRDRYLVEVKTIDDLREKLRKGYLPRLDHKAQINLYMKAFPKSKGILLYVDRSDFDMEEIPVEFDQELYIKTMERASLLHEAIKNKALPKAEAKEKDDMKWQCNFCIHKARCDRDQGLP	red	8	7							1	1	1	1		1			1		1
fig|1160895.6.peg.265	gi|851189503|ref|NZ_JFZT01000015.1|	Protein coding gene	96667	96506	-	hypothetical protein			atgttgctaatagtaacttatgatcaacatgataatgctgatccgacagaggtaaagatctttgtaaaacgaagcgctatagttaacgttaagttgttaaaaaaattctctaacgaagacaacatttcagagatcgtatctctcactcaaaccttaggataa	MLLIVTYDQHDNADPTEVKIFVKRSAIVNVKLLKKFSNEDNISEIVSLTQTLG	green-grey (small prot)	1	0	Unique
fig|1160895.6.peg.266	gi|851189503|ref|NZ_JFZT01000015.1|	Protein coding gene	97685	96735	-	L-sulfolactate dehydrogenase (EC 1.1.1.272)	FIG00149173	ff	atgcaggtttctttggatgaagttaaaaatctcctagacgaacttttttcttcaagaggagttgagaattacgaaataatcaccctccactttttagaggctgagttaaggggacactcctctcatggacttcagagggtaatacctctaattaagggaattgatcttggaactataaacaggaagttggaattctcagttgagaagaggagtaataccactttattgattgatgctaaacatagcataggaatactattatggtcgaagctaatagaggaggagaagtttgacacagtcaaagttattgctgttagaaacgcatcgcatataggttttcttggattttatacaacaaggctaaacagaaaaggtttagtctcattaatgtttggtaac…	MQVSLDEVKNLLDELFSSRGVENYEIITLHFLEAELRGHSSHGLQRVIPLIKGIDLGTINRKLEFSVEKRSNTTLLIDAKHSIGILLWSKLIEEEKFDTVKVIAVRNASHIGFLGFYTTRLNRKGLVSLMFGNAEAGIVKPGSGKPILSTAPISVGIPPNYVLDMSLASTARGKILEAKRKGEKLNKGIAVNEEGKETEDPDEALKGGILPIGGFKGFLLALTVDLLTSFLTGSAIGEEVTGVLHTERPPNKGEVLIVINPSWFEQNSYALVNVKKFMEEFPGEHGEVLMKERTEKGSIEIDDGLWISLKNLKMRG	blue	10	10						1		1	1	1	1			1	2		1	1
fig|1160895.6.peg.267	gi|851189503|ref|NZ_JFZT01000015.1|	Protein coding gene	97889	97707	-	hypothetical protein			atggagcatattcatagaacgtcagtaaatgaatgcccagtgtgcaataagcagattaaggcagggacaatacaagcagtaatgaagcacgcgtcaatgtgcaaagatcaacagcatatggaattcgtaggcaagataagatatatactagaaagaaaggaagtagttgttgaaaactcttaa	MEHIHRTSVNECPVCNKQIKAGTIQAVMKHASMCKDQQHMEFVGKIRYILERKEVVVENS	green-grey (small prot)	1	0	Unique
fig|1160895.6.peg.268	gi|851189503|ref|NZ_JFZT01000015.1|	Protein coding gene	98834	98271	-	Conserved protein			ttgttaacggggttcccaatcctagatagactaattaataaggatgagattgttgagttctattctgaggactatgaaacaatttcgcagttctatcatagggttatagtcatctcttctccagtaaacgtagttatagtctcagagagaggagggctagatcctcttcttatcaagagatttcaacgcatattcggaaggacagatgaaatatacattaggagagcgtttaaagctgaggatgtgaaacctacaattgaggctatgaaaggagacttaattgttattgacccttttcatcacagaaaaaagtactccgatattgtctcagcaataaggcggattgctggaagaaagtttatctttagcgttatgaacagagaaactgaaggatcgact…	MLTGFPILDRLINKDEIVEFYSEDYETISQFYHRVIVISSPVNVVIVSERGGLDPLLIKRFQRIFGRTDEIYIRRAFKAEDVKPTIEAMKGDLIVIDPFHHRKKYSDIVSAIRRIAGRKFIFSVMNRETEGSTFGLHSDHSVIKLERTKRGFKIKIIKSVTVGEIEIPFGTWEIYGKAEEGLTKWLV	blue	12	11						1	1	1	1	1		1	1	1	1	1		1
fig|1160895.6.peg.269	gi|851189503|ref|NZ_JFZT01000015.1|	Protein coding gene	100509	98806	-	Archaeal DNA polymerase I (EC 2.7.7.7)	FIG00118072	idu(2);DNA_replication,_archaeal idu(2);Inteins	atggaaggttacgttgttgatgcccttccaatccatggaggggtaacgcttgtcctggatgggttcagaaagttaaaagtgaagactacttttccaatctacgttattacacgtgatcctgaaaaggtgatggaacatcctgcagtactttactacgagaaagagaaatggaaggatctggacggaaaggaagtagcgctttacaggttcgaactctcagatatggaagcttactattacataaagaagagattacaagtagttaacgagattccaactgttatgtctcaaacgttgtcaaggataggtgcccttccatttagaaaagtaaaagtggaaggtaaagtagaggaaatgtatccggaagaatttccaacgatctcttacgcctttattacg…	MEGYVVDALPIHGGVTLVLDGFRKLKVKTTFPIYVITRDPEKVMEHPAVLYYEKEKWKDLDGKEVALYRFELSDMEAYYYIKKRLQVVNEIPTVMSQTLSRIGALPFRKVKVEGKVEEMYPEEFPTISYAFITPTNWYGPSPEGKTYFAIVNGKRIQGKLDDLDLRVDVAECYGIACDKVTASVKIKSKSAPVSIKGLIEWSLVSKTLLRELEGATIGKVLTTNEAWIALKRKVIIPKVVPRVEKLRTLNDIIASDKGGLVVFPKLGCYDNVSQLDFSSMYPSIIVKYNISAETVDTCEDLKTEIGHSICLKERGIVPEALEWLVKRKEDLKRVDEERSDAIKWILVASFGYLGYRNSRFGKIEAYELVTYFARKTLREAIELAREHKVDVLHGIVDSM…	blue	13	12						1	1	1	1	1		1	1	1	1	1	1	1
fig|1160895.6.peg.270	gi|851189503|ref|NZ_JFZT01000015.1|	Protein coding gene	100729	100490	-	88aa long hypothetical DNA-directed DNA polymerase II			atgggcagaacacaaccctctttcactactgcagtagacgcagaattagagaagctaattagattaagcaagagagtgggtaacccctgttttcaaaacgtaattctagaggcatcaaaaagggttagatattttcagaactcgatgtatgatgaagttacagatccacaggaggtcgtcctcctagcaattatttccgtgttagctgagggactatacaatggaaggttacgttgttga	MGRTQPSFTTAVDAELEKLIRLSKRVGNPCFQNVILEASKRVRYFQNSMYDEVTDPQEVVLLAIISVLAEGLYNGRLRC	yellow	3	2										1			1
fig|1160895.6.peg.271	gi|851189503|ref|NZ_JFZT01000015.1|	Protein coding gene	101017	101223	+	hypothetical protein			ttgagtatattccttatctttcaatatatccatataaggttctttaagctgaaaaaggtaaatccaccaaaggagataagaagtctaggaaagagtggtatgaaaagggacttattattcatttctttaacaatgataacttcatacctagtcctctttagagttttaactatgtcttcaattcttaacttaaatatctctaaataa	MSIFLIFQYIHIRFFKLKKVNPPKEIRSLGKSGMKRDLLFISLTMITSYLVLFRVLTMSSILNLNISK	green-grey (small prot)	1	0	Unique
fig|1160895.6.peg.272	gi|851189503|ref|NZ_JFZT01000015.1|	Protein coding gene	101490	101711	+	hypothetical protein			atgtatagtttaagtaacgtatcatcgtcagcagacctagattattctatgaacatgagctctaacttttaccaagttgagattagggagtttgatgatggtgtttacataagctttgggggagagccttttaatgcagagtctcatgatgctaatgtacagatctggagagataaggatggtagaatagtagccatagatatcttttatgatgagccatga	MYSLSNVSSSADLDYSMNMSSNFYQVEIREFDDGVYISFGGEPFNAESHDANVQIWRDKDGRIVAIDIFYDEP	green	1	0	Unique
fig|1160895.6.peg.273	gi|851189503|ref|NZ_JFZT01000015.1|	Protein coding gene	101864	102112	+	136aa long hypothetical protein			gtgactgctgatagcgataaaattaaacctggagagatgtgcaatccacaaaatatacttagtcataaagggaaggtattagagaatatggaagtcgttagtaagccagagactatcataagggctgatgatagaaggataataattagcctggagcttacaagtgttgtggtgtatccggagctcagagatcctagcggtagtccttgtgtggtagcgtcatggatatatttccaggatgtaaagtaa	MTADSDKIKPGEMCNPQNILSHKGKVLENMEVVSKPETIIRADDRRIIISLELTSVVVYPELRDPSGSPCVVASWIYFQDVK	green	1	0	Unique
fig|1160895.6.peg.274	gi|851189503|ref|NZ_JFZT01000015.1|	Protein coding gene	103371	102250	-	D-arabinonate dehydratase (EC 4.2.1.5)	FIG01345037	isu;Muconate_lactonizing_enzyme_family	atgataaaggaaattaaaacctacaagttatgttatgaagggataaacgaagaaagggatgcattagctattaaaggcttagcagaacatcccatggaaatcgtagtttcaaaaatcgagacttcagacggtcatataggttacggcgaatcgctagcttatggttgttcagatgcagttcaagttacaatagaaaaaatattgaagcctctacttcttaaggaagatgaagagcttattgaacatctatgggataagatgtataaggcaactttaaggtttggtagaagaggaattgtaattgcgggtattagcggagttgacatagccctttgggatataatggggaaaaagacaaagaagcctatttataaattgcttggtggttctaagagaaaa…	MIKEIKTYKLCYEGINEERDALAIKGLAEHPMEIVVSKIETSDGHIGYGESLAYGCSDAVQVTIEKILKPLLLKEDEELIEHLWDKMYKATLRFGRRGIVIAGISGVDIALWDIMGKKTKKPIYKLLGGSKRKIKAYITGGYYSEKKDIEKLREEEAYYVKMGFNGVKVKIGAKSMEEDMERLRSVREAVGENVKIAVDANNVYTFYEALEMGRKLENLGIWFFEEPIQTDYLDLSARLTEELEIPIAGYETAYTRWEFYEIMRKRAVDIVQTDAMWTGGISEMIKIGNMAKVMGFPLIPHYSAGGISLVANLHVAAALGTEWIEMHLRKNDLRDKIFEESIEIDSGRLVVPDRPGLGLTLREEIFDEYRCNS	orange	26	29		Core			5	3	1	2	2	2	1		3	5	1	4	1	4
fig|1160895.6.peg.275	gi|851189503|ref|NZ_JFZT01000015.1|	Protein coding gene	103524	104279	+	3-oxoacyl-[acyl-carrier protein] reductase (EC 1.1.1.100)	FIG00621114	idu(7);CBSS-246196.1.peg.364	atggaaattccctatagacttgacggaaaatacgcagtgattacgggaagcgcaagcgggataggtagaggaatagcagaaaaattggcctcactaggttcaaatgtaattttaggcgatgtcagagacgaagtaagtaaagttgccaaggaaatatcagaaagatttaacgtaaaggccttgggcctacaattgaatgttgctgacttttcgtcttgtcaaagcttttatcttcaagcaactaaatcccttggtatagaaggaattgatatccttgtcaataatgctggcataaatagagattcactattcgtcaaaatgacatatgagcaatgggacgaagtaattaaggttgatttgtatagtatgttcaatatgacaaaacaggttgtagaagga…	MEIPYRLDGKYAVITGSASGIGRGIAEKLASLGSNVILGDVRDEVSKVAKEISERFNVKALGLQLNVADFSSCQSFYLQATKSLGIEGIDILVNNAGINRDSLFVKMTYEQWDEVIKVDLYSMFNMTKQVVEGMIKRNYGRIINVSSMSWLGNIGQANYAAAKSGVIGFTKTLAKELARYNVTVNAIAPGFIDTPMTRAVPEKVRQKFIERIAMGRIGTPEDVSNLVGFLASKEASYITGEVISVSGGLTM	orange	28	47		Core			7	3	2	2	4	3	1	1	7	9	1	7	2	5
fig|1160895.6.peg.276	gi|851189503|ref|NZ_JFZT01000015.1|	Protein coding gene	104428	105579	+	Acetyl-CoA c-acetyltransferase (Acetoacetyl-CoA thiolase) (AcaB-6) (EC 2.3.1.9)			gtgataacgggtttttcatcaaaaatattcaagaaatatgaaggttctacttttgagctaatggctgacgtagttgatgacgctcttcatgttgctggaatagaaaagaaagacattgacggtctattagcgacgtacttgacaggtacgtttgacggaaaagcgcacaaccacttcttcctagatgagattaggcaatatctaggaataagaggaaatttcctagagtttgttgattttggaggtccatcagcgttagcgatggtatatagagcagaaaaggctataaaggcaggagatgcaaccaacgttatttgtatagttggaggtaaaggatctgatgtaagaacaaagggaataaccgttgatagtattgacaaagcttttcctgacgtggca…	MITGFSSKIFKKYEGSTFELMADVVDDALHVAGIEKKDIDGLLATYLTGTFDGKAHNHFFLDEIRQYLGIRGNFLEFVDFGGPSALAMVYRAEKAIKAGDATNVICIVGGKGSDVRTKGITVDSIDKAFPDVAITPFDNYFRVYDDLNPVTDYALVAERHKHLYGSTDEERASIAVHQRYNASGNEKALYKEKIKVEDVLGSPAVADPLHLLEIVYPVDGFHVFIVGKRAKNLNDVDILGYGEAHWSDIPAEREEITFTPAIESSKGIELNKVDAFELYDSFTVTVMLQIEDIGLAEKGKGGKLSAENDLTYKGNIPVNTGGGSLNLGQPAYMSGGVILEEALLQLNGMAKGHQVEGAKTVFINGIGGWNRSHSVSLLLGEKK	blue	9	18					2		2	1	2	1			4	4		2		2
fig|1160895.6.peg.277	gi|851189503|ref|NZ_JFZT01000015.1|	Protein coding gene	105576	105923	+	Conserved protein			atgaggttaagggaaatagaagaaaaataccaagatatccttaagagaggacatcttccatatcttaaatgcaaggtctgcaactattccttttattatccgagacatttgtgccctaagtgctcgggagaagtagaagtcaaggaaagtttaggagaaggaaaaatattctctaagaccactttacacagaaaggataagaacgtcgtttacgccatagttgaggtgaacgaaggatttaggctatactcgaacgttatgactgaagttaagattggagataaagttagacttgttgtagagaacaaagacggtaaatttttaccaatatttgatatcttgtcgtaa	MRLREIEEKYQDILKRGHLPYLKCKVCNYSFYYPRHLCPKCSGEVEVKESLGEGKIFSKTTLHRKDKNVVYAIVEVNEGFRLYSNVMTEVKIGDKVRLVVENKDGKFLPIFDILS	blue	9	11					1		1	1	1	1			2	2		2		1
fig|1160895.6.peg.278	gi|851189503|ref|NZ_JFZT01000015.1|	Protein coding gene	105972	106832	+	hypothetical protein			atgaaggtaatagatgtccacgtacatttaattccctctgagatgatgaaggaaaaagtgggggaaacaatcttcgaaaataaggcctttaacttagacatctaccgtaaggtcatttcatcccctgacgaacttgttaaaattatggatcagtggggagtagaaaagattaacgtaatgtcttattcctctccctatgttatgggttttgacgataaactaattgaatgggtcggaaaatattgttccagttatccagatagattaatgccggtaatgtcagcaaatccccttttagacaaaaaaccagtggagaaacttgaggagtacaggagtaagtataactcttcgtggataaaacttcacccagttcaccaacttttcaaaccaaacgcatac…	MKVIDVHVHLIPSEMMKEKVGETIFENKAFNLDIYRKVISSPDELVKIMDQWGVEKINVMSYSSPYVMGFDDKLIEWVGKYCSSYPDRLMPVMSANPLLDKKPVEKLEEYRSKYNSSWIKLHPVHQLFKPNAYREEEGKLEALEEIYDYAQSNGFPITFHTGTSIFPGARIKYGDPIFLDDVAVDFPRLKIVMAHGGRPFWMEEAFFLLRRHKNIYLDIAGIPPKKLLEYFPRFREIYDRSLFGSDWISPGIKSIKDNVDQFMSLQIEDNIKEMVLYKNYFKIVKF	red	7	14					2			1		2			3	3		2		3
fig|1160895.6.peg.279	gi|851189503|ref|NZ_JFZT01000015.1|	Protein coding gene	108236	106986	-	NAD-specific glutamate dehydrogenase (EC 1.4.1.2); NADP-specific glutamate dehydrogenase (EC 1.4.1.4)	FIG00054607	idu(1);Arginine_and_Ornithine_Degradation idu(1);Glutamate_dehydrogenases idu(1);Glutamate_dehydrogenases idu(1);Glutamine,_Glutamate,_Aspartate_and_Asparagine_Biosynthesis idu(1);Glutamine,_Glutamate,_Aspartate_and_Asparagine_Biosynthesis idu(1);Proline_Synthesis	atgtttatggaaacagcttctctcgaaaggacaaacctttacgatcaacagttgaagattctcaggagaataggagagataatgggacttgatggggatatagttgagtccctttctattccagaaagggtcatacaagttaaagttcaattaaaaggagatacgataaaaacatttattggatggagatcccaacacaattcagctctaggtccttataagggaggaataagatttcatcctcaagttaccaaggaagaagtaatagctctctccatgataatgacgtggaagaactcaatcatgggacttcctttcggtggaggaaagggaggtttaaggatagacccttcagtcctaactcttccagaaactgagagagtaataagagaatatgta…	MFMETASLERTNLYDQQLKILRRIGEIMGLDGDIVESLSIPERVIQVKVQLKGDTIKTFIGWRSQHNSALGPYKGGIRFHPQVTKEEVIALSMIMTWKNSIMGLPFGGGKGGLRIDPSVLTLPETERVIREYVAQMYKYMGGDFDVPAPDLNTDGQIMAWAVDEYIRLTGKNDFSSFTGKPTELNGISTRSFSTGLGVAEVTKIYAEKFMGGIEGKRIAIHGFGNVGYNSAKFLQEMGGKVVAISDVNGGILDWNGLDVGKVKEFSDRYKTVKDFPAKQISNEELLTLDVDILIPASIEGVINAMNAHSVKAKLIVEGANGPISVKADEILKKRGVIIIPDIIANAGGVIGSYVEWANNKIGGIIEEEEVKRIIRNKMREAMGRVMKTTEKYESDYRTA…	orange	28	17		Core			1	1	1	1	1	1	1	1	1	2	1	4	1	1
fig|1160895.6.peg.280	gi|851189503|ref|NZ_JFZT01000015.1|	Protein coding gene	109457	108609	-	hypothetical protein			atgaaaaaattagtattgtacattgtgaaaaggtttctcacatctaaaccattaatcggatggggtattctatttacctttttttggatatttgttggtgcgtatttagagtcatcttccctaaatagtgttccaacttccatatttaaggaagcgtattatacttatacaactagttggtttatgttcgcaattatatattccttaagtggactggcaactacagtatcgtatactataacttatcaaactggttcccttcctttcctattcaaatttggaaagttaaccccacgtaaatacttggcatcagtgtatgttggaatggaaatagtatcattagttattggtttattaatgacagcatttacaactattttattttccacaaatggtaaa…	MKKLVLYIVKRFLTSKPLIGWGILFTFFWIFVGAYLESSSLNSVPTSIFKEAYYTYTTSWFMFAIIYSLSGLATTVSYTITYQTGSLPFLFKFGKLTPRKYLASVYVGMEIVSLVIGLLMTAFTTILFSTNGKGVFVYPANIPITILAILLAGFFMTSLAFLLDIVVIKYLGLKNQNFVSFIPLILGFIFYFLYIYSTFKSAIPDYLSPFNALMLIAGIGFYGKALPVSMGQFTAGMETSVPSVSLTYLVASALIWGIVLSVIDTVLIKKITLRNINEGKIF	red	7	6					2			1		1			1		1	1		1
fig|1160895.6.peg.281	gi|851189503|ref|NZ_JFZT01000015.1|	Protein coding gene	109553	110326	+	ABC transporter			atgcttgagttaaaaaacgtttcagtgaccttagatgaaaagatacttgacaacataagtatgacaataactaaagaaaaaggagttgttctaggtccaaacggttcgggtaagacaacgctaataaagtcaatttgtggaatgttgccatacgaaggggaaatttttattgatggtaatgagctaagaaaaattaaaggttttacaaaactctcaacgaatattccagaagcattttcgattggagaaagagtaaaggatatactttacctttactccgagttcaaggatatagatgaagagcttttcttgagtatgataaaggaaatcaacataaaggatgtcctaaataagcaattttataaattatcagcagggcaatcgctcatcgtaagaaat…	MLELKNVSVTLDEKILDNISMTITKEKGVVLGPNGSGKTTLIKSICGMLPYEGEIFIDGNELRKIKGFTKLSTNIPEAFSIGERVKDILYLYSEFKDIDEELFLSMIKEINIKDVLNKQFYKLSAGQSLIVRNALALASRPKIAILDEPFENVDAPRRSVVVRWIKEYGEEGFFVTHEIDMLKSFSNYNLYFLILGKIYGPVKVNDVLSSSIVEGEMPESLISFDINGKKISLVKGDKGLRFDSLGSLNRIYRVIPD	red	8	10					4			1		1			2		2	1	1	2
fig|1160895.6.peg.282	gi|851189503|ref|NZ_JFZT01000015.1|	Protein coding gene	110472	110939	+	Some similarity with SecY-independent transporter protein [C. synuroideus]			ttgcttaacgtccaacttactagcctagtttatattttaattacttctataccattgattccatttttttatatgactataaaattattttataaaatagatctagattacttaacatttatatatggaaaaaagatagataaaaagaagtttcgaataactattttagcttacaccttaatttatattggattaatttcaggatttctcctctcctcggttagtggaaatctaaagttttactttatattttcctacatttatgttgcagtaattacatacaacatctatgtagctcttttttctcgatatagatatactgaacccagatattatgatgtaatagcgttagtttcgtttatctttatgccctttggttgtctgtttacgccaatatat…	MLNVQLTSLVYILITSIPLIPFFYMTIKLFYKIDLDYLTFIYGKKIDKKKFRITILAYTLIYIGLISGFLLSSVSGNLKFYFIFSYIYVAVITYNIYVALFSRYRYTEPRYYDVIALVSFIFMPFGCLFTPIYLVVSIAWIYAGVMSLLEVQEIE	yellow	2	1																1
fig|1160895.6.peg.283	gi|851189503|ref|NZ_JFZT01000015.1|	Protein coding gene	110956	111237	+	hypothetical protein			atggaatttctcaataataaagtgctttcaaactctgtaagactgggtatattgataggattatacgtgtttgagaagatgacttttagtgaaatagcagaatatactggacagtcaaagggttccatctcattacatatacaagtattggaagaggcaggcttaatagtggttaagaaagtacctactgttgcgggacccaggactataataaagataacggataaaggaagggaaactgtaaagatgtattttgagttaattaagaaagtaaataaatag	MEFLNNKVLSNSVRLGILIGLYVFEKMTFSEIAEYTGQSKGSISLHIQVLEEAGLIVVKKVPTVAGPRTIIKITDKGRETVKMYFELIKKVNK	red	7	6					1			1		1			1		1	1		1
fig|1160895.6.peg.284	gi|851189503|ref|NZ_JFZT01000015.1|	Protein coding gene	112250	111474	-	hypothetical protein			atgtctttctcattacctataactcgaactggaaagtcaaatatagttccaccacctccatggtattatggagttacgtatataggtgttcacgtaaagttttcatcagttaatgacatagttccggagatgtttgatcctgaaggggaaggttggatatacattgcggagttcatctctacctctgaacatacatgggaatacatgtatgccgatcctgaattaacgcagtacatggaaggggctataggagtaaaagtaaatttcagaggaaagagctatctttattatccgtttatgtgggtagataaggactgggcattagtaagaggttggattgatggctatcctaagaagattgctaagatatctatgactaaacttcatccacttctacct…	MSFSLPITRTGKSNIVPPPPWYYGVTYIGVHVKFSSVNDIVPEMFDPEGEGWIYIAEFISTSEHTWEYMYADPELTQYMEGAIGVKVNFRGKSYLYYPFMWVDKDWALVRGWIDGYPKKIAKISMTKLHPLLPKYNKPVRELTLGGYAVRGSAIIKLQVSLTEKVDKTPIQSFGPLINIRRFPSRGDGEDDVYEIVSRVRDESVMGEIWRGDGKVELRGSINDEINLELDKVYGGYYFTQYFKVTTTTLLEKIPAKKA	blue	9	11					1		1	1	1	2	2		1			2		1
fig|1160895.6.peg.285	gi|851189503|ref|NZ_JFZT01000015.1|	Protein coding gene	112598	113269	+	hypothetical protein			atgagtgaagaaaaagttattgatgtaagaggtgatgaatgtccaatacctgagttaaaggcttcgaaggagcttcgaaagatgagaaacggaaagcttatagtgctaacagatcacgaacccgccattgatgtcactctaccttccctgtgtaaaagcttaggtcttaattacactattgagaaagaaaaagattatgtaaagtttattatagtaaaagagaaaaatgttgagattaaagtagaggaaggttattcaaagtataaaagaatagacgttaatttatcctcaaaggattcgtttaggatccttcaggatccatcagtaattcaaagttttgtccctcagctaaagggaattaggaaaggagagaatggatacgtgtttgaacttaagtgg…	MSEEKVIDVRGDECPIPELKASKELRKMRNGKLIVLTDHEPAIDVTLPSLCKSLGLNYTIEKEKDYVKFIIVKEKNVEIKVEEGYSKYKRIDVNLSSKDSFRILQDPSVIQSFVPQLKGIRKGENGYVFELKWAIFKWTVEAIQDWKNIGEGYEISYVIYNKFVSFRINIGWRFVILPMRDGSEIRVEEWYSGPLMPVAKKYIESHLKKCEDILPQKLNKEII	red	6	5							1	1	1	1								1
fig|1160895.6.peg.286	gi|851189503|ref|NZ_JFZT01000015.1|	Protein coding gene	113502	114848	+	Inorganic phosphate transporter			atgaagggagggtggagctttagaagttttgagatcaaaaatgttcttactgcaggtatgggaatgtttactgacggatatgagctttacgccatatctttagtattctatctacttgaatcatcaattcacatgtctaagattcaggaaggagtacttgtcgctggatcttattacggagctgcaatatcagcaatcatcatgggatttctttcagataggttaggaagaaggttcatgtatgggcttgatgtctttctaatgactctgggaattataggacaatcgatctcccagaactacactcagattctcctctttagattaattctcggtatgggtataggtgcagattacgttttatccccaataatagccgctgaaaactcgtccccaaag…	MKGGWSFRSFEIKNVLTAGMGMFTDGYELYAISLVFYLLESSIHMSKIQEGVLVAGSYYGAAISAIIMGFLSDRLGRRFMYGLDVFLMTLGIIGQSISQNYTQILLFRLILGMGIGADYVLSPIIAAENSSPKNRGKVMIVTFAVLWGLGAVAAAFVEQILLIANVSPSLVWRLVFLAGSIPAFSVFYLRRKIPETYKFLTKIKPIKKELERLEKEVGNVVVEVDRTPFKKRLLTSSGFIIVASLLWLLYDMYSSTFAIYGPITIAANLGLTPIAFTYAAQLFAGLPGQFISISLVDRIGRKPLIVIGYAGVFIWLLMYSLLLMRPSLFGINLSGTGQISSVTLTGIGAILGFSFYLLNYLFAAIGPASIIGSAMLAPELVPTKIRGTGQAISVATDRL…	orange	28	82		Core	EZQ11387	putative transporters of polyP-metal complex	5	8	6	7	5	7	5	3	5	5	8	4	13	6
fig|1160895.6.peg.287	gi|851189503|ref|NZ_JFZT01000015.1|	Protein coding gene	115216	115560	+	ATPase			ttgagaaggagtggtaagtccgtactagctgtcctactatcaaggaataagatctatgctagggttaactttgacgacgagaggctaatgggtattgacgcaagagagcttaacaaagtacttgaggccatatattctctgaaaggtaacgcagaagtaattatactagacgaaatacagaacgtaccaggatgggagctgttcgtctcaaggttgagggaaagcaaaaaagtgatagtaactgggagtaacgctacgctaatgagtaaggagatggctacatatatgactgggagacacattgacttaaccttatatcctttctccttttcagaattcctctag	MRRSGKSVLAVLLSRNKIYARVNFDDERLMGIDARELNKVLEAIYSLKGNAEVIILDEIQNVPGWELFVSRLRESKKVIVTGSNATLMSKEMATYMTGRHIDLTLYPFSFSEFL	yellow	3	2						1		1
fig|1160895.6.peg.288	gi|851189503|ref|NZ_JFZT01000015.1|	Protein coding gene	115931	117070	+	hypothetical protein			atgtggtttatttatggtccacctactgacactccttttggtagggaggatgatataaggaaagttacattatatatgaggagaggacagccattaagtctaataggccctaggaggatagggaagacttcaatattgcttgcttctataaagcaacttaactatccttcagttatcgttaacgctgaggagtttgttgaaaacgaaaaagggttcgacttacactcctttgtctcgtatacgcttgaaagtgtaatggcagaggcttatgagagggctgggaagggacataggttaaaggagatagtaaagaagtctatgagatcccttagggagatgttaggtgctataaaggttagcttttccatcccagaaattaacagcaggatagaactattt…	MWFIYGPPTDTPFGREDDIRKVTLYMRRGQPLSLIGPRRIGKTSILLASIKQLNYPSVIVNAEEFVENEKGFDLHSFVSYTLESVMAEAYERAGKGHRLKEIVKKSMRSLREMLGAIKVSFSIPEINSRIELFLDKAEKGSKIGEEFSEVLDIPEILCEELGFERFIVIIDEFQYLRLAKQSMPELFHKMRSRWQFHKRVSYVISGSAVGMLEEIMSSKNEPFYQFFLIERVYPFTRDVSIEFLRKGFEVERVKYDLKNIDKIVDYVDGFPAWLNLIGIKVVMRGSTENIESFLITLLEDDNVRIAIDRDLGKLKPSAKSVLKKIAQLGGSAKVKDVVEDKRWKANEALEQLRRYGYIERKEKGVYSILDPMVVHYLSH	red	7	11						2		3	1	1						3		1
fig|1160895.6.peg.289	gi|851189503|ref|NZ_JFZT01000015.1|	Protein coding gene	117298	117444	+	hypothetical protein			atgatttttaagtatatttaccacttatctacgatagtttatgcgtttaatggtacaaaaagagatgtaaatgttccaggaatgataccatgggaaataatagtagcacttcatactagcgtttttaattactttatacataggtaa	MIFKYIYHLSTIVYAFNGTKRDVNVPGMIPWEIIVALHTSVFNYFIHR	green-grey (small prot)	1	0	Unique
fig|1160895.6.peg.290	gi|851189503|ref|NZ_JFZT01000015.1|	Protein coding gene	117533	118078	+	Substrate-specific component ST1137 of predicted ECF transporter	FIG00144500	idu(2);ECF_class_transporters	gtggggagttttatcggaaaatttcttccaagtagtccctttataggtattggcttctggggaagactagtaatagtctttattattgctgcgataattaggaaagttggtgtaggtatgttaacattatttattttcgacgtattagcagacacatttcattacggttttggaggacagccactatacttcatatatgaatctttaacttatgggcttttcattgatataatgatagcaataactggtggtaaattatttggcataggaaggaaagtacaaaataatactactaatagtacatcaggccaacttaaaactatgaattatgtctttgctatagtagagggaggaataataggtgctctatgggctataccagaccctatactttatggc…	MGSFIGKFLPSSPFIGIGFWGRLVIVFIIAAIIRKVGVGMLTLFIFDVLADTFHYGFGGQPLYFIYESLTYGLFIDIMIAITGGKLFGIGRKVQNNTTNSTSGQLKTMNYVFAIVEGGIIGALWAIPDPILYGAFLRPFIYGAYVDWGRVTFDLIAFLPGDIIVGAIAALLSLRIVKAVLG	blue	12	20					2	1	2	1	2		3		1	1	1	3	3	2
fig|1160895.6.peg.291	gi|851189503|ref|NZ_JFZT01000015.1|	Protein coding gene	119782	118970	-	hypothetical protein			atggaattagactccggatgtatcctacggttttccgggtctatttcacctaatcctttaggtatatctcttttaactgtacaaaatatgcttaatgcgatgataaaacttaggaaccatggcctatttgggttgttgacttatacttatgtcatctcgctgttcccaaagtctgacttgattagagcattaattctagtgcccatactgctttacagtattgtagtgttggataaattgaaccctaaagttgaggtttttaagttatcatacctagatatactcttaggagttttatcagcaattccatacattttgattatctatgaggtaaggagctttactgtgctaatccccataaccttacttttactatctctttacttctttcacgagagg…	MELDSGCILRFSGSISPNPLGISLLTVQNMLNAMIKLRNHGLFGLLTYTYVISLFPKSDLIRALILVPILLYSIVVLDKLNPKVEVFKLSYLDILLGVLSAIPYILIIYEVRSFTVLIPITLLLLSLYFFHERKSMWGNVVGTAFISALSFILTLFLNNPFYLIIPSFWTLYTFTQALYVEYKIPYRKLDRKVLMVSWSISLFLLITLSLYLNVFLMLLALIEPSVRFFKPGEKLKSSKEIRSLGRGGMKRDLLFVTLTVVTSYLVFFRV	blue	13	14						1		1	1	1	1	1	1	1	1	2	2	1
fig|1160895.6.peg.292	gi|851189503|ref|NZ_JFZT01000015.1|	Protein coding gene	120400	120026	-	probable uroporphyrin-III c-methyltransferase (EC 2.1.1.107)	FIG00627560	ff	atgtgttatgactacacacttaataacatgataaagattaagagagtttatgaccctatggaaaaagatgatggggtaagagttctagttgacagattatggcctagaaacgtaaagaagagcgctgttgatttatggttaaaggacatagcacctagtgatgaacttagggagtggttcaaccatgatcccacaaagtgggaggagttcaagaagaggtactttgaggaattgaataagaaccctaaagtgagatctctcttggagttattaaaaaaggaggttaacgtcaccttactttacgcgtctaagtccccttataacaatgctgtagcgttaaaagaatacttggaaaaacttttagagaaagagtag	MCYDYTLNNMIKIKRVYDPMEKDDGVRVLVDRLWPRNVKKSAVDLWLKDIAPSDELREWFNHDPTKWEEFKKRYFEELNKNPKVRSLLELLKKEVNVTLLYASKSPYNNAVALKEYLEKLLEKE	blue	12	13						1	1	1	1	2	1		2	1		1	1	1
fig|1160895.6.peg.293	gi|851189503|ref|NZ_JFZT01000015.1|	Protein coding gene	120465	121082	+	Bacterio-opsin activator domain-containing protein			atgaaaaggggtcctatcgaggctacagttgttatagagaaccacccatgtcaagtaatagggctgatttcagaacttgacctaaaggctagtgtggaaaacgttaagttaggcgataataccaccgaccacatcatgacttttgaaaggaaaatagacgatgaaatagttagtgaaataaaaaagaggtctattaagtccttacggttaagcgattttaaggtatgggtgagaactaacgggtgtggtgtatgtagactactttactcctcagaaatagttgtggagaaggtcaaggttattggtcccaagacagtactttacactctcctagtcttaaacaatactgccttaaaggatttcataagaaaagtaagtgagggtggtagtaaggttaca…	MKRGPIEATVVIENHPCQVIGLISELDLKASVENVKLGDNTTDHIMTFERKIDDEIVSEIKKRSIKSLRLSDFKVWVRTNGCGVCRLLYSSEIVVEKVKVIGPKTVLYTLLVLNNTALKDFIRKVSEGGSKVTVLNTTVVSDNELTERQKEILKLAYKLGYFDEDRKISLSELAGKLGISAPTLEEILRKALRKAVKYYLDKKVE	blue	11	12						1	2	1	1	1	1		2	1		1		1
fig|1160895.6.peg.294	gi|851189503|ref|NZ_JFZT01000015.1|	Protein coding gene	122680	123090	+	Bacterio-opsin activator domain-containing protein			atgttacaagacgttaacagtactgttatcggaaaattaaaatctagagggattattgtacttaatgcaactgttaggaatggaatagaatattatgatatcataagtaatgataacatcaagattgtggtagatgatttacttaagattgacgatagaattaagattgttaatctttatttctctaatttagacgagaaaaatttgtttaaggcaatatctagaaatataggtaacgttatgtttactgaaaaggaacaaatgcttataaagaaagcagaggagctaggttatttcgactcaccaaggaagaaaaatttggatgagttcgctagagaattaggagtaagtaagatgaatatatctttaagattaagaaatgtacttaaaaaaatacat…	MLQDVNSTVIGKLKSRGIIVLNATVRNGIEYYDIISNDNIKIVVDDLLKIDDRIKIVNLYFSNLDEKNLFKAISRNIGNVMFTEKEQMLIKKAEELGYFDSPRKKNLDEFARELGVSKMNISLRLRNVLKKIHNLI	yellow	3	2														1		1
fig|1160895.6.peg.295	gi|851189503|ref|NZ_JFZT01000015.1|	Protein coding gene	124345	123104	-	Sialic acid transporter (permease) NanT			atggcatcttttgatttgaatctatactcgtttaatttaccatttataatgcaagatttacatattacaatagttcaggcttcaattttaacttcagcaatttacgctggtgctgcggcagtagtttggttagtagggccaatattagatacgtttggtagaaaaactatatggcaaataagtttactctttacagcactgtttactggatttactatcctagtaactaattttattcagcttttaatagtaagagttttatcagacggtttttcttatgtggaatttcccaccggaataacaatagctaatgaggagttcccggccaaatatagaggaagtttatacgggtgggttcaaggaggattcccattaggttattttgtcgcaataggagtt…	MASFDLNLYSFNLPFIMQDLHITIVQASILTSAIYAGAAAVVWLVGPILDTFGRKTIWQISLLFTALFTGFTILVTNFIQLLIVRVLSDGFSYVEFPTGITIANEEFPAKYRGSLYGWVQGGFPLGYFVAIGVSALVFSVIKDPLVAWRYAFLVGIIPIIIVLIMRFWVKKPERAKYTLLARKLLKEGKIQESEEITKKYKVDLNQVSKFPYNQMFTDPKVKKHTVITTFAEIFHELATPALFFFTSDVLIEYKHVPVSIVFPTLLIATALAFFGYGIMGHIGQRISRKWGSIIIGILGGSAVLFFAFSQGILETIIATIIYYPLVLSWNGTWWVYIAESYPTRARGTANSWQVGLNDFAWIIGSLIFGPAILILGFSLTYILLAAIPVYLGAILTIFA…	green	1	0	Unique
fig|1160895.6.peg.296	gi|851189503|ref|NZ_JFZT01000015.1|	Protein coding gene	124608	125363	+	N-acyl homoserine lactone hydrolase			atggaggatggattttctcttctagactacggatataactttcatcctaaaaatattttagtagctggtaatgagaacgaaatgattaaagttcctatagtaggtattattataaaatatagagatctgaaaattttatttgatactggaccagatgcaaggaaaaaatatcctattatgaaagatctaaatactacgcaaaaggaggaaaatctattacctaatcagcttaaattgcttaacctaaacattaaggacatagaccttgcaataatatctcatttgcattatgatcacgctggatttttaggagcattaaaaggtgttccgatcatcatccaaaaagatgaattaaggtacgcgtattatcctgactggttctataaagatgtttatcat…	MEDGFSLLDYGYNFHPKNILVAGNENEMIKVPIVGIIIKYRDLKILFDTGPDARKKYPIMKDLNTTQKEENLLPNQLKLLNLNIKDIDLAIISHLHYDHAGFLGALKGVPIIIQKDELRYAYYPDWFYKDVYHREDFDFPDLDYNMISGDYKITDEIRIISLPGHTPGTQGLEIDTNEKSVIFVSDAIYTLENIFPTKKKQGFDWSTALWGESADKVKLLSIIKKAEVFPGHDVQFYSKKEYAPYVYRINW	green	1	0	Unique
fig|1160895.6.peg.297	gi|851189503|ref|NZ_JFZT01000015.1|	Protein coding gene	125357	126901	+	Long-chain-fatty-acid--CoA ligase (EC 6.2.1.3)		idu(4);n-Phenylalkanoic_acid_degradation idu(4);Fatty_acid_metabolism_cluster idu(4);Biotin_biosynthesis	ttggtgattaagacgataatcggaacagagaataaggaagtatataattttagaacacagcctgatattttagaagaaagtaaaaataaatatggagataatgtagcattatcattttttaaaagagaaataacttatggacagctatttaacatggtaaacggcgtttctagacaactctctgaaaagattaacaaaggggacgttgtaatactctctactcaaaatataccgcagttcattatagcagaatatgcgatttggaatcttggaggaatagttttaccagtaaatcctctgtattcgaaacgcgaacttgatttcttaatcaaagactctaacgctaaattaatgatagcttcttgcgaatctactaagcacgataggattgaactaatg…	MVIKTIIGTENKEVYNFRTQPDILEESKNKYGDNVALSFFKREITYGQLFNMVNGVSRQLSEKINKGDVVILSTQNIPQFIIAEYAIWNLGGIVLPVNPLYSKRELDFLIKDSNAKLMIASCESTKHDRIELMTTNPNTFFEIPYEYKEKWKLNDDCEEMLEFNGKNGIKRNLSPSDIALLVYTSGTTGIPKGVPITHSNIYASSFIYKDWFAFSSKDKVLGIAPFFHITGQIFHITTSILSGSSISTLFRFDPNLALQYVEDEKTTLTMSVATAYRGMLNALDKQDLSSMRMWSSGGMPMPEVLEEEWKKKVGSYIYMAWGLTETTSPATLWPYPYDGKLPVDNGIVSSGIPVYETQIEIREDDEIFVRGPQVVKGYWKQGEFKDGWLPTGDVGKIIG…	orange	28	105		Core			11	4	7	6	7	10	4	3	16	20	1	14	1	12
fig|1160895.6.peg.298	gi|851189503|ref|NZ_JFZT01000015.1|	Protein coding gene	127825	127076	-	3-oxoacyl-[acyl-carrier protein] reductase (EC 1.1.1.100)		icw(1);CBSS-246196.1.peg.364	atgaatagagttgtagtagtcaccggtggaacaagaggaattggaagatcaatagccgaaaagtttcattctttaggagatacagtctatgtactttttagtacctcagaaaaagaagctaaggcactgaacgatagaggaatcttgacgataaaatgtgacgtatcatcaaggtctcaacttgaggaagcatcatcaaagatcaaggaacaagaaggaaaagtagatgtcttagtaaataacgccggtttatggtatcttatgcctttcgaggaatttaacgaggaaaagtataggaaaatgttagaagtgaatcttaatggggtgatatactccactctttcctttttaccgctaatgaaaaatagaggaggatcgattatcaatatagcatcaaat…	MNRVVVVTGGTRGIGRSIAEKFHSLGDTVYVLFSTSEKEAKALNDRGILTIKCDVSSRSQLEEASSKIKEQEGKVDVLVNNAGLWYLMPFEEFNEEKYRKMLEVNLNGVIYSTLSFLPLMKNRGGSIINIASNAGIGTAANGTTFYSVTKAGVIMLTKRLAFELGKYNIRVNAVAPGWIETDMTIGGKSEEEIQKLREYFQQRTVLHTTGKPEDIANFVVFLAGEESRYMTGQVLVPDGGRIDNLTHSI	orange	26	40		Core			5	3	1	1	4	2	1		6	8	1	7	1	5
fig|1160895.6.peg.299	gi|851189503|ref|NZ_JFZT01000015.1|	Protein coding gene	128000	128332	+	hypothetical protein			atggcaaaaaccctatttctaataatgtcaggagatgagaaagctgacctagcaataagaatggcatatagttcagcaaaaaacaagagatacgaagacgttaaggttctctttttcggtccgagccaaaagaggttaactcaactagaaggtgatatcaagaaaatgtttcaagaactcctagatatgaaggctgtagattctgcatgtgtagggatagcagataatttgaaaataaggccagatctagagaagatgggagttcctttaatgcctgcgggggagagagtcgcgctttacgtaaaccaaggatatgaagttatcactgtctaa	MAKTLFLIMSGDEKADLAIRMAYSSAKNKRYEDVKVLFFGPSQKRLTQLEGDIKKMFQELLDMKAVDSACVGIADNLKIRPDLEKMGVPLMPAGERVALYVNQGYEVITV	blue	12	11							1	1	1	1	1		1	1	1	1	1	1
fig|1160895.6.peg.300	gi|851189503|ref|NZ_JFZT01000015.1|	Protein coding gene	128466	129455	+	Mannonate dehydratase (EC 4.2.1.8)	FIG00060024	ff	atgtttccgaggattgcggaaataattctcgaagagtctcctgtccctttttgggactggttaaaacaagtaggagtaaaagaagctgtaggactgcttcctcgaagtccaccagactggagaaaggaaagcattgacacgccttggagttactcttccctatcaaaatataaaaggatgctaggggaaaacgggttaaagttagtggcgatagaggacaatcctcccatgacaaaggtgaaactgggtcttccaggtaaagaggaggaattagacgcaatagcaaaaatgatagaaaatatgggaaaattagggattgaactctggtgttataattggatgccattgggttggataagaacaagaactgggcttgcaggacgaggaggttcaagggta…	MFPRIAEIILEESPVPFWDWLKQVGVKEAVGLLPRSPPDWRKESIDTPWSYSSLSKYKRMLGENGLKLVAIEDNPPMTKVKLGLPGKEEELDAIAKMIENMGKLGIELWCYNWMPLGWIRTRTGLAGRGGSRVTGYFHDDLKEDPPPYFGKVDSSTLWKSLKDFLDYIVPIAEQSNVKLAMHPDDPPVDEVRGVARIMNSVESYDRLLSLKKSDYNGITLCQGNFTLMTDDLPATIRHFNNKIFFVHFRDVKGNKYNFVETFIDEGKTDLVKVARAYREIKFDGIMRTDHTPTLTGDKEIVPGYSYLARLHAIGYIQGLFRGILDDEKS	green	1	0	Unique
fig|1160895.6.peg.301	gi|851189503|ref|NZ_JFZT01000015.1|	Protein coding gene	129631	129482	-	hypothetical protein			atgaggaaaaaaggtgaaagacgggaattaaaaaaatatgatacatcactaaaccttaataaaataaacgttggtcaaggagttaggagaaatttaacatgcttacaaagaaaatatggagtaatataccttcgcgctggtcttccttaa	MRKKGERRELKKYDTSLNLNKINVGQGVRRNLTCLQRKYGVIYLRAGLP	green-grey (small prot)	1	0	Unique
fig|1160895.6.peg.302	gi|851189503|ref|NZ_JFZT01000015.1|	Protein coding gene	129789	130559	+	3-oxoacyl-[acyl-carrier protein] reductase (EC 1.1.1.100)	FIG00621114	icw(1);CBSS-246196.1.peg.364	atgtcaattgattatggattaaaggataaagttgcaatagtaactggtggatccaaaggtattggagaaggtatagctaaaaagttcctagatttaggaatgaaagttgtaatcatcgatgtattcccaccacgattaaaggatattctcttcataaggtgtgacgtatctaagtctcttgaagttaaggatgcagttgatagaagcattaatgaatttggtcaaatagatgtattagtaaataacgctggaaaagaactttatggaaacgttgttgagcttcctgaggaggtatgggacgaaataattaacgttaaccttaagggtgcgttcttaatgagcaaatacgtcattccttatatgctaaagaaagggaaaggaactatcataaatattggt…	MSIDYGLKDKVAIVTGGSKGIGEGIAKKFLDLGMKVVIIDVFPPRLKDILFIRCDVSKSLEVKDAVDRSINEFGQIDVLVNNAGKELYGNVVELPEEVWDEIINVNLKGAFLMSKYVIPYMLKKGKGTIINIGSVQSLTPTRRASAYVASKGGILMLTKSIALDFAPNIRCNAVLPGSIRTPLLEWAAELEVGKERIEEKIEEWGKAHLLGRVGTPEEVANVVAFLASDLSSFITGQAIVVDGGLTNQIPISTPKS	orange	26	53		Core			6	4	2	2	5	3	2		7	10	2	8	4	4
fig|1160895.6.peg.303	gi|851189503|ref|NZ_JFZT01000015.1|	Protein coding gene	131358	131035	-	hypothetical protein			atgcctaaaatatatttgagagaattcaaggttaacgaattactagaactactcagaagggaggaagtaaatcttgttaaaaagggaaaatttctagagatggaaattaaggaggaagataacattattatgattaaggaaaaactaagggtaagaagtaagtttataccgcctaattctcctcttctagccttatccattaggttacttatccacgaagaatttacagaagctgaaatcaattatgttgggaaggaaaaaataatttttcacttaacgaacgatcatagcgcttcagataaactcactatggtaaagtcttaa	MPKIYLREFKVNELLELLRREEVNLVKKGKFLEMEIKEEDNIIMIKEKLRVRSKFIPPNSPLLALSIRLLIHEEFTEAEINYVGKEKIIFHLTNDHSASDKLTMVKS	green	1	0	Unique
fig|1160895.6.peg.304	gi|851189503|ref|NZ_JFZT01000015.1|	Protein coding gene	131927	132055	+	hypothetical protein			gtgataaagagagtttataaggttaaggataagacggtgagtgtagagtattttgaggtagaaggtgaacagcttaaggaactgaactttaggtgcaaaagtttggaagagagatattatctcaagtag	MIKRVYKVKDKTVSVEYFEVEGEQLKELNFRCKSLEERYYLK	green-grey (small prot)	1	0	Unique
fig|1160895.6.peg.305	gi|851189503|ref|NZ_JFZT01000015.1|	Protein coding gene	132019	132159	+	hypothetical protein			gtgcaaaagtttggaagagagatattatctcaagtagtcaaggtgtgtgagagcgagaaaataaaggttttcggatatgaagataggtttttgatgataagggaggagttgcagaattcacactatatagagttatattga	MQKFGREILSQVVKVCESEKIKVFGYEDRFLMIREELQNSHYIELY	green-grey (small prot)	1	0	Unique
fig|1160895.6.peg.306	gi|851189503|ref|NZ_JFZT01000015.1|	Protein coding gene	132287	132403	+	hypothetical protein			gtgcccttacggtttgctaaaaacaactcattaatgaacgagaaagagtataatcaacttatcagtgaaaaaatgaagaaatttgacgaggaactagttaagataccattcctttag	MPLRFAKNNSLMNEKEYNQLISEKMKKFDEELVKIPFL	green-grey (small prot)	1	0	Unique
fig|1160895.6.peg.307	gi|851189503|ref|NZ_JFZT01000015.1|	Protein coding gene	132738	132400	-	Conserved protein			atggacaagtactatttagcacttttaggagaagctggagctactggtctagctaagggtatatatctggtacgtaaaaatgaaaggttctttagagcttacaaaaacgagttaagtcactgggagtattttaagcagttcaaaaagagctatttagagaaacccacatattatgggctcctaattttaggtttagtagtaggcttaatggaaatgcgtgtaataaagaaagtagttaataaggttgagagccaggcattagacttctattataagaacttcgaaatcaaagggaggatagctgagatagttgaggatgaaaaacatcatttcctctaa	MDKYYLALLGEAGATGLAKGIYLVRKNERFFRAYKNELSHWEYFKQFKKSYLEKPTYYGLLILGLVVGLMEMRVIKKVVNKVESQALDFYYKNFEIKGRIAEIVEDEKHHFL	blue	10	9						1	1	1	1		1		1	1		1		1
fig|1160895.6.peg.308	gi|851189503|ref|NZ_JFZT01000015.1|	Protein coding gene	132945	133181	+	hypothetical protein			atggatgaaaaggttgttgataaacaaggaagggtatacttagggaagtggtactctgggaaaaaggtgtttgtctttgagtttaacggtatggttataatcacaccttactctgtagtagctgaagaactaaaggacgtcgagaaacaggccttatctagaagtctggactttaacgaagaggaggctttgaaagcgtcatggaagaacgtagtgaagtccttgacacaaacgtaa	MDEKVVDKQGRVYLGKWYSGKKVFVFEFNGMVIITPYSVVAEELKDVEKQALSRSLDFNEEEALKASWKNVVKSLTQT	green	1	0	Unique
fig|1160895.6.peg.309	gi|851189503|ref|NZ_JFZT01000015.1|	Protein coding gene	133145	133528	+	125aa long hypothetical protein			atggaagaacgtagtgaagtccttgacacaaacgtaataatttcaaagaaagaaattgaaggaatagtaacattaccagtattaatagaactgatgaactacctacttgaacagtataattactatgcagggaaaggagaaaagaggagggctatgggctacttaaacgagatattaaatctcccaatactattacgaagggcaagattgtcaggcttcgatttagacgatgtgagagatattgtttattatattgttgaaagacacgtagaccctactgacgcttacttagctttaatttcaaagaagtttggttgggtaatagtgactaaagacaaggactttgagaggcttagtgacgtagcgaagactagagatccctaa	MEERSEVLDTNVIISKKEIEGIVTLPVLIELMNYLLEQYNYYAGKGEKRRAMGYLNEILNLPILLRRARLSGFDLDDVRDIVYYIVERHVDPTDAYLALISKKFGWVIVTKDKDFERLSDVAKTRDP	yellow	4	3						1								1				1
fig|1160895.6.peg.310	gi|851189503|ref|NZ_JFZT01000015.1|	Protein coding gene	135524	134679	-	hypothetical protein			atggagtttgagaagatatcccttgatgggaaagaggcaattattatgcgtaaaggaaaggagaataagcttatagtagtcttagagccttatggttttcatccgggtaaaccgttcctcaacttgatagatataccagaaggttatatggttgtagaaccagacggttctctcggtaaaccatgtaactttgtctcaaaggacgataggttctctaaccttatgaagggttcgtggttttatggaaattattcggatgttgtccttagagttattgaaaggttcgcaaaggaagtgaatcatgtaattttagcaggtgcctcaatgggtgggtggggagctctaaatatagcctctaaatatccagaaaaatttgatgcagtaatagtctcttcagcc…	MEFEKISLDGKEAIIMRKGKENKLIVVLEPYGFHPGKPFLNLIDIPEGYMVVEPDGSLGKPCNFVSKDDRFSNLMKGSWFYGNYSDVVLRVIERFAKEVNHVILAGASMGGWGALNIASKYPEKFDAVIVSSAPSMFGKSFFNVKGNSELLAKMMDSDKDTAIAYFTDMLETMDNLFSEGKLLSTVKIDNEKVSLDESLYSAWKKEFPINKVNSDLSKTKLFISVNWFDTTTMLSNEKLHEKLREINVAHEYQVFLGKKKGSHYYGMIEGIRRGMEFLKSL	green	1	0	Unique
fig|1160895.6.peg.311	gi|851189503|ref|NZ_JFZT01000015.1|	Protein coding gene	136134	135643	-	Hypothetical; Conserved			atgacttcaatagacattccagaaggaatttaccttgaattaaagaaaaaatcagaaatttccaacaagcctattgaggatattcttactgatatcgtccttagcacactaaatacggaagaggaaataagagttcttcagagtcttagttacgaaatggagaaaagaggggatctcttagaggagaaaggtgatctagtaagtgctggtgaggcatactggaagtccttatctttcatcttgaaggcaataggattaaggctcggtttcgagatctcaacatatcaagattatttctccattattgactacctttcatataagacgggaagaaattctcttattgtagattttctaaattctgagaaactccatggagaatttcatcctagaccccag…	MTSIDIPEGIYLELKKKSEISNKPIEDILTDIVLSTLNTEEEIRVLQSLSYEMEKRGDLLEEKGDLVSAGEAYWKSLSFILKAIGLRLGFEISTYQDYFSIIDYLSYKTGRNSLIVDFLNSEKLHGEFHPRPQDDNSFTIRRSHLKTLLTVLRQMITQTEITY	red	8	7						1	1	1	1		1						1	1
fig|1160895.6.peg.312	gi|851189507|ref|NZ_JFZT01000016.1|	Protein coding gene	152	514	+	ABC transporter, ATP binding protein			ttggagttttatgaggtagttaaagcacttcatcggaaaggggtaactttcttcatctcttctcacatactttcagagttggaaaaaatagtaactcacgtggttttcattgatcaaggaaagattacattctcaggtaagataaacgatgcattaagtgctggagatgaaatatttcttttagttgataatcccgaaaaagctcagagaatccttggtttaggagaacttgaaggaggttacctaagggttagaggtaatttaagagaggttgtagataaactcgaggatggaggagtaaagattattagcttaaggaggtcttcccttgatgaggctttcaagaagtttacagatatttag	MEFYEVVKALHRKGVTFFISSHILSELEKIVTHVVFIDQGKITFSGKINDALSAGDEIFLLVDNPEKAQRILGLGELEGGYLRVRGNLREVVDKLEDGGVKIISLRRSSLDEAFKKFTDI	green	1	0	Unique
fig|1160895.6.peg.313	gi|851189507|ref|NZ_JFZT01000016.1|	Protein coding gene	483	1223	+	hypothetical protein			atgaggctttcaagaagtttacagatatttagaataatattcaaggaaaggtatagagatccaaccttagagttaatccttccaactatgctattatccaacgtgttcctatcagctttttacgagagatcagggtttgagctttttggaatagttctagctttcataccaataattagcgtgtcggagactttagctttttccttaggtttgagaaatatagtttttgtaacaggagaccatatgtatagaggaagtataatctccttcttaatgtctccaataaaaagggaagagctgtttgtttttatttacatttcggacgttgtattgcccttattattttgggtctcttcaaccttgttctattcatttatggcagaaataggagtacctccg…	MRLSRSLQIFRIIFKERYRDPTLELILPTMLLSNVFLSAFYERSGFELFGIVLAFIPIISVSETLAFSLGLRNIVFVTGDHMYRGSIISFLMSPIKREELFVFIYISDVVLPLLFWVSSTLFYSFMAEIGVPPLLYLTFISGYFFAENVTFLLTILFRSPGVSTLISMFILGGTFILGGSINYYLLIQGFYNHLYLTSFTNPYVLWIVYSLGKNVLPQIVFGVEIDLILAVLALTLTFVKFMRLEV	blue	12	11						1	1	1	1	1	1	1		1	1		1	1
fig|1160895.6.peg.314	gi|851189507|ref|NZ_JFZT01000016.1|	Protein coding gene	1220	1759	+	hypothetical protein			atgaaaagtgtcttgatagctataggaatagctctactttccttaagcttaatatctattaatgcgcatataacttttactagaacgttaactcaaaaaccatttacaatatctatcccatctactgcagttggagtaattacaatatcctcaaattcttctaacattacagtatacataacgatttctcataatggtaagatctctatagagaaattgccttattccacagatctttcacctggaaaatgggtaattgaaggatataaacagattcagtcagtaattgtcaaaaaaattataaacgaaactgagagtttaaagtgcggcaacattacaacgcaaaaagttattaaccaatcagttaaggagatatcaggtactgtaacatctcccgtt…	MKSVLIAIGIALLSLSLISINAHITFTRTLTQKPFTISIPSTAVGVITISSNSSNITVYITISHNGKISIEKLPYSTDLSPGKWVIEGYKQIQSVIVKKIINETESLKCGNITTQKVINQSVKEISGTVTSPVYVKITILKVNPLAHTLEVKLIGLLMIFSGIILWILEKIKxFPIKLI	red	7	6						1	1	1	1	1	1
fig|1160895.6.peg.315	gi|851189507|ref|NZ_JFZT01000016.1|	Protein coding gene	2224	1901	-	hypothetical protein			atgataaactcaggtaaagatcaaaaacccaagatattaactgggctaactttagctttggtagggaagcaaaagcaattattcgatgatattcaagtaatattctttggtcccagtgagcagctaattgcggaaaacgatccagatgtaatgagtatgctcaaccaaatgatgagcatagagaaagtttacgcgtgccaacttgtaggagactctatgaaaataacggataaacttaaggcaatttcaggtctaaatgtaacgttggtaggtcccttaatcgcagacttagtatctaaaggctatgaaatattaaatttttaa	MINSGKDQKPKILTGLTLALVGKQKQLFDDIQVIFFGPSEQLIAENDPDVMSMLNQMMSIEKVYACQLVGDSMKITDKLKAISGLNVTLVGPLIADLVSKGYEILNF	yellow	3	2															1		1
fig|1160895.6.peg.316	gi|851189507|ref|NZ_JFZT01000016.1|	Protein coding gene	3973	2360	-	Acetyl-coenzyme A synthetase (EC 6.2.1.1)	FIG00022631	idu(7);Pyruvate_metabolism_II:_acetyl-CoA,_acetogenesis_from_pyruvate idu(7);Ketoisovalerate_oxidoreductase	atggacaatcaatcttattattatgattatcagttaacaatagataaaatcctagattctggctgtactacatttcccaatcaagaaatagtttacagggatctaaggagatacactttttcctcattttctgaatcagtaaaaagactaaaaactggattaagaaggttaggagtgaggagaggggataggattggcgttattgactgggatacagatgtctttctgcatttatactacgctattccttcattaggttcaactctccatacagtaaacataaggtatcccccagatctcataataaagacaatattgcaggccgaagacaagtacctaattgtaagggatgagtttatgccacttgtagagaaagccaagaatttgataccaccagga…	MDNQSYYYDYQLTIDKILDSGCTTFPNQEIVYRDLRRYTFSSFSESVKRLKTGLRRLGVRRGDRIGVIDWDTDVFLHLYYAIPSLGSTLHTVNIRYPPDLIIKTILQAEDKYLIVRDEFMPLVEKAKNLIPPGMKIITYNDNKEKVKSDVQSINFWDLIESNEPSEPEELNERTEATLFFTSGTTGEPKGVSFTHRDLVLHALSVSLVGSRPPINISSSDVYLILVPMFHVHAWGYPYVFMISGIKYVLPGKYDYGNILRLMDKEKVTFSAMVPTILYLLITHPDSQSFSHVFKRWRVVIGGSALPEGLARKAKELGITVVGGYGLSETAPVLTVGFYNSLIMNSTEDQKFMEQITAGTTIPLVELKVIDPATNSVVKGKKIGEIVVRSPWLTKEYYKD…	blue	10	58					6	2	4	4	4	6			12	12		8		6
fig|1160895.6.peg.317	gi|851189507|ref|NZ_JFZT01000016.1|	Protein coding gene	5213	4011	-	Butyryl-CoA dehydrogenase (EC 1.3.99.2)	FIG00009149	ff	atggtcttaccattcagcggatcggaggcgtactccataaacgtaaaccagaatcacgagatctttagaaaatcagtaagggagttcatggagaattatgtatcacctcaggtagagaggggagagaaggaaggaaaagtgcctgatgaagtattacagaaggcaaaagaattaggactttatggcatacaagccccagagaagtatggaggacagggaggagatatgttaatggtcgcaatagctcaagaggaaatgactagagtatggccctcctttgctactaggatatcaattggaggactctatatgtcacctatacttctttatggtacagaggaacaaaaggtaaaatatgtcactccagtagctaaaggggaaaaggaagctgcatttgca…	MVLPFSGSEAYSINVNQNHEIFRKSVREFMENYVSPQVERGEKEGKVPDEVLQKAKELGLYGIQAPEKYGGQGGDMLMVAIAQEEMTRVWPSFATRISIGGLYMSPILLYGTEEQKVKYVTPVAKGEKEAAFANTEPVAGSDVSGIRTVAKKVGNKYIINGKKIFITNGGYADYFVVTARTSPPEPNARWKGISMFIVEKPWKGVKVESRIETIGLKASYTAELLFDDVEVPESNLIGEEGMGFKYAMAAFDRTRVGVAAQGVGAAQGALEKMVTYSMQRSAFENSLINFQMVQEKISESLTEVNAARLLTYWAASLFDKGEENEAIIAASMAKFFSTEVAEKVAIRAITIHGGYGVSASAGVERYLRDVEVMKIYEGTNDIQKLTILKESAKRLLGLRL	orange	28	59		Core			6	3	5	5	6	6	3	1	7	9	1	6	1	6
fig|1160895.6.peg.318	gi|851189507|ref|NZ_JFZT01000016.1|	Protein coding gene	5303	7288	+	3-hydroxyacyl-CoA dehydrogenase (EC 1.1.1.35) / Enoyl CoA hydratase (EC 4.2.1.17)	FIG01262045	icw(1);n-Phenylalkanoic_acid_degradation icw(1);Polyhydroxybutyrate_metabolism icw(1);Isoleucine_degradation icw(1);Fatty_acid_metabolism_cluster icw(1);Acetyl-CoA_fermentation_to_Butyrate idu(2);Valine_degradation idu(2);Butyrate_metabolism_cluster	atggatatagaacagattaagaaaattctcgtggtcggttctggcacaatggggcacggaattgctgaggtttttgcgttaagtggatacgaagtgtacttaagcgatatttctcaagatattgtaaatagtggaatgcagaagataaagtggagtttagaaaaatttcatgaaaaagggagattaaaggaaaacgtcgaccatataatggctagaattaagccaatagttggtttaagcgaacaggttaaagacgttgactttgcgatagaggctgcggtagagagattagatctgaagaggcaaatattccagtcccttgaccagacattaaaggaagaagcaatactcgctacaaatacaagcagtcttcccattactcttatcgccagatcgaca…	MDIEQIKKILVVGSGTMGHGIAEVFALSGYEVYLSDISQDIVNSGMQKIKWSLEKFHEKGRLKENVDHIMARIKPIVGLSEQVKDVDFAIEAAVERLDLKRQIFQSLDQTLKEEAILATNTSSLPITLIARSTKREDKVIGMHFFNPPVLMSLVEVMKGEKTTDQTAKIVYELAKRIGKQPVMINKDVPGYLVNRLLFGIFNGSCIIVEKGLASFTEVDAAARYKLGFPMGVFELMDYTGIDVVYLINEGWKQLGIELPGCSLIDEKFKMKEFGVKSGKGFYAYPSPGKYSKPDIPIELKDKVDPSLIIAGAVNEAARLLRNGVSSKEDIDLSVELGLGLPKGILRYADEIGIDNVVNAISKLKLESNNEFYNVDALLMQMMGSNKLGVKTGEGFYIYN…	blue	9	13			EZQ11226	hpcD-hbd-Bifunctional crotonyl-CoA hydratase/3-hydroxybutyryl-CoA dehydrogenase			1	1	1	1			4	3		1		1
fig|1160895.6.peg.319	gi|851189507|ref|NZ_JFZT01000016.1|	Protein coding gene	8338	7757	-	Transcriptional regulator, TetR family			atgtacgtcccaaaaactgaaagaggaaaggaaactgtaaacagaataattacgtcctctcttgaactttttgctgaaaagggattttcttctacaagtataaacgacataacagagaaagctggagtagctcatggcttattctatttctattttaggactaaatatgatattcttgataatattgtaaaaatagttaatttagatatgcgtaaataccttaaactcagtactatgggactagataaaaggatagaaatagaaaaagtaggaatgcaaaagtttctcgaatggatgaaaatcaataggaaatattatagaattcttatagaagctcaagtacataaaccagaatcttacacttggtattttgagacattatcaaaaagatattccgaa…	MYVPKTERGKETVNRIITSSLELFAEKGFSSTSINDITEKAGVAHGLFYFYFRTKYDILDNIVKIVNLDMRKYLKLSTMGLDKRIEIEKVGMQKFLEWMKINRKYYRILIEAQVHKPESYTWYFETLSKRYSEELRKAMDEGQIIKVNPELLSYIFIGIGHMLGLRYVLWHNDGLTERDMRDLNLIIERMVSP	red	5	4													1	1		1		1
fig|1160895.6.peg.320	gi|851189507|ref|NZ_JFZT01000016.1|	Protein coding gene	8682	9869	+	3-ketoacyl-CoA thiolase (EC 2.3.1.16) @ Acetyl-CoA acetyltransferase (EC 2.3.1.9)	FIG00000004	idu(1);CBSS-246196.1.peg.364 idu(1);n-Phenylalkanoic_acid_degradation idu(1);Ethylmalonyl-CoA_pathway_of_C2_assimilation,_GJO idu(1);Archaeal_lipids idu(1);Polyhydroxybutyrate_metabolism icw(1);Polyhydroxybutyrate_metabolism idu(1);Mevalonate_Branch_of_Isoprenoid_Biosynthesis idu(1);Isoleucine_degradation idu(1);Fatty_acid_metabolism_cluster idu(1);Biotin_biosynthesis idu(1);Lysine_fermentation i…	atgttagatgaagtttacttggtagatttccttagaacgccttttactaagttttcaagaaaagaaccgcaaaaggatttattctataacctaagacctgaggaacttgctggaagagtgattagggagttaatagagagaaataatataaatccacaagacattgaagagatagttactggttgtgcccttcaggttggagaacagtggagttatggaggaaggcatgagatatttgccggaatgttaccgtacaccatacctaccatggctattgacagacaatgtgcgtcctctttaacgtcaatttcaactgcttccatggagatttcgacaggaatggctgacattgtaatagctggtgggatagagaaattgtctaaagtacctatgtatgat…	MLDEVYLVDFLRTPFTKFSRKEPQKDLFYNLRPEELAGRVIRELIERNNINPQDIEEIVTGCALQVGEQWSYGGRHEIFAGMLPYTIPTMAIDRQCASSLTSISTASMEISTGMADIVIAGGIEKLSKVPMYDNPNIEINVNFLKDPKYSDYDLQVGYVMGLTAEKLAEEAKISREEMDRFSLRSHQLAYRAFQGGFFKREIMPIRVKVEDSDREIDQDQSIRPDTSLEKLLQLPPSFKPNGVITAGNSAPLNTGASYVLLMSKRSIEKYGLTPLAKIKSFGYAGVPPDVMGKGPIPASKKALEKAKLQVKDIGIWEINEAFAVVVLNTIKELGIEEEKVNKRGGAIAIGHPLGATGARLVGTLARQLNIDGEDYGIATLCVGGGQGGSIVIERA	orange	28	16		Core			1	1	1	1	1	1	1	1	2	2	1	2	1	1
fig|1160895.6.peg.321	gi|851189507|ref|NZ_JFZT01000016.1|	Protein coding gene	10102	11064	+	Potassium channel protein	FIG00006661	ff	atgatagccccgtattcggttttgagaaaaattctccttcaaattattctccttggaattgcggtttatttgaatgcattaatatttattgtttatcagcatctagattggatttcagctatttatgcaggcgtaaatgtaattactactgttggactttatgctccaaatatctctcaaatgccttctacagagaagttattccttattctcactataatatttgctgttggactttatacaagtataattcaagctatagtctctacagtagttaagagaagctcttggattgacgcgaaagcaagatggaggggaactcatatgaaagggcatactgttttaataggccacggaaacgtaattattagtgcagttaaaagaatggaaaaacttggc…	MIAPYSVLRKILLQIILLGIAVYLNALIFIVYQHLDWISAIYAGVNVITTVGLYAPNISQMPSTEKLFLILTIIFAVGLYTSIIQAIVSTVVKRSSWIDAKARWRGTHMKGHTVLIGHGNVIISAVKRMEKLGVDYVVLTHSSELASKISGDKVVLGDPKDDKNLLSAGIKEAKNAIISMGDDMETLVITLKVQKLNPPLQVISVIKDPSLTDVFKTGGADLVIPYDEIVGRITAAAAVSNNVAGIVFPDRSEENFVLGIFQVRKKAKINELPKDIVPLIIIRGNQLDPYFSRDAELKEGEQLVVLGNPNLFKKIRELLE	orange	26	12		Core				1	1	1	1	1	1		1	1	1	1	1	1
fig|1160895.6.peg.322	gi|851189507|ref|NZ_JFZT01000016.1|	Protein coding gene	11929	11747	-	hypothetical protein			ttgagttcaaaaagaggaggctttgaaggtaacatagaggaatgtatttatgtcctttacgttaacgttaatatgaatgtctcaaagaaagaagtaaaagggattatagccctgctaattaataactattcatcagaaaagtacaactacttagccgaaagggaaatagaaagggaattttaa	MSSKRGGFEGNIEECIYVLYVNVNMNVSKKEVKGIIALLINNYSSEKYNYLAEREIEREF	green-grey (small prot)	1	0	Unique
fig|1160895.6.peg.323	gi|851189507|ref|NZ_JFZT01000016.1|	Protein coding gene	12093	12410	+	hypothetical protein			atggctaagatgttagctaatattggaatgggaatgaaaatgaaagaggcagatcctaatataacgattgaaatgatattccttactccagctgtcgaagcgttaaataaaaaacaaatgatcttttctccaatacttgaggcaataaggaacgcaaagaagcataatattaagattgttgcatgtgaggttgcaatgaaaaatgtaggattagataaagagaatatagaggatggaatgatagatgaatttgctccagtaggtggaatatatgtattaaataagataaaagaaggatatgaaatattaacaatataa	MAKMLANIGMGMKMKEADPNITIEMIFLTPAVEALNKKQMIFSPILEAIRNAKKHNIKIVACEVAMKNVGLDKENIEDGMIDEFAPVGGIYVLNKIKEGYEILTI	yellow	4	3						1									1		1
fig|1160895.6.peg.324	gi|851189507|ref|NZ_JFZT01000016.1|	Protein coding gene	13634	12414	-	Major facilitator family transporter			atgcaaaataagggagaaaataaacttctaatctccttattaatagctttctttttaggaggctttgagttaacagtctcaggtagtttaaatcagataatagctagtacttttaactctccttctatggcacctcttgtaatttcagcgtatttagcaggtagcgtaataggaagttttctctttggaattcttgtagattctttcggacggaagagaacgttagaaattggacttatagtttttgtattagcctcttcattgattgcaatttcaagcaatgcgttcgaatttctcattcttcaagggattcagggtttagcgataggtggtgatagcacagcagcatctccaactattgtggaaatgataggaaaaaattggaggggaaaggccttt…	MQNKGENKLLISLLIAFFLGGFELTVSGSLNQIIASTFNSPSMAPLVISAYLAGSVIGSFLFGILVDSFGRKRTLEIGLIVFVLASSLIAISSNAFEFLILQGIQGLAIGGDSTAASPTIVEMIGKNWRGKAFVIVSTVWFLGDMLASIIGLYLLSFLPPSEVWRYSYLFALFLVIPFVFIRFTLKESQVWKEFGVIKRKFTSLQKRNIILFTVISSIDSIVAYVFPFILIPDFIAPYLGFSSSGAVSFTDDAILGATLSSIIGGFTLVLGLIDRLPRKSSMIIGRTYMLISFGIMILPIYLKSPLGIILVFAAISFLSPLGLFAAGLASTEVFPASIRGKVVGIVTGISSIVSAIAPIIFFSLSSSLGLLFSMIVLIAFIGIDVSSVLILRIPNTTNI…	yellow	3	2						1											1
fig|1160895.6.peg.325	gi|851189507|ref|NZ_JFZT01000016.1|	Protein coding gene	15367	14321	-	Outer surface protein of unknown function, cellobiose operon			atgttcatgagaactgtaggaattacgtttttccccggttggagggaaagattgggaggttttgaaagcacaataaaatcggcgtgggacatgggatttacagagatctttgttggtcttggccctggaactcactggagaacgccagttacggaagcaataaaactgggtaaggatattatgaagagagcccaactcatgggatactatgttttctcggatataagtccgtctatactctcacagctcggcataggtattcaagagatctggaaacttagagatatgggaataaccggagtgaagttggactatggttttgccatagacgcagttaatcccataatctctcaagggatgtacgttgaactaaatgcctcaactgtaactgaggaagaa…	MFMRTVGITFFPGWRERLGGFESTIKSAWDMGFTEIFVGLGPGTHWRTPVTEAIKLGKDIMKRAQLMGYYVFSDISPSILSQLGIGIQEIWKLRDMGITGVKLDYGFAIDAVNPIISQGMYVELNASTVTEEEARKLTEIITTEKIRASHNYYPVPFTGLSLEAVKRRSSILEGMGIRVGGFIPTSDFKLRTTAEALRELPPKIASQVLFSLGVSRVLIGDPFPTWKDLAEVSRSRREDWITVRLRPYPGIIGDIFGRLFVLDKDKEYAIVGFNPLPLYVPPKNTVMRRRGTVCLVNEKREFTEVWIMKRDAPPDPAFNVIGEIGEEDLRLIELSSKVVFEAHSPIKP	red	5	5					1	2								1		1		1
fig|1160895.6.peg.326	gi|851189507|ref|NZ_JFZT01000016.1|	Protein coding gene	16848	15874	-	Glycosyltransferase involved in cell wall biogenesis (EC 2.4.-.-)			atgcttatttcggtcttggtaactgcctacaagcgtaaggagtatttgaaacaagcggtagactctgtgctctcccagggagatgacgattcagagataattgttgtaaaggactttccagagttagatgattacttgatggaaaagggaattaaatcgataagatgcgaaagaaaggagcaaggattacgtgtgtacatgggattactaaaggtcgaaggggagattgtcgtattcctagacgacgatgacatgtttcttccaggcaagctaaaagcagtaagggatgcatttgcacgtggagtcgacttttaccataacgagttcaaattgattgatcaaaacggtaatgaaataaaaaggccaaacaataggagactaagtaggatttcaggtaga…	MLISVLVTAYKRKEYLKQAVDSVLSQGDDDSEIIVVKDFPELDDYLMEKGIKSIRCERKEQGLRVYMGLLKVEGEIVVFLDDDDMFLPGKLKAVRDAFARGVDFYHNEFKLIDQNGNEIKRPNNRRLSRISGREEVLIMSKKEALRKLGSLHPIAVNSSSIAVSTNVLLEASEYLRKVTRNIDGFFLYSALRSEKPLAIDLRELTAYRIHALNSSITLARDFQSFLTERGEYLLLMENNWHIFQDMLKGNWAEDYASFYLEATKCLRRSMGFGETRLSECLGLVFNKYFRGYGDPWKIFLLTNMFPKFVRLYLWRIYWKLKVRE	red	7	8					1	1	2			1			1		2			1
fig|1160895.6.peg.327	gi|851189507|ref|NZ_JFZT01000016.1|	Protein coding gene	17677	17015	-	Conserved protein			ttgaaattcgaggcaaagaaggcattcttcgctgccaactccagatattcagccaaggctataagccagatgtatgagataccggagcccagagtgatctaccctccagtagacgtcgaattctactctagagcatttcaaatacatgaaagggaggacctattcgtgactgtggggagaatagagaggaacaagtcattggaaaacgctataacaatttctgccatgactggaataaagggtgtaatagttggatccctctctgatagaagatatctcaaggagattatctcaaagaagaaaaggatgaacgctaacgtcgatattttgcctaaccttcctcgtgaggaattattaaaaataatgggaagagcaaaggcttacttccaccctagaata…	MKFEAKKAFFAANSRYSAKAISQMYEIPEPRVIYPPVDVEFYSRAFQIHEREDLFVTVGRIERNKSLENAITISAMTGIKGVIVGSLSDRRYLKEIISKKKRMNANVDILPNLPREELLKIMGRAKAYFHPRIGEHFGIPVVESMAAGLVPVVPRESGAYEVVPEFSYSSLEEAVEQLKRAVSAEDKVRRDMHERAKPFNRSRFKAEILSWLREGVGANL	yellow	3	2										1					1
fig|1160895.6.peg.328	gi|851189507|ref|NZ_JFZT01000016.1|	Protein coding gene	18900	18106	-	Glycosyltransferase involved in cell wall biogenesis (EC 2.4.-.-)			ttgaagacgattaacggagaaatagttgcgccactcgatgatgatgacgtgtttttgcagggaaaactcagatcaatccaggaggcatttagtaacgatatagatttttacaggaacgaagtggtcgctatagactcggaaggaaatgagattaattccccatttgataggagtgaaataaggaaaatcgtacgggctggagaccacgcaatagtagataagagagaggcgtatacaaaattcaagtccaacgtagatctcctgacttttaacaatagctctattgcgatctcaacggatttgcttaaaaagcattctgagtacctaaggaaaatagagaggcttacagacgcttttttcttttatatctccctaaatagtaataagaagatttttata…	MKTINGEIVAPLDDDDVFLQGKLRSIQEAFSNDIDFYRNEVVAIDSEGNEINSPFDRSEIRKIVRAGDHAIVDKREAYTKFKSNVDLLTFNNSSIAISTDLLKKHSEYLRKIERLTDAFFFYISLNSNKKIFIDLKKLTGYRIHGENSSIRYLNTFEDFLAYMRQFYMSRERDWENIKEAMETEWAKDYVTVFYLFTKCLRESIEGRHEDRMECIRVGLDRYVNGYIVPKKVLLLSLLPHSLQRSLWKRVWKNQVKSLNPSSLL	green	1	0	Unique				1
fig|1160895.6.peg.329	gi|851189507|ref|NZ_JFZT01000016.1|	Protein coding gene	19354	20550	+	398aa long conserved hypothetical protein			atgattaagctcggcatagtttacgatcagttcctttatccttggtttggaggtgggggagctgtacatgcctttgaggtagttaaacgattggctaaggacttctccgtaatttactttccttctactcaagtattcaatgtaccgtctgatactcttataaaaaaagcaaaggaattagaaacttacggaataaaaatttcagatgagttctacgaaatgaacgaaaaaaatatgaaagccaatccaaaatccattctagaaaaatataaactagatgttgatttcctttacgaaccagaccataggtctcctgatatattttatttaggaaagagattaggaaagtttgggctaacgattcacgtaccccttttttataaggactcacttaattac…	MIKLGIVYDQFLYPWFGGGGAVHAFEVVKRLAKDFSVIYFPSTQVFNVPSDTLIKKAKELETYGIKISDEFYEMNEKNMKANPKSILEKYKLDVDFLYEPDHRSPDIFYLGKRLGKFGLTIHVPLFYKDSLNYLRRLVKFYKVTPSGKGFYTRFLYNELVAKPRYRKLLRKFPPTFIASVSQGSLEESGVQGEVIIPGNAFDPSLLKYRNKGKEDYIVFWSRLNQDKGLPEIPDILRILKGLGVNTRLILAGKFFNKYYETLFWKKVKKYNLNVEYLGFVEREKLDAIVSRSKALIYPSHVDGFSLVMLEALALGTPVVAYSIPAIRSVYKDLKAVKLVEEFNKVEMAKKLADILRLSEKEIEEEMNDNTLLNFLELHSSWDNVERSVKEIILKHLEK	blue	12	24					2		2	2	2	2	1		1	3	1	5	4	1
fig|1160895.6.peg.330	gi|851189507|ref|NZ_JFZT01000016.1|	Protein coding gene	21569	20910	-	hypothetical protein			gtgttatctacggctagcggaaatgaaaccatttatttattaacttcctcaaattacacatttattgtatatatttgtaattttgttagtggaggaaaagttccttttgcatttcttgtttcgtcaaccttacctcacaattttacgattcagaatggttatggttattattatttctttaacaacaacaggttagttcttgaaaaggataatgtaacagagattatttgtcagattagcggagaggacttttctttcaattcttcagtagctcttgcagttatcaaatcgttgaacaactggattcctagtttctcgttcttaaatgagaagtttaatattagcgaattcggagaggcacaagagaatgtaacgttcttggtagcggaaaatgggagt…	MLSTASGNETIYLLTSSNYTFIVYICNFVSGGKVPFAFLVSSTLPHNFTIQNGYGYYYFFNNNRLVLEKDNVTEIICQISGEDFSFNSSVALAVIKSLNNWIPSFSFLNEKFNISEFGEAQENVTFLVAENGSYAELYVCSYSNNISAEKVFNLFTFQLPIREIMGYNVTYFQGDLIAMKGNKIISFITRDSNFVFNKEKATDFIERLNNATLIEWLTT	green	1	0	Unique
fig|1160895.6.peg.331	gi|851189507|ref|NZ_JFZT01000016.1|	Protein coding gene	21538	21729	+	hypothetical protein			atggtttcatttccgctagccgtagataacactgaaaagctattagacttagattcatgttcaggatatattaaagtaattccaataaaaatgataaggaaaatagcaatcaaagagagaagtttcatggatcttcttttatccagagaatttaaaaaagttcttaaggtaaccatagatttctattggtaa	MVSFPLAVDNTEKLLDLDSCSGYIKVIPIKMIRKIAIKERSFMDLLLSREFKKVLKVTIDFYW	green-grey (small prot)	1	0	Unique
fig|1160895.6.peg.332	gi|851189507|ref|NZ_JFZT01000016.1|	Protein coding gene	22167	23525	+	Tbp-interacting protein tip49	FIG01143723	ff	atggttgagattaaagaggttaaagagccaataaagcaaagggcaagtatacactctcatataaaaggattaggtttagacaatcaaggaaaggctaaggtggtagctgatggactagtaggacaaactgaggctagagaagcttctggagtagtagtccaattgataaaacaaggcagaatggctggaaagggtattctttttgttggtccaccaggaacgggaaagactgccttggctgtagcaatagctaaagagttaggtgaagacactcctttcactgctattaacgcttcagaaatttattccttggagatcaagaaaactgaactattaacgcaattaataaggaagtctatagggattagattaagggaaaagagattagtttatgaagga…	MVEIKEVKEPIKQRASIHSHIKGLGLDNQGKAKVVADGLVGQTEAREASGVVVQLIKQGRMAGKGILFVGPPGTGKTALAVAIAKELGEDTPFTAINASEIYSLEIKKTELLTQLIRKSIGIRLREKRLVYEGVVKERKVKVAKSRMNPYSQVPVEAQITLATKEDNITVTVGQEIAQQLISLNVKKGDVIMIDAQTGKIIIEGKVKDFEGTKSYDIDSSKYIEIPGGQVKKEKEITTTFTLNDLDVNLAARNLTVSAIFSLFSERQIDEDIRKEADKIVKDWISQGIGEIIAGVLFIDDVHMLDLEAFSFLTRAMETDLAPILILATNRGITKIRGTDNESPHGIPLDLLDRLLIIPTRPYNAEEIKEIIEIRAEELEIELEPQAIEELTKLGSENSL…	orange	28	13		Core				1	1	1	1	1	1	1	1	1	1	1	1	1
fig|1160895.6.peg.333	gi|851189507|ref|NZ_JFZT01000016.1|	Protein coding gene	24119	24970	+	hypothetical protein			atgataatgagcattgtgctgactgaacccgctaaaggtaggaaaggaatttattactacattattgataacggtaagttggttcatatttctaaattcgcatctgaaataaaaaggagggacaataattttgagtatttgattgaccctaactcattgctagataaagaagtccttgaattcgggatatatgaggattattgtctttatctggaaaaatataaatcaagttctataaaaagaaggacaataggaaaatggttgtcttgtaaagatttggaaaggtacaagttagacgttaaagacgacaaactgaataaattattagagttatggagaaacagttacgtagaaaaaatgaaggagatttcctcgtttattcgtaagtaccaaatagac…	MIMSIVLTEPAKGRKGIYYYIIDNGKLVHISKFASEIKRRDNNFEYLIDPNSLLDKEVLEFGIYEDYCLYLEKYKSSSIKRRTIGKWLSCKDLERYKLDVKDDKLNKLLELWRNSYVEKMKEISSFIRKYQIDVVLPNFLSYHLYSLCGFPLTSLISNTEEAIKATEELMRTVLTIWVAIRILEVTEQESYVRELNFTRTSSLNSVSFKQQNYVLWYNPTLPFYGKLDLALTSLSSELKVGFLVGESNLPNLVTLSIDGKIKINNIGKKESELVFSALRNKSS	green	1	0	Unique
fig|1160895.6.peg.334	gi|851189507|ref|NZ_JFZT01000016.1|	Protein coding gene	26499	24976	-	Quinol oxidase (SoxABC), cytochrome aa3 subunit (SoxB)	FIG01276032	idu(3);Terminal_cytochrome_C_oxidases	atgaaaatatatcctaaatccgaattaggaattgcttttctttttacagcaggagcattgtcctggttattagcaatgggattagctgctctctggtttagaacaatattgctaactccccatataactcctggacctaattatgatccaggatctctttactattttttagtaacctttcacggacaagctggaatatttgttatagtacctgatctagcgttagcaatattcgcatattcgctccatgtaggtaagatgaatatatttcataagaagctggtcacgttagcgttttggatgataaaccttccattaatagttgaacaagctggaggcccattgacgggatggtatatgtatcctccattagccctacaacaaggtagttggttagta…	MKIYPKSELGIAFLFTAGALSWLLAMGLAALWFRTILLTPHITPGPNYDPGSLYYFLVTFHGQAGIFVIVPDLALAIFAYSLHVGKMNIFHKKLVTLAFWMINLPLIVEQAGGPLTGWYMYPPLALQQGSWLVYKGAMIGVAYFMIALICLGVMIAGYTMFADAYKSRPKNEKIPIFASYTMAFSGMFMPLTITALMACSLWYSLYFWARVPVNPLTWVVLFWFYGHPVVYYVPFPVFGGLYYLIPKFSGRSLFSERWARWNIALLFTFGTIAWIHHLQTWPLPVYIRAFITPTTLILAAGSGLTVLNLGLTIMTGKGYKWKDPVGLAAVIALIGFILAGLQALILPINPLNVIVHNTYYVVGHFHLMIWTIILVGFTAILLDMLRSKMAGLDFSELAR…	orange	28	32		Core	EZQ11233	SoxB (extra copy, distant)	4	3	3	4	3	3	1	1	1	2	3	2	4	2
fig|1160895.6.peg.335	gi|851189507|ref|NZ_JFZT01000016.1|	Protein coding gene	26830	26690	-	hypothetical protein			gtgggaaatccagttataaaatctgataggaaaatcttggtatattatgttaagaattacaaccgaaagcctcgccttttaaggtggggaggaggtcagatgtcctttagatataagttaaaaatttttggtctaacataa	MGNPVIKSDRKILVYYVKNYNRKPRLLRWGGGQMSFRYKLKIFGLT	green-grey (small prot)	1	0	Unique
fig|1160895.6.peg.336	gi|851189507|ref|NZ_JFZT01000016.1|	Protein coding gene	28297	27446	-	Pyruvate:ferredoxin oxidoreductase, beta subunit (EC 1.2.7.1)	FIG00003175	icw(2);Pyruvate:ferredoxin_oxidoreductase	atgctaatgagaggaaacgcagcatgtccaggatgtcctatacctagagaaattgacgctttgttagaagttaccggacaaaaaactgttttagtagtgccagcatcttgcactagcgttataatgggagataccaatggtatgccctcaagcgttcctgtagtacatagcgcgtttgctgcagcaccagctatagcctcaggaataaaagctgccctgaattctaaaaaggaagatgcgacagttgttgtgtgggcaggagatggtgggactggagatataggtttggcttccttaagtggggcagcagagagaaacgaagatattatgtacttatgttacgataacgaggcttacatgaacactggagttcaaagatcaggcttaactccgtatggt…	MLMRGNAACPGCPIPREIDALLEVTGQKTVLVVPASCTSVIMGDTNGMPSSVPVVHSAFAAAPAIASGIKAALNSKKEDATVVVWAGDGGTGDIGLASLSGAAERNEDIMYLCYDNEAYMNTGVQRSGLTPYGAWTTTTPEGKRERKKPIPQIVAEHGVPYVATASIAYIFDYQAKVKKAKEIQGFRYIHLLSPCPPGWRFDSSLTIRIAKLAVETGIWPLYEIEKGKFRLTSLSKTLIDKSKRKPVLEYLKLQGRFSKMTSEEVKKLQNEVDEFWEEIQKID	blue	13	23					1	1	2	2	3	2	2	1	1	3	1	3		2
fig|1160895.6.peg.337	gi|851189507|ref|NZ_JFZT01000016.1|	Protein coding gene	29451	28297	-	Pyruvate:ferredoxin oxidoreductase, alpha subunit (EC 1.2.7.1)	FIG01955818	icw(1);Pyruvate:ferredoxin_oxidoreductase	atgcaagttgagtcaaaagttataaaaggcctagtcggtaatcacgcagttgcttacgctgtaaagcaagcaaaacctcaagttctagcagtatatcctataactcctcagacaacaatgttagaaaagctttccgagtacgtggagagcggagaactaaaggccaagatgataagggtcgaaagtgagcattcagctttagctgcggtttacggagcagcgttagccggatctagagtattcactgcaactgcctctcaaggacttctatacatgactgagatgatttattgggcaggaggtcagagagtaccaatagtagctgctgtagcaactagggctatagcatctccttggtctattttagatgatcatcatgattttgtaagtaaaagagac…	MQVESKVIKGLVGNHAVAYAVKQAKPQVLAVYPITPQTTMLEKLSEYVESGELKAKMIRVESEHSALAAVYGAALAGSRVFTATASQGLLYMTEMIYWAGGQRVPIVAAVATRAIASPWSILDDHHDFVSKRDAIWIQLMAENVQEAYDLTIQAFKISEDKRVLLPVMMGFDGFILTHTLEKVELLPDNVVDAFIPPRDFNLIDFSDPLGIGQVASPEDYIYYRYEAQRSMERSREVITEVERDYEDITGRKYGLIDCYMCDDAEYIIVSMGAWSGDARVAVQKEREKGIRAGLLKVRTFRPFPKDEVKQIVGKSRGVVVFDRSVSYGSGGVLANEVKSASYGLDVPIHSVIAGLGGKDVRPLHMEKVLDDLALNQLEDERWLL	blue	13	23					1	1	2	2	3	2	2	1	1	3	1	3		2
fig|1160895.6.peg.338	gi|851189507|ref|NZ_JFZT01000016.1|	Protein coding gene	29718	29452	-	Pyruvate:ferredoxin oxidoreductase, delta subunit (EC 1.2.7.1)	FIG00057987	idu(1);Pyruvate:ferredoxin_oxidoreductase	ttggttaatgttcaagaaggtataccaatagctaggccaaagataggatcttctggctttacaggaagttggaggattacaaaacctgtaattcattacgatgcatgtactaagtgtaggctgtgttacttttactgtgtcgaaaattccattgacctacaacaggatctttatcctaaaattgattatgacttctgtaagggttgtggtgtatgtgctgatgtttgtccaactaaagcaatagagatggtaagagaggtgaagtaa	MVNVQEGIPIARPKIGSSGFTGSWRITKPVIHYDACTKCRLCYFYCVENSIDLQQDLYPKIDYDFCKGCGVCADVCPTKAIEMVREVK	blue	13	18						1	2	1	2	1	2	1	1	2	1	2		2
fig|1160895.6.peg.339	gi|851189507|ref|NZ_JFZT01000016.1|	Protein coding gene	30253	29711	-	Pyruvate:ferredoxin oxidoreductase, gamma subunit (EC 1.2.7.1)	FIG00003176	idu(1);Ketoisovalerate_oxidoreductase icw(3);Pyruvate:ferredoxin_oxidoreductase	atgctggagatttcacttaaaggaagaggaggacaaggagtagtaactgctggagaacttctcgctaaaggagcaattatcgaaggactttttgctcaatctgtccctttttttggcggagagagaagaggggcaccagtaagcagtgaagttagagtctcagactccccaatccctttacataggagggtttacaatccggatatggtcgcagtatttgatccatctttaatggaaatacttagacctcttgaagggataaagaacgacggtatacttgttattaattccaattcgccaaagagctattggaaaaatacatactttcttgacgccacagcgatagctatgtctatcggattaacaataggtggttggagcgttgtaaacacagcaatg…	MLEISLKGRGGQGVVTAGELLAKGAIIEGLFAQSVPFFGGERRGAPVSSEVRVSDSPIPLHRRVYNPDMVAVFDPSLMEILRPLEGIKNDGILVINSNSPKSYWKNTYFLDATAIAMSIGLTIGGWSVVNTAMLGAMVKVSRIVDVNAIEDAVKEEFPGKLGEINAEAVEMGYKEVSLVG	blue	13	19					1	1	2	1	2	2	2	1	1	2	1	2		2
fig|1160895.6.peg.340	gi|851189507|ref|NZ_JFZT01000016.1|	Protein coding gene	30580	30753	+	hypothetical protein			gtgtgtttcgaagtatcctctaggggcaaatgggctttaataaacaatagggtagcctcagggatactcctaatattagcctcgttcatatcattaccagtattctttggggcctttagaataggatttgtattaatgctaataggagaaataatagctctaactaaaacttaa	MCFEVSSRGKWALINNRVASGILLILASFISLPVFFGAFRIGFVLMLIGEIIALTKT	green-grey (small prot)	1	0	Unique
fig|1160895.6.peg.341	gi|851189507|ref|NZ_JFZT01000016.1|	Protein coding gene	31036	31317	+	hypothetical protein			atgaagactactgtaaaaattgatgaatattcaaaacaaaagttggagaaactgaggtctaaacttttgctagaaagagatataaagctctcacttgaggaacttcagacgttgatgatagattttgtaagcatcaatgaggagagttttgttgaatttataaaaggagggaaaaacagaaattatgatacgttcctttctttaatatccaattggggaattgacacctcaaaggaagatatagatgaggttgtttacaacgagggatatggcaatccttga	MKTTVKIDEYSKQKLEKLRSKLLLERDIKLSLEELQTLMIDFVSINEESFVEFIKGGKNRNYDTFLSLISNWGIDTSKEDIDEVVYNEGYGNP	green	1	0	Unique
fig|1160895.6.peg.342	gi|851189507|ref|NZ_JFZT01000016.1|	Protein coding gene	31304	31687	+	144aa long conserved hypothetical protein			atggcaatccttgacacaagttttctaatagccttcctcaattcaagggattcaagacatgaagaagcattaaaactgtttaatgaaataaaggaaaagaagcttgtgataacagattatattttagacgaattccttacctatattagaaaagttgtcccttggctcgcagtagatctagggggaaaagtcatggagatttttgacatattaaagataaatgaagatgatataaaaaatggctgggatatattcaagaagtatgataaattaagctttactgatagcgttactgttagcgtaatgaaaagattaaaaattaagagaataataacatttgattcccaattggaaattgcttcaaaaagcgaaataaaaggataa	MAILDTSFLIAFLNSRDSRHEEALKLFNEIKEKKLVITDYILDEFLTYIRKVVPWLAVDLGGKVMEIFDILKINEDDIKNGWDIFKKYDKLSFTDSVTVSVMKRLKIKRIITFDSQLEIASKSEIKG	yellow	3	2										1		1
fig|1160895.6.peg.343	gi|851189507|ref|NZ_JFZT01000016.1|	Protein coding gene	32555	32226	-	hypothetical protein			atgtcttcacaaaagttggaaaaactaatgaaagtaaagggagtgatagtagctggagagtacaagaatgacggaactctagtcgaatataaagggcaaatgtctaaggaaatggctgatatggtagcaaaaatggtcgcagctaatactctaatgggaacagttcaggcagaggcattttccaaaatatccggaatgaagtggacaccatttcatggatgggcagtggcagcaggggattacgctgtgtgcgttatgggaaattacggagtttttgtgaagttaggagaagctagttttgacgaagtgtttaaggcgctatcagagtaa	MSSQKLEKLMKVKGVIVAGEYKNDGTLVEYKGQMSKEMADMVAKMVAANTLMGTVQAEAFSKISGMKWTPFHGWAVAAGDYAVCVMGNYGVFVKLGEASFDEVFKALSE	orange	26	12		Core				1	1	1	1	1	1		1	1	1	1	1	1
fig|1160895.6.peg.344	gi|851189507|ref|NZ_JFZT01000016.1|	Protein coding gene	32847	33050	+	hypothetical protein			atggacctattagttccagtaccaaacttaagcaaaatacttttcgttaattatgatggaaatccagtatatgacttcacttctaatgtaatgggaaagcaggttaaattaagtcttaaaggtatagtcccaaagaaaggaaagcatgtagttgaagtagtcactagtaaaggtgaatatttaaagttagaagcacaaatctaa	MDLLVPVPNLSKILFVNYDGNPVYDFTSNVMGKQVKLSLKGIVPKKGKHVVEVVTSKGEYLKLEAQI	green-grey (small prot)	1	0	Unique
fig|1160895.6.peg.345	gi|851189507|ref|NZ_JFZT01000016.1|	Protein coding gene	34249	33119	-	2-methylcitrate synthase (EC 2.3.3.5)	FIG00001030	idu(1);Methylcitrate_cycle idu(1);Propionate-CoA_to_Succinate_Module	atgagcgagataagtaaaggtttggaaaacgttttcataaaggctacgtctttaacatacgttgatggtgaagaaggggttctaaggtatgaagggtacgacattaatgacctggtaaatcactgtagttttgaggaagtaattcacttgatgctgtacggcgatttaccaactaaggaaaagttagctgaggttaaaaataggttaaaccaaagttattccgtaccgagtagtgtgattaggataatggaggatttaccccataatgctgaggcaatatcgatgatggaaacagcttttggaggactttcgtgcttttatggtgtaccatgggataaagctaaaaacaaagaaagggctatagagataatcgcaaaagctgcaacagtaacggcaaac…	MSEISKGLENVFIKATSLTYVDGEEGVLRYEGYDINDLVNHCSFEEVIHLMLYGDLPTKEKLAEVKNRLNQSYSVPSSVIRIMEDLPHNAEAISMMETAFGGLSCFYGVPWDKAKNKERAIEIIAKAATVTANVYRIKEGLKPRIPDPSDSYVESFLEATFSRRPSEKEIAAMNAALILYTDHEVPASTTAALVASSTLSDMYSCIVAALAALKGPLHGGAAEAAYQQFKEIEEPDNVEKWFNEKVIAGKKRLMGFGHRVYKTYDPRSKIFKNYAMKLANGENRKYLDIAIKLEELGLKEFSKRGIYPNVDFYSGIVFSSLGFPDYMFTPLFALARTLGWLAHIIEYVEEQHRLIRPRALYIGPEKRDYIPLDVRQ	orange	28	21		Core			2	2	2	2	2	2	1	1	1	1	2	1	2	2
fig|1160895.6.peg.346	gi|851189507|ref|NZ_JFZT01000016.1|	Protein coding gene	34677	34252	-	CBS domain protein			atggttagtaaagtaaggttcctaataactaaaaatcctttaacgatagacaaaggtgctactattaaacaggctgtagatataatgtcgtctaataacgtagggtcattagcaattatggaagatggtaaacttaaggggattgttactgaaagagatgtaattaaagcaattagtaaggggatttcaacatctgaaactgtggagaaaatagggacattgggtaatttaattacagtaaatgaggatgattctgtctttatagctgctgagaaaatggggaagtataacataaggcacttaatagtcctaggaaacgatggtaatttcattggaattatatcgattagagatattataagggaaaagcaagtccttaatgcgctttctcagactact…	MVSKVRFLITKNPLTIDKGATIKQAVDIMSSNNVGSLAIMEDGKLKGIVTERDVIKAISKGISTSETVEKIGTLGNLITVNEDDSVFIAAEKMGKYNIRHLIVLGNDGNFIGIISIRDIIREKQVLNALSQTTEEEWTGSD	orange	28	27		Core			1	2	2	2	2	2	1	2	1	3	3	3	2	2
fig|1160895.6.peg.347	gi|851189507|ref|NZ_JFZT01000016.1|	Protein coding gene	34780	35694	+	Malate dehydrogenase (EC 1.1.1.37)	FIG00000455	idu(1);TCA_Cycle idu(1);Glyoxylate_bypass	atgaaaactatagcttttataggattaggaaagataggccaaacaattacttacgcctcattaatagacgggatatttgatcaggccatcctttacgatattattcccgagcttcctgagaagtttgagcacgagctaaggcacgcgtttgcgactaagggagtaaataccgatctgatttcctcaaacaggcttgatgatgtaaccggggctgacatagttgtaataactgcaggtaagccaagaaaagcaggaatgagcagaagagatttgttcgctgataacgctaaaataatgtacgatttagctaagaaactacctcccaagaatccaggtgcgatttacttaatggtaactaaccctgttgacatgatggcgtctattttctcgaaattttct…	MKTIAFIGLGKIGQTITYASLIDGIFDQAILYDIIPELPEKFEHELRHAFATKGVNTDLISSNRLDDVTGADIVVITAGKPRKAGMSRRDLFADNAKIMYDLAKKLPPKNPGAIYLMVTNPVDMMASIFSKFSKEYVISAGDQVETMRMRSYLAKKYKIPVTEVNGFVGGEHGEDAVVLWSTVSIKGNPVEESVHQEVENYVKQIPGEIIRVMGGTTWGPGTIIADIVRSIALNENRVMSIAIPREFEGEVIHVSIPVVVGRTIGPSIEQLLDEKDRWYLMAAMKDFHSTYRELIKTSMIDQLS	blue	12	11						1	1	1	1	1			1	1	1	1	1	1
fig|1160895.6.peg.348	gi|851189507|ref|NZ_JFZT01000016.1|	Protein coding gene	36219	35686	-	183aa long hypothetical protein			atggttcctatatcaattattttaaacgaaatccatggattctttgccttaatttacttcggttcagttatggtttttgggatagccgttgttccaagaataggtaagttatccgagggaacagttggcgagatggctagaatattttttcctcctatattgagctttgttgaggcaacaggaatggttaccgtagtgtttggagctggggagttcctgcattacctcttaggctactatagattaggaggcatgaaagaagtctatgggataatctttgggactacttgggggttatctattcttgttggtggtatattaggcctaataggtttctttattggattttttattgctcattatttagaaaggatatttaagttatttagatccctagat…	MVPISIILNEIHGFFALIYFGSVMVFGIAVVPRIGKLSEGTVGEMARIFFPPILSFVEATGMVTVVFGAGEFLHYLLGYYRLGGMKEVYGIIFGTTWGLSILVGGILGLIGFFIGFFIAHYLERIFKLFRSLDPSTEVEIEMIQKRLNFLSIIGAVLLCVTVILMILAVSVLPLPLT	red	7	6							1	1	1						1		1	1
fig|1160895.6.peg.349	gi|851189507|ref|NZ_JFZT01000016.1|	Protein coding gene	36333	36869	+	hypothetical protein			atgaggaagtttagactaaaccctagaccttatgcaatgcttagaacttcttcccttttcctaacaatattctctgtgctttacgccctatcctttgaagggattaagtattcatttaattctccgcttttaatgttagcgttaatattcctcttcctttttggatatctaactacaaaggctttagatggactaggtcacgcctttagattaacggttaagctgttttacttactaattgcaggttgcgtttcgctagcaacttctgcacttctcccttttaagagcgtcgtgttattcctttacatagggggaataataatgatgttagcctacctactttccttctcatcttccatcttaaatcttggtaaccagtttaatttctcaatgttaaag…	MRKFRLNPRPYAMLRTSSLFLTIFSVLYALSFEGIKYSFNSPLLMLALIFLFLFGYLTTKALDGLGHAFRLTVKLFYLLIAGCVSLATSALLPFKSVVLFLYIGGIIMMLAYLLSFSSSILNLGNQFNFSMLKISSAIIFFSLLVYAIIGAIPFSFMIFVSGIIIYFSLSRLTTSSSR	yellow	2	1							1
fig|1160895.6.peg.350	gi|851189507|ref|NZ_JFZT01000016.1|	Protein coding gene	37583	37176	-	hypothetical protein			atggaaagtaaggggattttgggaaaagtaaatagaaatactccagttcttatttcggcagcaatagaggaaatcatacttatgggagcttttgttgcaggaattacggcattattaaacgatcagtttccaataacagcttcttggatggcagctctactctcagcacacttgagcttcgctgtactaagtgggttaggaggagttctcctatttgttgtgacatacttaagtgatagaaaggatctattttaccttggactaataaacgtaattttcataggtatagcagctgctaacggtcttatgttctatgcaacttataactacgattattcctatactatggcgatatccttcatctttgcaataatttgcacctcagggtgtattgcttgg…	MESKGILGKVNRNTPVLISAAIEEIILMGAFVAGITALLNDQFPITASWMAALLSAHLSFAVLSGLGGVLLFVVTYLSDRKDLFYLGLINVIFIGIAAANGLMFYATYNYDYSYTMAISFIFAIICTSGCIAWSI	red	8	7							1	1	1	1			1				1	1
fig|1160895.6.peg.351	gi|851189507|ref|NZ_JFZT01000016.1|	Protein coding gene	38066	37680	-	hypothetical protein			atggcggacattttctcaagaaatcaatatactccagccctagcagcagctgaacttgcttcccttattattacttatttcgctggaatgggaatagcagtatatagacttcctctatcaggtattcctctaactgctcacatatatactgcagcgtttgacgtaatatttgcgattgccctttacggttctacgactagagctcaaaatcttcctttaagagtcctatcagttctagacatattttcagtgttaggtgctgcgttctcaggtttattctacttcggaggatttgtggaacctatatatgctataggaatggggacaggctttgtatttacaatagtttttacttcgctaatactcttctacgctgtgcgacattaa	MADIFSRNQYTPALAAAELASLIITYFAGMGIAVYRLPLSGIPLTAHIYTAAFDVIFAIALYGSTTRAQNLPLRVLSVLDIFSVLGAAFSGLFYFGGFVEPIYAIGMGTGFVFTIVFTSLILFYAVRH	blue	11	10							1	1	1	1			1	1	1	1	1	1
fig|1160895.6.peg.352	gi|851189507|ref|NZ_JFZT01000016.1|	Protein coding gene	38361	38167	-	hypothetical protein			atggaattaagtaaaaaggcaatactctcagttttagtagcagttgttgtatttttcatagtactgtccttgccgatgaactactccgtttcttctataataggtgtagaaaacgctactattgttgcagcagttgtctatattttgttggcttctggcgcatttctaatcatatttaaaaaagtttttgcataa	MELSKKAILSVLVAVVVFFIVLSLPMNYSVSSIIGVENATIVAAVVYILLASGAFLIIFKKVFA	green-grey (small prot)	1	0	Unique
fig|1160895.6.peg.353	gi|851189507|ref|NZ_JFZT01000016.1|	Protein coding gene	38635	40032	+	Glycolate dehydrogenase (EC 1.1.99.14), subunit GlcD	FIG00001220	icw(1);Glycolate,_glyoxylate_interconversions	gtgagcttagagagagaagtcacaagaatagttggagaggagtgggttattactggtcaggaacgtgaactattctcataccccgcatttcttcccttaaaggttactcctccccttgttgttttacccggaagtgaggaggaagttatagagatcgtcaaactctttaaaagtaaaaggacaaagtacctgataaggggggctggaactagcttaagcggttccacaactcccacgcaaggagaagtcgtcatatcattaaataggctaaacaaggtattctatactcaagggttagagattactgtgggacctggaatagctaacttacacataggaaagtttattgatagtgacgtcttttacgcccctgatccgtcgagttacgtcgtatcctct…	MSLEREVTRIVGEEWVITGQERELFSYPAFLPLKVTPPLVVLPGSEEEVIEIVKLFKSKRTKYLIRGAGTSLSGSTTPTQGEVVISLNRLNKVFYTQGLEITVGPGIANLHIGKFIDSDVFYAPDPSSYVVSSIGGNISHDSGGMHTPKYGTTFNSVVSLRVLLPDGSVEDLNGRNLDPLPLFVGSEGTLGIILRATLRLFPKPGISRTLLAAFDNVEDAGKAVVEIYKVGVTPASLEFMDKPSIIAVENTQYKANYPEAEAILLIELDGNSIQVEEEMRRSKLAISKCNGRFYEPTSEEEKTRWWIGRKGAFPSFAYYSPSYLTLDANVPRSSLPKILEFTYAIGRKYSLPVANCFHAGDGTLHPLIGFNSEDRENTINAIKAAEEITYYALTLGGVP…	orange	28	25		Core			1	1	2	2	3	3	2	1	2	2	2	1	2	2
fig|1160895.6.peg.354	gi|851189507|ref|NZ_JFZT01000016.1|	Protein coding gene	40033	41052	+	Glycolate dehydrogenase (EC 1.1.99.14), iron-sulfur subunit GlcF	FIG00001333	isu;Glycolate,_glyoxylate_interconversions	ttggaggtcgaaaagcttatatcaatgtgtactcattgcggtttttgcctagagacttgtcccactttttccgttactagaaacgaagtccattcaccgagaggaagaattgaggctatcagatcaaaaattgaaagttatggattacagacttgtatgttctgtagactttgtgagacagcttgtcctgctggtgtaaagtatggacaaattgtgcttccatttaggaaaaggaacgtaaaacaatcccttttcttgagatctctagaaagcccaagggcaacatatttactcttaaaaggttcgcaaaaaattagcttgaaggaagcacaaagattcaaggagtttacaaaaggattgaaagtagaaagacagatagaaggagaagatgacgagcct…	MEVEKLISMCTHCGFCLETCPTFSVTRNEVHSPRGRIEAIRSKIESYGLQTCMFCRLCETACPAGVKYGQIVLPFRKRNVKQSLFLRSLESPRATYLLLKGSQKISLKEAQRFKEFTKGLKVERQIEGEDDEPEIVLFPGCLEGVLFRETVEKALNFLRKRYKVKIINGCCGLAHFSAGNIEKAKELASRLGTIKKPIVTLQSNCAAHMKEYKELFGLEVEVFDFAEFLIRKGVDLPRKEGKVTIHYPCNAYRKGLTKYVVEVIKKMGINVREMEDPQFECGSGGDYWITHPEMSDKVREIKKTKIEKSGVNTVISTNSVCSLSILRSGFKPLHVADLL	blue	13	12							1	1	1	1	1	1	1	1	1	1	1	1
fig|1160895.6.peg.355	gi|851189507|ref|NZ_JFZT01000016.1|	Protein coding gene	41231	41082	-	quinol oxidase SoxD			atgacaaggcttggaattgcgatattagcccttatatttggggcaacagcggcactagcagcgtttataacttatacgatactatgggattcgtcaacttccttaattttaccagagttggtaagatccctcaaccccatcattagttag	MTRLGIAILALIFGATAALAAFITYTILWDSSTSLILPELVRSLNPIIS	red-grey (small prot)	8	7			KOY79891	SoxD						1			1	1	1	1	1	1
fig|1160895.6.peg.356	gi|851189507|ref|NZ_JFZT01000016.1|	Protein coding gene	42215	41232	-	Ubiquinol-cytochrome C reductase iron-sulfur subunit (EC 1.10.2.2)	FIG00000797	idu(1);Ubiquinone_Menaquinone-cytochrome_c_reductase_complexes	atgaaggacaagattatcattaagagatcggactttatcttcgcaaagcgcttattgtggaagatgagaaaccctagaactagattcgacgagaagaagtttatgaaagagggaaaggattacctttttaattatgcagacgagaatgctgggcctctcgatcccaatagaagggcctttctaaagggcgttttagtagttctaggagttgctgcagtagcaagcgcggttccattagtaaactcacttaatcctagcgtagtaacgttgaaaaagtttccttggatgattataaccgacgccgatgggaatccgattgaggcttcagcagttcaggtaaacgatccgaccattatgctatttcaatatccgatgttaggagacattacctttctgata…	MKDKIIIKRSDFIFAKRLLWKMRNPRTRFDEKKFMKEGKDYLFNYADENAGPLDPNRRAFLKGVLVVLGVAAVASAVPLVNSLNPSVVTLKKFPWMIITDADGNPIEASAVQVNDPTIMLFQYPMLGDITFLINMGDENNKPVKIPPTSVLIPQTGKTYLFPGGVGPYDSIVAYSAICQHLGCEPPEIHFYPPQYFKPNMPTPDFIPPSAYQAGVSAGAKSIIHCDCHGSTYDPWKGAAVVTGPTVRPLPYVQLYWDSTTDYLYAVSMNVHAPPIMDHTSDLEGAAYLDTYDESTGCPKLILSKGQKPQNCYTPLTSDGNTFAGGSG	orange	28	23		Core	EZQ11250	SoxL2	1	1	2	2	2	3	1	1	2	2	2	2	1	2
fig|1160895.6.peg.357	gi|851189507|ref|NZ_JFZT01000016.1|	Protein coding gene	42512	43033	+	Quinol oxidase (SoxABC), subunit II (soxA)	FIG01470372	ff	atgagcaaaatgccgttaaaggaaactttaaaagaacatgcagaagtcgcgtggtttatagtaatgctaattttagttggagtattcgtaggttggaatatagtgggagttagcgctgggtctagtactagctatagatatggcttgcctctattcagtgggatgcctaagtttgcgcagaacgctgtattgcagtatgagaaggatccaaatggaacgattgaagatattaatggcgtactaatcgtaaatatgaccgtaactcaaccagatggatataaaccagacttaatagttgcccaacctgggcaacccgttgcaataattgttaattctccccagataataactgggttcttcttaaggctacctaatggggtagtacaaattaactctcct…	MSKMPLKETLKEHAEVAWFIVMLILVGVFVGWNIVGVSAGSSTSYRYGLPLFSGMPKFAQNAVLQYEKDPNGTIEDINGVLIVNMTVTQPDGYKPDLIVAQPGQPVAIIVNSPQIITGFFLRLPNGVVQINSPPGYTTYAFFYAPKTPGNYTWREPEYAGYNFSYWTGTLEVK	blue	12	15			EZQ11251	SoxA	1	1	2	1	1	1			1	1	2	1	2	2
fig|1160895.6.peg.358	gi|851189507|ref|NZ_JFZT01000016.1|	Protein coding gene	43034	44677	+	Quinol oxidase (SoxABC), cytochrome aa3 subunit (SoxB)	FIG01276032	idu(3);Terminal_cytochrome_C_oxidases	atgaactggaagaattatgtaaatatgataataaaacaagttttcaactttaaggatttagcttcaaaagtagttaatcccaaggatacaataggtgaagcgtggctgtactttttaggtgcagtaagctggttaataattctaggaactgcggcaatgaatttgaggacgtttttaacgtatgacgcaaactcacccgcagtaggccctgtgtattactcagccttaacaatacatggatgggctgctatgcttggtttagttccagacgctgctatagctataataatattctctatgtataagtctaagctatctattgtccacaaaaagctcattacggctctgttctgggcctcaaacttaggtttagctgttgccctactcggagatccccat…	MNWKNYVNMIIKQVFNFKDLASKVVNPKDTIGEAWLYFLGAVSWLIILGTAAMNLRTFLTYDANSPAVGPVYYSALTIHGWAAMLGLVPDAAIAIIIFSMYKSKLSIVHKKLITALFWASNLGLAVALLGDPHTAWYMYPPLAIEDTSTFQAFFFYHGSLMALAYGCLAINSAGGSIAALTLVIDAYLTKKKDEKINIFAAYGVAFALVIAFTLPALTAAELWYVLAVLFPSMVTVNPLLWTILFWFYGHPVVYYVPFPLFGALYYYIPIYARRSLYSEKWARWNIYLLAIGSMLIWVHHLQTFPLPVDLRAWITLSTLLLASGSGLTVLNLGLTVLTGQGYNWKDPLGLTFLVALIGFIIGGVQALPLPINLINGVVHNTYYVVGHFHLVIWTLILVG…	orange	26	29		Core	EZQ11252	SoxB	4	3	4	3	3	3	1		2	1	2	1	4	2
fig|1160895.6.peg.359	gi|851189507|ref|NZ_JFZT01000016.1|	Protein coding gene	44682	46379	+	Ubiquinol--cytochrome c reductase, cytochrome B subunit (EC 1.10.2.2)	FIG00000754	icw(1);Ubiquinone_Menaquinone-cytochrome_c_reductase_complexes	atggagagaaaaaagggctttatagattcaatccttgaaagggtaggaatagatgaggcacctctatttaggactcctgattacatgtataatgtgtcttactggttaggagctctagttactgcttcgttcatttatacggtaattactggtctgatcctcctactgctttacgaaccggcaaacgcgtatggatcaactatgaacataataaatagtgtgccttatgggccagtattactgtttagtcacttgtacggagcttatataatgattattcttgtctacattcacatgtttagaaacttctttaaaggggcatacaaaaaaccaagggaactgcaatgggttacaggagtcttactcctagccttaacgttaggcgcttccttctttgga…	MERKKGFIDSILERVGIDEAPLFRTPDYMYNVSYWLGALVTASFIYTVITGLILLLLYEPANAYGSTMNIINSVPYGPVLLFSHLYGAYIMIILVYIHMFRNFFKGAYKKPRELQWVTGVLLLALTLGASFFGYSLVGDVLGIDAVSIGTSLLIGSGFPGATTIVGWLFGPGTDAVESSNPLVRSEFFDRILGWHIIMVALIGAVFAFHFLLSERYGMTPSKKEKPEVPAFYTKEEQQKFNQWWPRNFIYMLSLVLMTWGVILIVPNILANLNGAVIDGSKISLPLVVNPFPAAQAFSSAAIHTEPYPPWFFLFLYKFVDFLLPNGIPLLPSMVISVLIVGLVVLMLIPFFENSKLMYISSRKFWTWVMSVLIYSLIALSFWGYLDPGVPVPSSEQFEV…	orange	28	29		Core	EZQ11253	SoxC	1	2	2	2	2	3	1	1	3	3	2	3	2	3
fig|1160895.6.peg.360	gi|851189507|ref|NZ_JFZT01000016.1|	Protein coding gene	46404	46961	+	hypothetical protein			atgaaaattcaaaaaaatgaggtttcaattaaacagttaattgcttccatcgcgttgatattagcctttgttaatccttacgttgagggaatagagtttaaagaacaatgggtattcatggtatctcactaccttctatttataggaggtttcctgctagtttataaggtctttagaggtaatcccttacttttaattccatctgctattctagtcgtattttggcacacgccctactattttgccttagctggttcttttttgagtttcagattaattaacgacatatcgatgatagtagctgggttacttgcaggaataggcagttctagcttaaagctgttttcctggctttccttgtttgttctatggatgactgcagatactgcttactcaata…	MKIQKNEVSIKQLIASIALILAFVNPYVEGIEFKEQWVFMVSHYLLFIGGFLLVYKVFRGNPLLLIPSAILVVFWHTPYYFALAGSFLSFRLINDISMIVAGLLAGIGSSSLKLFSWLSLFVLWMTADTAYSIFFLLQVPQYSNVSYPFSPYSPQQEIQTAVAMWFVMSGVIIYVIGKFLKKLIF	orange	28	28		Core			2	2	4	4	3	1	1	1	1	1	3	1	3	3
fig|1160895.6.peg.361	gi|851189507|ref|NZ_JFZT01000016.1|	Protein coding gene	47479	48093	+	hypothetical protein			atgaagagtaaaaaaattataatagcgcttgtatttttagccgcattgataccagtggtaacagcagatgtaatctactactactctggttcgataagtgtgtcgaccgtttcttcacctttaactttagctgttggtccaaatggaattgctaaaggatatataactacaactgtaccaaaagacggttcatccttcacaactacaatagacataacaaattctagttatgcatatttttatcaattcttagaaattactgttattagccctactgttagtatatttgctagcaatataagttactcatatacttctccaaatcccatcgacaacgcttatctagtaatttatagttcgtctggggcatacgaaactacgattcaactagtaaatact…	MKSKKIIIALVFLAALIPVVTADVIYYYSGSISVSTVSSPLTLAVGPNGIAKGYITTTVPKDGSSFTTTIDITNSSYAYFYQFLEITVISPTVSIFASNISYSYTSPNPIDNAYLVIYSSSGAYETTIQLVNTGKASTGTTTPVALPAGNYYVSLLVQPNTPLPPPSSTSIATISVDLGTNVVSPTTPVPLPPTSEILPPIPPL	red	5	4						1	1			1			1
fig|1160895.6.peg.362	gi|851189507|ref|NZ_JFZT01000016.1|	Protein coding gene	48341	48213	-	hypothetical protein			atgattgaggaaaataaagcaaaaattccagttgccaaggttaatggtaggaaaataaaggttgtggatcccataaaagttactttaagtcctaagaaagtgaggtactgggaatatattgttgagtaa	MIEENKAKIPVAKVNGRKIKVVDPIKVTLSPKKVRYWEYIVE	green-grey (small prot)	1	0	Unique
fig|1160895.6.peg.363	gi|851189507|ref|NZ_JFZT01000016.1|	Protein coding gene	48499	48930	+	hypothetical protein			atgagaactccaataacccctggctttggactcccatttttccttttgtttccatttctaattttctctgtccttaactcagcaacaagagctagatggttaccgtatcagagacttaccttgctagagaaagtatacaaagacataatggagggaaacttatacaagggcttaaccaatctattcaatgagttaggggtttcttacgctacaacaaaagaatcaatagatacaggtgaatttaagatacctctttcagaaagaagcgaaggttcattttttccagaaaaacctctaatttacttctatgaaggaaaatccttcatttatgacggagaagaattcaaggaactaccaatagatgaggggataaagcgcatactatccatggcaaaacta…	MRTPITPGFGLPFFLLFPFLIFSVLNSATRARWLPYQRLTLLEKVYKDIMEGNLYKGLTNLFNELGVSYATTKESIDTGEFKIPLSERSEGSFFPEKPLIYFYEGKSFIYDGEEFKELPIDEGIKRILSMAKLDMRREEKEYE	green	1	0	Unique
fig|1160895.6.peg.364	gi|851189507|ref|NZ_JFZT01000016.1|	Protein coding gene	48936	49715	+	hypothetical protein			atgaaatttgaagaaaaagtcttcatcgcgatcgttttagtaatgctcctatcttctatggtcttggtattttatacaaaaaacataataaaggtagaaagaggagttctttctcctccaactgctaaagttttagatgtaaagttaacgcaaggaaagattataattacgatcttgataaacgatacaatatatccaataaacgttacaggagggtatgttcagatctatcagacaaaccagaccgctaaaattcctcctttttccctctcgggaagtaagaaaataaacgtgacaattcctttcagctatgaggattctactctatcctcactaatccttagaggattagttcaagggattatgaatgggagccttgtttacataactttttcatct…	MKFEEKVFIAIVLVMLLSSMVLVFYTKNIIKVERGVLSPPTAKVLDVKLTQGKIIITILINDTIYPINVTGGYVQIYQTNQTAKIPPFSLSGSKKINVTIPFSYEDSTLSSLILRGLVQGIMNGSLVYITFSSTEPIHVVYSIDVKNVTYSRGISNLTLYTFFPVNYTVISVQFYSIANDNLSVFIARTNQITPVNLSFPAGENTFSLKLNYSEVFYNSLMNGNLYTFSGKVTVLLHYPGYNESKTFYVTHEFLYINGS	red	5	4						1	1			1	1
fig|1160895.6.peg.365	gi|851189507|ref|NZ_JFZT01000016.1|	Protein coding gene	50015	50959	+	NAD dependent epimerase/dehydratase, putative			atgcggtatcttttactaggacttggattcatttctatgcatgttgcagacttcttaactccagaaaacgaagtggtaataacttatagaaacctcaatccggtaaaggaacgttatctaaagattcttgacggaagagttacgcccgtaaagctagaccctttagacaactttgacgtccttaagaagtacgtatcttggagtgacgttgtggtaaacacagtgggagaaatctctggagatcaaaatgccttgagaagggcaaacgttgatgtaccttcagcagtaactaaagcaatatcagagactggaaacaggatgttgatccaccttagcggtttacccggtttagtgggtgaaggaataagaccagagcatccccacctatttggagttact…	MRYLLLGLGFISMHVADFLTPENEVVITYRNLNPVKERYLKILDGRVTPVKLDPLDNFDVLKKYVSWSDVVVNTVGEISGDQNALRRANVDVPSAVTKAISETGNRMLIHLSGLPGLVGEGIRPEHPHLFGVTPKTEFEKTKVEGEKVVYKASTDIGFPSAIIRPTLVYGKYSAHVQYVSIYNLARRGLVPKLGISFNAISAQDLSRMVEILSEMRPQGMYFYATECSKVSITKFFEIMAKALGKRSIKLPVPTFLAKAFLPSYVKPLLKYTRSSFDCTNSVQLVKNLEFRENEVIENALFLDELRRSNLLIPT	blue	12	11						1	1	1	1	1	1	1	1		1		1	1
fig|1160895.6.peg.366	gi|851189507|ref|NZ_JFZT01000016.1|	Protein coding gene	51030	51338	+	104aa long conserved hypothetical protein			atggaaatctctgtagatacaaaaagaaaatcccttgagttttgctttcaaggatctgatatgcacatatttattgaaggagacgagataaggatagctgaggctataacgtatgaagtagctattggagaacaattcgcaaaattacaactagcaattaaaggaggtaaagtatacttagttacacctttcggtagaaacgaagtttcgaatcctgaaaacttaatccaaggagtaaaacagatactagatggaataaaggaatcgcataaagaactttacgaagagatgaataagatattaggctaa	MEISVDTKRKSLEFCFQGSDMHIFIEGDEIRIAEAITYEVAIGEQFAKLQLAIKGGKVYLVTPFGRNEVSNPENLIQGVKQILDGIKESHKELYEEMNKILG	red	8	7						1	1	1	1	1	1							1
fig|1160895.6.peg.367	gi|851189507|ref|NZ_JFZT01000016.1|	Protein coding gene	51583	51335	-	hypothetical protein			atggaagacgccattaggcttgcaaaagcaggaaaaccgttaacggctatgaacttaattaagacttacgtccaggaaaaaatggaaggtaaagatctgaaatcaatggataaggtgtgtagagatcttattacagcagtactttctgccccttcagtaaacgatgaaagttggggggtctttgttccagctcctaacttaagagaaattgaagcagttgttgagaaaataaaggaatgtattggttag	MEDAIRLAKAGKPLTAMNLIKTYVQEKMEGKDLKSMDKVCRDLITAVLSAPSVNDESWGVFVPAPNLREIEAVVEKIKECIG	yellow	4	3						1					1					1
fig|1160895.6.peg.368	gi|851189507|ref|NZ_JFZT01000016.1|	Protein coding gene	52512	53177	+	hypothetical protein			atggaaaaagcactatctgctaagatcaaacttctagctggatctatagccctgcttatcgcatttacaatatttattatttacctccccaccattacttccctcttacattccagttcctcacaaaccaaagtaattgattcacaggcagtagataaagttataggaggtaattggattgagaacatatcctcctctggaaatgcagttattaatggtacggaagctaaggtaactttctctaatggcacatcaaccgagatatctacttcacagatccaaacaggtaaaatatcacaataccttcaatttatagacaatggactaaatagtatatcgttttatagtttttatcaaaataatagtagtatattgcagataactatattgaattactcc…	MEKALSAKIKLLAGSIALLIAFTIFIIYLPTITSLLHSSSSQTKVIDSQAVDKVIGGNWIENISSSGNAVINGTEAKVTFSNGTSTEISTSQIQTGKISQYLQFIDNGLNSISFYSFYQNNSSILQITILNYSSKSQAESVFELALGAVEELQSSNLSISNFSSSNLSIHVFNITNYKAFVVEGKGFSIAIGENGNQIATVFLKPENRTAVESLIKYLIKV	green	1	0	Unique
fig|1160895.6.peg.369	gi|851189507|ref|NZ_JFZT01000016.1|	Protein coding gene	53775	53167	-	hypothetical protein			atggaaacaaaacaagataatgtattacctcctggacagagatacataaagaagtttatacattacgctgctctcggagtccccaaggttgagttaaacagttataggctaaaagtctccggattagtggaaagggagttggaatttaactatgacgaattacttaaaatgattaacgtgcattacaaaaaggattttcattgcgttactggctggagcgtaaaggatgtagaatgggatggaataaaaataaaggatttattggacatggcaaaagtcaaggatagtgcaaagtgggtcatattttactcgcttgatggatattcctcgattgtccctttagaggacgtaatttctgatgattcgataatagccttattagttaacggaaaaccgcta…	METKQDNVLPPGQRYIKKFIHYAALGVPKVELNSYRLKVSGLVERELEFNYDELLKMINVHYKKDFHCVTGWSVKDVEWDGIKIKDLLDMAKVKDSAKWVIFYSLDGYSSIVPLEDVISDDSIIALLVNGKPLSREQGFPARPFMPHLYGWKSAKWLTEIELVQNYVDGYWENYGYHERGYVWDEERFKGHNGKHSAKRPIL	orange	28	20		Core	EZQ11258	sorA - sulfite:cytochrome c oxidoreductase		1	1	2	1	2	1	1	1	2	2	2	1	3
fig|1160895.6.peg.370	gi|851189507|ref|NZ_JFZT01000016.1|	Protein coding gene	55101	53935	-	hypothetical protein			atggaggatagaaaaagggataagctagtaaataggctgttttacgtagctttggcaataatggttggggtgtatacatacctaactgtgaaaacttttgcgcctgttaaagcatatataggggacgaagtgtggtaccctactgcagcttataattaccttaagtttattttccacgtaactccaccgatgtattttccttattctaatgagtccggaattgcaacttatatgaactactcccatcctcctcttgcgaagtttataatggatatatttatagccatccttgggtattatccaatagcgtggagattacctagctggattttaggagacctaatgcttatagttgccttcttcctaggaagttcattgttagggggaggaaagatagga…	MEDRKRDKLVNRLFYVALAIMVGVYTYLTVKTFAPVKAYIGDEVWYPTAAYNYLKFIFHVTPPMYFPYSNESGIATYMNYSHPPLAKFIMDIFIAILGYYPIAWRLPSWILGDLMLIVAFFLGSSLLGGGKIGKLGGLMAAFMIAMDPNLWLLHGIAMLDIYVSFFAFLSFYFLMKDKILLASIFLGLAAASKEPALVLIFPFLYYVGEVMKSPLRRTIYGIVIPAFAYLAVSSPIIAYTGGLIQWIKIKYYHMVAWDITNGHIALSAVSQISTPWGWFLDIHPFYMGHGFYANINPLVMFLWLFSTPIAFILREKKMIMLTMFGWTEWLGFLAVYFLGNHTMFSFYYTDFAPFVDTYVVVSLFALGKKMLARKPSKDVRAEIPQIPK	blue	10	9						1					1	1	1	1	1	1	1	1
fig|1160895.6.peg.371	gi|851189507|ref|NZ_JFZT01000016.1|	Protein coding gene	55352	55239	-	hypothetical protein			atggagtctgctactagaacggaacttgattgtaagagaattggaggagtttgtatatgcttaagctatgacaattcctataagtcaaatgataatgaaaggcagatagtttaa	MESATRTELDCKRIGGVCICLSYDNSYKSNDNERQIV	green-grey (small prot)	1	0	Unique
fig|1160895.6.peg.372	gi|851189507|ref|NZ_JFZT01000016.1|	Protein coding gene	56901	55462	-	L-aspartate oxidase (EC 1.4.3.16)	FIG00000575	icw(1);Mycobacterium_virulence_operon_possibly_involved_in_quinolinate_biosynthesis icw(1);NAD_and_NADP_cofactor_biosynthesis_global	atgatagtagtaggatcaggtattgcaggcctatcctcagcagttttccttaaaaaggaaggatataacgtaaaggtaataagtaaagacgttgacggaggttccacgcctatagctaagggagggatggctgtcgcaatatcaagagatgattcccctattatccacgctgaggacacgttgaagacaggagatggaatgtgcgatgtaaaaactgtagaatacgttacatcaaaggccaaggaagcggtagagaatttaataaaattaggctttgaatttgataagggtctaaggcttgaaggaggccactctaaaaggagggtaatgcataagactgatgagacaggtagggaattatatttcttcctccttaagaaggctaaagagatgggaata…	MIVVGSGIAGLSSAVFLKKEGYNVKVISKDVDGGSTPIAKGGMAVAISRDDSPIIHAEDTLKTGDGMCDVKTVEYVTSKAKEAVENLIKLGFEFDKGLRLEGGHSKRRVMHKTDETGRELYFFLLKKAKEMGIPIIEDTLLSLKVKDGKVKSLVLRSGEVEEDKVILATGGYGFLFKFTSNQPTNTGDGMAVAFRSGAYLSDMEFVQFHPTVTALDGEVFLMTETLRGEGAVLVNSKGERFTLNYDSRGELAPRDVLSRAIYIEYEKGNEVFMDLSGIECFEQKFPVVNAYLKRHGLTPKDKIKVFPGAHFVDGGIRVNIRGETNVVGLYAVGEVSDTGLHGANRLASNSLIEGLVFGYNISNYVDKWEGLGDPEDGIIERVNLSNGGKTISVDRIREI…	orange	28	24		Core			1	2	1	2	2	2	2	2	2	1	2	2	2	2
fig|1160895.6.peg.373	gi|851189507|ref|NZ_JFZT01000016.1|	Protein coding gene	57846	56908	-	Quinolinate synthetase (EC 2.5.1.72)	FIG00000463	isu;Mycobacterium_virulence_operon_possibly_involved_in_quinolinate_biosynthesis isu;NAD_and_NADP_cofactor_biosynthesis_global	atgtctggaattgaagagttaatcaaggaggtaaagagacttaagaaagagaaaaacgcaataatcctagggcataattacatggaatacggcgtccaactagtctcagactttactggtgactcttacgatttggctgtaaaagctatgaggacaaacgcggatattatcgtgtttgcaggggttcactttatggctgagcaagcctctgcccttaatccagacaagaaagtcctaactccagatcctgaagcaggttgttctctgtcagacgccttagatgtaaagacattaaagaaatttaaagaggaatacccaagagcccctgtagtcctatacattaacacgagcatatacgttaaagcgttggctgactacatagtaacgtcttccactgca…	MSGIEELIKEVKRLKKEKNAIILGHNYMEYGVQLVSDFTGDSYDLAVKAMRTNADIIVFAGVHFMAEQASALNPDKKVLTPDPEAGCSLSDALDVKTLKKFKEEYPRAPVVLYINTSIYVKALADYIVTSSTAVKIVNKIDSDVILFGPDANLANYVEKKTGKKLIKVPPNGRCIVHANYTRKMVEIVRKEHPNALLLAHPEAPQEIIESADFVGSTNQMIEFSRKISSNEFIVATELGMINALQIQVPGKTFHPFVTMERCACARCPYMAMITLDKVKRSLEEEVFEVKVPRDVADKAKEAFERTIKALQE	red	8	7						1					1	1			1	1	1	1
fig|1160895.6.peg.374	gi|851189507|ref|NZ_JFZT01000016.1|	Protein coding gene	58005	58370	+	hypothetical protein			atgtctcaagatattgttcaaatatcaaagctacctgagaaggaaagagaaaacgcaatggaaaaacttttcgaaggtttaatgaaaatgaatgacgataaagctaagcttgacgctctcaagtcacttattaaggaaatggtagagaaagctactgatgatgagtatataaacctttgcttaacaaacttaaagatcgcttctaagttaccagatgaacagcttaagccatttatacagttaagattgagggcttcacaagaacttccagcaaatctatcaaaaagagataatgatatgatgcaaaaagcattaaaaatgttggatcccaaaacagctgaaaaaatttctagaaatatgagataa	MSQDIVQISKLPEKERENAMEKLFEGLMKMNDDKAKLDALKSLIKEMVEKATDDEYINLCLTNLKIASKLPDEQLKPFIQLRLRASQELPANLSKRDNDMMQKALKMLDPKTAEKISRNMR	yellow	4	4						1	1				2
fig|1160895.6.peg.375	gi|851189507|ref|NZ_JFZT01000016.1|	Protein coding gene	58908	60065	+	Mobile element protein	FIG01306568	ff	atgatggctggtatggtaggtaaacttaagaagaataagaagggctcagaccctatgcctgccataccagtccccaaacgcaccataactgtagaacttataccaacaaaagaacaggaggagttaaaagacctaggcgacctatgttcaaaactatggaatcaagtaaactatgaaaggaaaagacagttctttaacggtgaacatggtgttgatatcaagggtacctataacaagtggtataatgagtacaaggacatgataggtacaataacagcacaacaagttttaaacaagaacaatgaggcatggaggtcattcttttccttgttaagggcaaagaaaaaattactactaccattcaccaagaaggtcaacccacctggttattggaaagat…	MMAGMVGKLKKNKKGSDPMPAIPVPKRTITVELIPTKEQEELKDLGDLCSKLWNQVNYERKRQFFNGEHGVDIKGTYNKWYNEYKDMIGTITAQQVLNKNNEAWRSFFSLLRAKKKLLLPFTKKVNPPGYWKDRKERKLIIVLRKDQYKIDEEKQEIELRHLGKFKDLAIRYNGEIYYRGEHGRLEIIYNPVLHKWYAHITLKASEKLNRKTGKWIKVPLTPKGNLVGGIDIGINNLFAVYVSDGTQMLIKTRVLKSISYYFMKLISMKQKLKNVAEEYGITVEFVNESYTSTTCPIHGKGCGERVYRGLFKCTTSNKVYNADLVGAFNMSIIPSPNDGGVEGTTTRGIGISWGKTTPLVYMWTRGSGLVASYDSMRVKRMDQNL	yellow	4	5					2			1		1						3
fig|1160895.6.peg.376	gi|851189507|ref|NZ_JFZT01000016.1|	Protein coding gene	60184	61218	+	Glycolate dehydrogenase (EC 1.1.99.14), FAD-binding subunit GlcE	FIG00027246	isu;Glycolate,_glyoxylate_interconversions	atggactggaaagatcaccttgctaagttaacccctcttaaagaaggtttaaaaggcaaagtttcaacagaagttaacgtaactccaagttctttcgaagaagtagaggagataataaggctagctaacgctttgaatctaaagatctatccatttgtggggaattcaaggcatttcggtccatcaatttcagctaatgtgggagtggacttctcttctctaaataagattgttgaactgtctgaggaggatttgtacgttactgctcagcctggagtaagcatgatcgaacttttttcgtacgttaaaaaaagaggctttctacttccttcattttatgacggatctttaggaggaatgctaggtaccaatcttccagggccattctccacttttttc…	MDWKDHLAKLTPLKEGLKGKVSTEVNVTPSSFEEVEEIIRLANALNLKIYPFVGNSRHFGPSISANVGVDFSSLNKIVELSEEDLYVTAQPGVSMIELFSYVKKRGFLLPSFYDGSLGGMLGTNLPGPFSTFFGYPRDSILMGIIVTGDGKRIKAGGKTLKFSSGYKIHKLLTGSLGWYGTFLEATFKIYPYPDEMVEVSVSPNDAQQLLRSELRPIGIISFKDRAKVIFEGSSSYVRELEKRFTSISEWRPESFRYPNKKFITSISVTRGEELRYLYDYPFEGEAFLGTGYVRFFSDDKMQINGISEKGDIPIKVSKSSLLVKNALDPKWVMHTVEVNPTSYV	blue	13	12							1	1	1	1	1	1	1	1	1	1	1	1
fig|1160895.6.peg.377	gi|851189507|ref|NZ_JFZT01000016.1|	Protein coding gene	61498	62871	+	Mobile element protein			gtgggtaaacctaagaagagtaagaagggatcagtccctatgcctaccgtatcagtcctaagacgcaccataactgtagatctaattcaaacaaaagaacaagaggaggaattaaaagaactaggaaacttgtgttcaaaactatggaaccaagtaaactacgagagaagaagacagttctttaacggtgaacacggtgttgatatcaagggtacctataacaagtggtataatgagtataagaacatgataggtacaataacagcacaacaagttttaaacaagaacaatgaggcatggagttcattcttctccttgttaagggtaaagaaagaggaaaaactactactaccattcatcaagaaggtcaacccacctggttactggaaagacaggaag…	MGKPKKSKKGSVPMPTVSVLRRTITVDLIQTKEQEEELKELGNLCSKLWNQVNYERRRQFFNGEHGVDIKGTYNKWYNEYKNMIGTITAQQVLNKNNEAWSSFFSLLRVKKEEKLLLPFIKKVNPPGYWKDRKERKLIIVLRKDQYKIDEEKQEIEPHHLGQFKDLAIRYNGEIYYRGEQGRLEIIYNDVLGKWYAHITLKASERLDRKNDEWVKAPLTSKGNLVGGIDIGINNLFAVYVSDGTQVLIKTRVLKSISYYYRKLISMKQKLLSLYKQPFSNKIRRLYIKWKRKLNAIIDATVRKVVEFLYNKGVSLIKVGYPKNISQKKGNFLVANVWSYKQVMDKLRDVAEEHGITVKFVNEAHTSTTCPIHGNGCGKRVSRGLFKCTTSNKVFNADLV…	blue	9	18					13			1	1	1			2	1		4	1	7
fig|1160895.6.peg.378	gi|851189520|ref|NZ_JFZT01000017.1|	Protein coding gene	152	499	+	Mobile element protein			atggaaaagttgagggatgttgccgaagaacacggaataactgttaagtttgttaacgaggcatacacttcaaccacttgtcccatccacggcaatggatgcgggaaaagagtttcaaggggtttgtttaagtgtacaacatctaacaaagtatttaatgcagacctagttggtgcgtttaacatatccataatcctgagtcctaatgatggtgggatcaccagagggatagggataagctggggcaagaccaccccactggtctatacgtggacgagaggatcggggctggtagtaccagctagctatgattctatgagggtgaaacgtatggatcaaaacctatga	MEKLRDVAEEHGITVKFVNEAYTSTTCPIHGNGCGKRVSRGLFKCTTSNKVFNADLVGAFNISIILSPNDGGITRGIGISWGKTTPLVYTWTRGSGLVVPASYDSMRVKRMDQNL	green	1	0	Unique				4
fig|1160895.6.peg.379	gi|851189520|ref|NZ_JFZT01000017.1|	Protein coding gene	1105	2265	+	Origin of replication recognition protein @ Cell division control protein 6	FIG00001952	idu(2);DNA_replication,_archaeal idu(2);DNA_replication,_archaeal	gtgattagagagacacttaagggcggtaaaggcgaggtaattaaggatccaaaggttttcattgatccgatatctgtatttactgagattccatatagggaagaaataattagagagacggcaatagcgatacgttatttcgtgaaaaacgatgtcaggttttctaatctttttctaggtcttacaggaactggaaaaacctttgttgttaagtatatattaaatgagattgaggaagttaagaaagaagatattgattactctagagttagacaagcttatataaactgtagggaagtggggggaactccccaggctgttttatctgttcttgcggaaaaattaaccaacgatatagtcccaagacatggcataaatttgggtgaatatatagagaag…	MIRETLKGGKGEVIKDPKVFIDPISVFTEIPYREEIIRETAIAIRYFVKNDVRFSNLFLGLTGTGKTFVVKYILNEIEEVKKEDIDYSRVRQAYINCREVGGTPQAVLSVLAEKLTNDIVPRHGINLGEYIEKIKGVMREDKALVYLDEVDTLVKRREGDIVLYQLLRADTKISLIMISNDINVRDYMEPRVLSSLGPSVIFKPYDAEQLKEILSIYAEYGLYRGTYNDEILSYIAAISAKEHGDARKAVNLLFRAAQLASGEGLVRKDHVDRAIVEYEQERLVEAIKSLPFHYKLALRAAVESDDVVTAHKIYVDLCNKMKQRPLSYRRFSDILSELDMFGIIKIKILNKGRAGGIRKYIEINEKAKILKALDENILQEMGYEYE	orange	28	26		Core			1	2	2	2	2	2	2	2	2	2	2	2	2	2
fig|1160895.6.peg.380	gi|851189520|ref|NZ_JFZT01000017.1|	Protein coding gene	2297	2611	+	Conserved protein			ttgtgggagaaggtaaaggaaatagaagaaaaggttaacaatatacaaagagaaagggaatctttagaggaagaattaaagaagttacctgcaggtcatgtagatattaagaaagtgggacgaaatacctactactatctcaggtattgggatgaaggaaaattaaaaagtcgttaccttggaaagaatgctgaggaaataaagaagcaaatcgattactctatggatcttagaaagagaatatctttattaagagaagaggaaaaaaggttacagaaggttcttgagagaataaaaaacgcgatatatttatga	MWEKVKEIEEKVNNIQRERESLEEELKKLPAGHVDIKKVGRNTYYYLRYWDEGKLKSRYLGKNAEEIKKQIDYSMDLRKRISLLREEEKRLQKVLERIKNAIYL	blue	11	10						1	1	1	1	1	1	1		1		1		1
fig|1160895.6.peg.381	gi|851189520|ref|NZ_JFZT01000017.1|	Protein coding gene	2899	2606	-	Pterin-4-alpha-carbinolamine dehydratase (EC 4.2.1.96)		isu;Pterin_carbinolamine_dehydratase	atgacaaagctctctgaacaagaaataagaaaagaaataagtaatttgcaaggatggacgtatgaggaaaacaagataaagaaggaatttcaatttacaaattttgatgactcagtaacctttgtttggatgattagacctatagctaatggaatgaaccatcatcctgacctttgtatatactacaataaagttatagtagagctaactacgcacgatgaaggtggagttacagatctcgatctccaattagcagaaaagatagacgacataagtaagcatgttaggtcataa	MTKLSEQEIRKEISNLQGWTYEENKIKKEFQFTNFDDSVTFVWMIRPIANGMNHHPDLCIYYNKVIVELTTHDEGGVTDLDLQLAEKIDDISKHVRS	blue	11	10						1	1	1	1	1	1		1		1	1		1
fig|1160895.6.peg.382	gi|851189520|ref|NZ_JFZT01000017.1|	Protein coding gene	3196	4266	+	Aspartate-semialdehyde dehydrogenase (EC 1.2.1.11)	FIG00026137	idu(1);Threonine_and_Homoserine_Biosynthesis	atgagaagaactcttaaggcagctatattgggtgcgactgggctagtgggaatagagtacgttagaatgttaactgaacacccgtatattaagccagcatatttggctgggaaaggttctgtggggaagccatacggtgaagttgtaaggtggcaaacagttggccaagttccgaaagaaataagagatatggaagtcaagccgacagatccgaaacttatggatgacgttgacataatattctctccgttaccccaaggagccgcaggtccagtagaagaacagtttgcaaagcttggattccctgttataagtaattctccagaccatagatttgatccagacgttccactgctaattccagaggttaacccacatactgctagcttgatagatgag…	MRRTLKAAILGATGLVGIEYVRMLTEHPYIKPAYLAGKGSVGKPYGEVVRWQTVGQVPKEIRDMEVKPTDPKLMDDVDIIFSPLPQGAAGPVEEQFAKLGFPVISNSPDHRFDPDVPLLIPEVNPHTASLIDEQRKKRDWKGFIVTTPLCTAQGAAIPLSVIFSNFKMTGAYVTTIQSLSGAGYPGIPSLDVVDNILPLGDGYDKKTIREVTRILSEVKRNVDEPKLQDVSLDATTHRIATVHGHYEVAYVTFKEDTDVNKIKEAMTNFRGEPQDLKLPTAPEKPILITEEDNRPQVYFDRWSGDPPGMSIVVGRLKQVNQKGIRFVSLIHNTIRGAAGGGILTAELLTEKGYLEK	orange	28	27		Core	EZQ11004	mcr-Malonyl-CoA/succinyl-CoA reductase	1	2	2	2	2	2	2	2	3	2	2	2	2	2
fig|1160895.6.peg.383	gi|851189520|ref|NZ_JFZT01000017.1|	Protein coding gene	4354	5145	+	Conserved protein			atggattatattggattagcggagaagagtggaatagaaaaacaagtagctgtttatgtatacagaagattaaacggcggttactttatggggatctactttgctaagcctccagttttatacacacttagagattggccgtttctctatttgaaaagattcaaattatacccaaagcttagcgaatcagaatacaatgaggcatttcagcttcttttaactttagatgtgatatcgattttaggatcctctgcgcacctcttaggtaaacctcttccagttgacgtagtaaaaaccgaactcgaatctatttacagtaaagtaagggaatttagtatttctaattccatctatccttacccaacaatgggagactttaagttagacgttgattattct…	MDYIGLAEKSGIEKQVAVYVYRRLNGGYFMGIYFAKPPVLYTLRDWPFLYLKRFKLYPKLSESEYNEAFQLLLTLDVISILGSSAHLLGKPLPVDVVKTELESIYSKVREFSISNSIYPYPTMGDFKLDVDYSPFIYDIIQKREESKNADEIEVIEDIAYNSNLVAELKSKNPWISAVNRDKILKALVLADKMEDFLNYNRDVINFIASEKTLYFDKVAIESGIEKAVKAISKDGEDTLLDNSDFKEEVSKILSKIRDYSNYL	blue	13	12						1	1	1	1	1	1	1	1	1	1	1		1
fig|1160895.6.peg.384	gi|851189520|ref|NZ_JFZT01000017.1|	Protein coding gene	5195	6541	+	hypothetical protein			atgagagtggtctactctgcatttgcagtaagttcagagagcggttcacctctagacgtcgggcaacaattatctataggaattataaaggccactgaaggtctgaaattacgttctgcaacaattgttggttggccattcttactatttaaactagaagatacccaaggctttctttgctttgatgaaactgcaaatttgagtgttaatgtaaaaaaaacaattctacaggactataatagggtaatagatagactttcatcaatagattcagaccatgaatttatagaaactatttccaagatcccttggggagaagtcaaaggagacgagaatatcgcaataagaggtttaattccttatgacattacatctgttattaataagccatccccccag…	MRVVYSAFAVSSESGSPLDVGQQLSIGIIKATEGLKLRSATIVGWPFLLFKLEDTQGFLCFDETANLSVNVKKTILQDYNRVIDRLSSIDSDHEFIETISKIPWGEVKGDENIAIRGLIPYDITSVINKPSPQLPLLVLKRNIDIYQVQAEIDDIKRISQTIDNEIRNIDNTIDRIKAVGEIFAGKLAKYQNNVEEKFMKLISAERSGLDKVVSSFKVDLYRQVKEKSEDYIKKIVEMEGVISRAELDYRSGKITKGPLNALLQSKSKLYEEYNKSLEQVKEPYFSKVDLIINKIKELDDRRQQEINEIKHKIENIRKNVDWVISNLERLKESKRSELAFITDMSRRTIYNDELIEVIVPFLVAERDDSSIIVLSPQQYKGKVRSIFGLSRQEISTPIS…	blue	10	9						1	1	1	1	1	1			1		1		1
fig|1160895.6.peg.385	gi|851189520|ref|NZ_JFZT01000017.1|	Protein coding gene	6986	7249	+	Conserved protein			atgtcgtttgagccaatctatggtgactcagtcaaggatatcatgataaggcttacagcaaagattcaggaactagctgaaggttatgcatatcaagtcgaatttcctaaaaaggctgatatagagactgaaggagacgtctactactttaattatactgtaaaagtaaaaacaccgtttagcgttaagaagttaggaatcaatgtacagtatatgatgtttgacgaaaagatatgggttggaatgataactaaagttcaatag	MSFEPIYGDSVKDIMIRLTAKIQELAEGYAYQVEFPKKADIETEGDVYYFNYTVKVKTPFSVKKLGINVQYMMFDEKIWVGMITKVQ	orange	28	13		Core				1	1	1	1	1	1	1	1	1	1	1	1	1
fig|1160895.6.peg.386	gi|851189520|ref|NZ_JFZT01000017.1|	Protein coding gene	10427	7284	-	1082aa long hypothetical protein	FIG01144004	ff	ttgactgaagctataccattctttacaaacaatataaataatagtataaataatactactatatctccttcttcaactctcacagtagcgatagttattcctccaaaaaatctggaaactcttgaaatggatgtccaaaaccatacaatactcaacaaaacacagatagagaatctctttatacctaggcataagctaaaggaagatttatcctacctagcgaatcacggaataaatgttacgtcatttcttaacgtaataatagcgacaggaaaagcaaaaatcttggaaaatgtattacatggagaattctacattaacaaaataggtaatacttcattttatcaattcttcggaaaaccacctttttcgggagctaacataatagctacaaatatt…	MTEAIPFFTNNINNSINNTTISPSSTLTVAIVIPPKNLETLEMDVQNHTILNKTQIENLFIPRHKLKEDLSYLANHGINVTSFLNVIIATGKAKILENVLHGEFYINKIGNTSFYQFFGKPPFSGANIIATNITKAFLEKPDTLINLTQAVAYNVISPHDLAKAYNVTYLYSKGIYGTGTTIGVLDFYGDPYIETQLKQFDSEYNISSPQFLQVQPIGAYNPEEGIVSGWSLEISLDVEYSHAIAPKAGIILYVANPNIPLPADIAFIDQQDSVNVVSQSFGIPELYVNLGIIPLSYIQSLNYEYWLGEVEGITFVAASGDYGGNGYNYFLFPNGNLLFPASDPYVLAVGGSTLYVNQNNTVQTAWSGESTIGASTGGYSSIFPAPWYQNTSGYRIVPD…	orange	28	34		Core			3	3	3	3	3	3	2	1	3	3	1	3	2	4
fig|1160895.6.peg.387	gi|851189520|ref|NZ_JFZT01000017.1|	Protein coding gene	10583	11251	+	hypothetical protein			atggaagaagtatttaaaattattacatctttacctcaggattaccttctagattactttaataacccggaaaatataaccatggaaatacctttctttaaatcaattaaacaaactaatgagaatacatatctcgtgaaagtcggctggctaataagtgttgaaacaaaagttgttaagataaggctaaaaaataggataacttatatgatggagcatagagattttccgaggataattgcaaaattagatcataaaatagaacccctttttggcaaaagcgaacaaactaccgtagaaataactttctactataaaggtccttttgagagtctagctagatccgaagcaaagaagatctacaaaaggataagagagaagtttgatataatagctaaa…	MEEVFKIITSLPQDYLLDYFNNPENITMEIPFFKSIKQTNENTYLVKVGWLISVETKVVKIRLKNRITYMMEHRDFPRIIAKLDHKIEPLFGKSEQTTVEITFYYKGPFESLARSEAKKIYKRIREKFDIIAKKIAKPEMQQEEISYISGMKTINSGLIGRDNMEMLIDKVIVESVDNDVEIIFSDGENVVKMVFSKGDLVYSAGSINSLKDSIKYIIKKKQ	red	8	7					1	1	1		1	1	1					1		1
fig|1160895.6.peg.388	gi|851189520|ref|NZ_JFZT01000017.1|	Protein coding gene	12131	13366	+	Isocitrate dehydrogenase [NADP] (EC 1.1.1.42)	FIG00000600	isu;TCA_Cycle isu;5-FCL-like_protein	atgtacaagtttccagaagatggagagaaaattcagtttagtgaaggaaagtggattgtccctaataaacctataattctttatgttgaaggagacggaataggccctgagatagttagctccactataaaagtagtaaataaggctgtagaaagatcttatggaacatccaaggaaatcaagtgggttgaggttttagctggaaataaggctgtagaaaagataggtgacagatttcccaaagagacgcagaacgcaatattagattatagagttatgttaaagggtcccctagaaactccaataggtaagggatggaaatccgtaaatgtagcgattaggttaatgcttgacctttacgctaacataagacctgtaaagtactttccgggagtcgag…	MYKFPEDGEKIQFSEGKWIVPNKPIILYVEGDGIGPEIVSSTIKVVNKAVERSYGTSKEIKWVEVLAGNKAVEKIGDRFPKETQNAILDYRVMLKGPLETPIGKGWKSVNVAIRLMLDLYANIRPVKYFPGVESPLRNPEKVNMIIFRENTDDLYRGIEYPYDSSEASMIRDFLRRELKVDIENDTGIGIKLISKFKTQRITRMAIKYALQNSRKRITIMHKGNVMKYTEGSFRDWAYETALNEFKGTIVTEEELAKNYSGKIPAGKILMNDRIADNMFQQIIIKPEDYDIILAPNINGDYISDAAGALIGNIGLLGGANVGDSGGMFEAVHGTAPKYAGKNVANPTGIIKGAELMLRFMGWNDAANIVEKSVSEAINQKKVTQDLARYMGVRALSTSE…	orange	28	26		Core			1	2	2	2	2	2	2	2	2	2	2	2	2	2
fig|1160895.6.peg.389	gi|851189520|ref|NZ_JFZT01000017.1|	Protein coding gene	13578	14588	+	Pyridoxine biosynthesis glutamine amidotransferase, synthase subunit (EC 2.4.2.-)	FIG00021445	isu;Pyridoxin_(Vitamin_B6)_Biosynthesis	atgagactttacgaactatcattcagtgaaatagaggatttcttctacaagttagctgaactaaaggacgttttgagggatagagatcttttaacatacttacctcaaagagaaataccagaggttgcgcatggcactgccagagtaaagcacgcttttccaatatttcagaaaggaggagttataatggacgttacaagtgtagaacaagcgtcaatagcagaaaatgctggcgccacatcagttatggttctagataagttgccatatgatgtgagaaaatctggaggagtagcgagaatggcagatccaaaggtaattgaagatgtaatgagttccattaccattccagtaatggcgaaagtcaggataggccactattatgaagctaaagttcta…	MRLYELSFSEIEDFFYKLAELKDVLRDRDLLTYLPQREIPEVAHGTARVKHAFPIFQKGGVIMDVTSVEQASIAENAGATSVMVLDKLPYDVRKSGGVARMADPKVIEDVMSSITIPVMAKVRIGHYYEAKVLEALGVDTIDESEVLTPADDEHHINKWEFQVPFVNGARSLEEALRRITEGSSMIRTKGEPGTGNVSEAVKHMKIMNSELNMIARMNEEDRVKKAREFQVPYELVELTAKLGRLPVVNFAAGGIATPADAALMMWLGADGIFVGSGIFKSQDPDIRARSIVIATAGWEYPEVVLEAQKMINEQKSMMGIDVKTLKPEELMQVRDT	orange	28	13		Core				1	1	1	1	1	1	1	1	1	1	1	1	1
fig|1160895.6.peg.390	gi|851189520|ref|NZ_JFZT01000017.1|	Protein coding gene	14585	15184	+	Pyridoxine biosynthesis glutamine amidotransferase, glutaminase subunit (EC 2.4.2.-)	FIG00001203	icw(1);Pyridoxin_(Vitamin_B6)_Biosynthesis	atgaaaataggtattttagcgtatcaaggaagttttgaagagcatgctcttcaaacaaggagagcacttgatgtcatgggtttagacggagaaatagttccagttaagcaaaagaaggatttagatgttgacggtattatcatacctggcggtgaaagtactacaattgggatagtagcaagcaagatgggcttgcttgatgagcttaaggctaaggcaaatgaaggtttacctgtccttggtacttgcgcaggagctataatgcttggaaaagaggtatctgatgcaaaagtaggaaagaaatctcaacctcttttaggaatcatggatatatcggtaatgaggaactactatggaaggcagagagaaagtttcgaggctaatgtggacttaagtgag…	MKIGILAYQGSFEEHALQTRRALDVMGLDGEIVPVKQKKDLDVDGIIIPGGESTTIGIVASKMGLLDELKAKANEGLPVLGTCAGAIMLGKEVSDAKVGKKSQPLLGIMDISVMRNYYGRQRESFEANVDLSELDGGMQRVVFIRAPAILKVWGNAQSLSKFQGTYVIVKEGSLLATTFHPELSSTTKVHEYFISMVRK	orange	28	13		Core				1	1	1	1	1	1	1	1	1	1	1	1	1
fig|1160895.6.peg.391	gi|851189520|ref|NZ_JFZT01000017.1|	Protein coding gene	15229	16743	+	hypothetical protein			ttgtcagtaaaggaactaatggtagataaatcagctcttcttcaggggttctcccgacacgtggagaagggggatatagtaggtaatgtccttattcatagggcactactttctcagcttgaaagggatgctagagaaggtctaatctcaggagaaatagcattagacgagatagataagttaaaggaattttccgagaaatacctcttctctcttcaagtagttggtaatgcagggggcaatcccgatgaagagataagaagatattgcgctgagagaggttgtattatagtcacagcagatgatatgcagaaaagggtttgtgagtttatgaatataggctatgtttttattgagcctctacaggatagttttagtctagataagttctttgatgag…	MSVKELMVDKSALLQGFSRHVEKGDIVGNVLIHRALLSQLERDAREGLISGEIALDEIDKLKEFSEKYLFSLQVVGNAGGNPDEEIRRYCAERGCIIVTADDMQKRVCEFMNIGYVFIEPLQDSFSLDKFFDENTMSVHLKEDSIPKAKKGRPGSWQFVNLSEIPITSMEIKRIASEIISDIKYIKNSFIEIERKGSTIVQLGNYRVVITRPPLSDGWEITVTKPVTRKSLEEYGLSDKLIERLRERAEGILIAGSPGMGKTTFAQALAEYYMKLGKIVKTIESPRDMHLPPDITQYSKNYAEVGELHDILLLSRPDYTVYDEMRNDEDFRLYIDLRLAGIGMIGVVHATTPIDAIHRFLSRVDLGTIPGILDTVIFISNGEVDKVFSLEMTVRVPLGM…	orange	28	13		Core				1	1	1	1	1	1	1	1	1	1	1	1	1
fig|1160895.6.peg.392	gi|851189520|ref|NZ_JFZT01000017.1|	Protein coding gene	16910	16791	-	hypothetical protein			gtgaagagtaaaaactaccttagatcccgtagagttgacctccctatcttggtcaagacaagagttaacgaggaagctgaaagcccagacctttatgtcagagtagttcagtggaattaa	MKSKNYLRSRRVDLPILVKTRVNEEAESPDLYVRVVQWN	green-grey (small prot)	1	0	Unique
fig|1160895.6.peg.393	gi|851189520|ref|NZ_JFZT01000017.1|	Protein coding gene	18028	17600	-	Uncharacterized protein MJ0497			gtgaacagaaaaaagagaggctctgccgtagagaggcaaattgtctcacttcttcgtgatagaggttttgctgtattacgtgcaccagctagtggaagtaaaagaaaggattcaattcctgatatagttgcaatgaagtcaggatatattctaataatagaagttaagagcagaaagggaggaaaggtttacatttcaagagatcaagcggaaggtatacttgatttcactaggaaaagtgggggagagctctttatagcagttaaaatgcctagagttctgcgatttgtcccctttacaaaattaaggaaaacagaaagtgggaattacgtaatagatgaagatatcctatcctcaggaatcgatatagacggcgtatctagatatatagacgcaaga…	MNRKKRGSAVERQIVSLLRDRGFAVLRAPASGSKRKDSIPDIVAMKSGYILIIEVKSRKGGKVYISRDQAEGILDFTRKSGGELFIAVKMPRVLRFVPFTKLRKTESGNYVIDEDILSSGIDIDGVSRYIDARFSRTLDTFF	orange	28	13		Core				1	1	1	1	1	1	1	1	1	1	1	1	1
fig|1160895.6.peg.394	gi|851189520|ref|NZ_JFZT01000017.1|	Protein coding gene	18999	18046	-	Ketol-acid reductoisomerase (EC 1.1.1.86)	FIG00000244	idu(1);Branched-Chain_Amino_Acid_Biosynthesis idu(1);Coenzyme_A_Biosynthesis	atgggaaaaagaatagcagtattaggctatggaagtcaaggaagagcgtgggcattaaatcttagagatagcggattagacgtagttgtaggtttagaaagacaaggaagatcatgggaacaggcaaaaaaggacggatttgaaccagtaagcactgaggatgcagtaaagaaagctgatattgttatcttccttgtaccagatatggctcagagactagtatatagagagaaggtgcaaccataccttagggaaggaatggatttagtctttgctcatggatttaatatacactataagctaatagaacctcctaattttgttgacgtctatatgattgctcctaagggacctggcccaacagttagagatttctacgttaaaggtggaggagtacca…	MGKRIAVLGYGSQGRAWALNLRDSGLDVVVGLERQGRSWEQAKKDGFEPVSTEDAVKKADIVIFLVPDMAQRLVYREKVQPYLREGMDLVFAHGFNIHYKLIEPPNFVDVYMIAPKGPGPTVRDFYVKGGGVPALVAIQQDTSKNALSKALAIAKGIGATRAGVIETTFKEETETDLFGEQTTLVGGVMELMRSAFQTLVEAGYQPEVAYFETINEMKMIVDIVYEKGFSGMLKAVSDTAKYGGYRVGKEVINDEVRQKMKEALDRIRNGEFANEWIEEYNRGSPALKQLMNDVDNSLEEQTGRKLKELIERGKPKS	orange	28	16		Core			1	1	1	1	1	1	1	1	1	2	1	3	1	1
fig|1160895.6.peg.395	gi|851189520|ref|NZ_JFZT01000017.1|	Protein coding gene	19399	19025	-	Acetolactate synthase small subunit (EC 2.2.1.6)	FIG00000433	icw(1);Acetolactate_synthase_subunits icw(2);Branched-Chain_Amino_Acid_Biosynthesis	gtgacccgagaaaaggtagttaaaataactggatattatagggacccaggcttcctagaaaggattatgggaaacttcaggaagctttgggttgacatagactgggtaaatgctagaagaattactgatgacggcttgtatgaagtttatcttggaattaaagatacaaagaacacttatctcgcaataataaatgcaagcaagatggttgatgtagaaaaaatagaagtcctggaagatgctgaggtaacttcaatttccgtagataataaaggtcggattacagatagtggaagcatggtaatttttgtaccagtttataataagataactacctacagttggggtgataaatatagccaagatatacactga	MTREKVVKITGYYRDPGFLERIMGNFRKLWVDIDWVNARRITDDGLYEVYLGIKDTKNTYLAIINASKMVDVEKIEVLEDAEVTSISVDNKGRITDSGSMVIFVPVYNKITTYSWGDKYSQDIH	blue	13	12						1	1	1	1	1	1	1	1	1	1	1		1
fig|1160895.6.peg.396	gi|851189520|ref|NZ_JFZT01000017.1|	Protein coding gene	21095	19377	-	Acetolactate synthase large subunit (EC 2.2.1.6)	FIG00136692	isu;Acetolactate_synthase_subunits icw(1);Branched-Chain_Amino_Acid_Biosynthesis	atgcctacaggtgctagactaatagtagattcactaaaaagagaaggggttaaagtaatattcggtataccaggattgaccaatatgcccttctatgacgcattccttgaggatttgcaaaatggtgaacttagacatgtattaatgagacacgaacaggccgctgctcatgctgctgatggatttgcaagggcttccggctttcctggagtttgtacagcaacgtctggacctggagctacaaatctagttacaggaatggtaaccgcatattgggatagctctccagtaatagcaataaccggtcaagttgtcagaccagtaataggaaaaatggcatttcaagaggcggatacaccaggaatatttgctaatgcagcaaaatacgttgttcagcta…	MPTGARLIVDSLKREGVKVIFGIPGLTNMPFYDAFLEDLQNGELRHVLMRHEQAAAHAADGFARASGFPGVCTATSGPGATNLVTGMVTAYWDSSPVIAITGQVVRPVIGKMAFQEADTPGIFANAAKYVVQLKNIMEIPEWIKNAFYISSTGRPGPVVVDIPRDVQLEKLDDVKWPEKPTVRGFRPFKSNVEPILIKKVAEILVNAERPVILAGTGVIWSGSTPEVLKLAETLISPIVTTLPGKSAIPADHPLYVGAMGYYGRAEASMVGLESDVMLIVGGRLSDRTFTSYDEMIETGKKFIMINIDPTDGERAFKVDYALYGNAKDILRQILEAVIKIGAKKDHSGWMKRVKELKDYYSQFYYPDEPGKIKPWKALKTIRNAIPRDSIVTTGVGQHQ…	orange	28	30		Core			1	1	1	2	3	3	1	1	4	3	2	4	2	3
fig|1160895.6.peg.397	gi|851189520|ref|NZ_JFZT01000017.1|	Protein coding gene	21810	21326	-	Conserved protein			atgataaagacagtaatatttgacgcagataagaccttatgggatcattacaatatctcagaatttgaagaaccacttaaagttataaatgagacacaggtagaggactctaatggaaacaaactaacactcttcccatcagttaaagaaacattaaaagaattaaaaaaaggggaattagttggaatggctacttggaattttcctcataagacaaccgcagttctaaaagcccttgaactagaaaaatattttgatataataatatctagagattatccgttcaagtttatcatgattactgaaattcttaacaatcttagatacgaaaaaaatattattataaagcctgaagaagttctctttgtcgacgatagaagaatacattttggaaatgtc…	MIKTVIFDADKTLWDHYNISEFEEPLKVINETQVEDSNGNKLTLFPSVKETLKELKKGELxVGMATWNFPHKTTAVLKALELEKYFDIIISRDYPFKFIMITEILNNLRYEKNIIIKPEEVLFVDDRRIHFGNVWLYLGNVKCVEMWKDIHDHKEIFSFIN	blue	12	11						1	1	1	1	1	1	1	1	1		1	1
fig|1160895.6.peg.398	gi|851189520|ref|NZ_JFZT01000017.1|	Protein coding gene	22586	21810	-	50S ribosomal subunit maturation GTPase RbgA (B. subtilis YlqF)	FIG00000840	isu;Universal_GTPases	atgctctgggatgtaattaatgcaatatcaagatccgacgtagttgtagaggtagttgatgctagagaacctttacttaccaggtccaggaaaatcgaaagttactcagcaaaaaaaggcaaaaagattataattgtgataaataagggagatctcgttcctaaggaaattcttgataagtggaaagcaaagttctctaatgaaggtattagaacaatatatatagccgcgactcttcatcaagggacaacaatcttgagacatgaaataaaagaagcacttaaaggaaatgagggaacaatatgcctaatcggatatccaaaaactggtaagtcctctataattaacgctttaaaaggaaaacactctgcatctacttctgcccatccaatgagttat…	MLWDVINAISRSDVVVEVVDAREPLLTRSRKIESYSAKKGKKIIIVINKGDLVPKEILDKWKAKFSNEGIRTIYIAATLHQGTTILRHEIKEALKGNEGTICLIGYPKTGKSSIINALKGKHSASTSAHPMSYGFTKSIQKFRIDNKIYAWDTPGVIPPDGSLFERAIRGYPVEKIEDPVKVALMLIEKILAFNSKELSRVYKIEFSDGIDLLKKIAVKRGWIYKKDKEPLIEEAARQLIRDYHDGKIIYYMLPSSQY	orange	28	13		Core				1	1	1	1	1	1	1	1	1	1	1	1	1
fig|1160895.6.peg.399	gi|851189520|ref|NZ_JFZT01000017.1|	Protein coding gene	22621	23562	+	Conserved protein			atgcctattggaaagctagcggtatttgatgaaggctttactgacggaagcttagaatattcgtcagccgtaaaaatgcaaaagctcgagaatttgagtaaagaattagagcatatattttatgctgaatataagccaagtaaagcctacatcgttattgtaacagaaacaaaaaatcagtttgctaaatggagactttggcttaataatttctctataacaaaggagtttaaacctaatgaagatattctaatgaatggaaattttctaaaccttcatgtctttgatgtctctccatttgtgcaaaaagggaaaaatcagcttgtagtttctaggatgtctaacgaaccaatttacgttcatttaattagtacggcaaccttatacgaggtatcagga…	MPIGKLAVFDEGFTDGSLEYSSAVKMQKLENLSKELEHIFYAEYKPSKAYIVIVTETKNQFAKWRLWLNNFSITKEFKPNEDILMNGNFLNLHVFDVSPFVQKGKNQLVVSRMSNEPIYVHLISTATLYEVSGFRTEYTLGAGVLALKPYESIKLSGKENNYIVVRIPLKSKLIVEGSKNTLEMEGNSDGEEIEIPGEVFIRHEGKVKDPALIYLHYTSRESTPKIDIEANSRVENLLLNISIVNKSEIGLDRVLVNVMLNGITIYFKSVENVKDGDSLNLSFPLNQRKGNLHLRVVGIKAGVRKILDKDVEW	orange	28	13		Core				1	1	1	1	1	1	1	1	1	1	1	1	1
fig|1160895.6.peg.400	gi|851189520|ref|NZ_JFZT01000017.1|	Protein coding gene	24381	23539	-	(S)-2,3-di-O-geranylgeranylglyceryl phosphate synthase	FIG00063869	isu;Archaeal_lipids	gtgaatccatacctaaggttgattagagttcataacgtgataggtgcagctataggagatcttatgggatacttggtagcatcattctgggaaattagtgttgaaagacttgctatttcaatgattgtagtatcacttgtagctgcaggtggatatgctataaacgatgtgtttgatgtcgaaatagataaaataaataagccagatagacctctcccctctggaaaaataagcttgcgaagagctattatcctctcttatggtctaatgatttctggcactataatatcgattactcttgggtacttcgaagtcataatcgcgactattacgtcattagcgttatattattacgcaaagacattaaagagagaaggtttaagtggtaatattatagtt…	MNPYLRLIRVHNVIGAAIGDLMGYLVASFWEISVERLAISMIVVSLVAAGGYAINDVFDVEIDKINKPDRPLPSGKISLRRAIILSYGLMISGTIISITLGYFEVIIATITSLALYYYAKTLKREGLSGNIIVATTTALSIFYGGITYFSGDWLERVIVPTAYSFLLTLGREFIKGIEDYEGDKAYGVKTLATTIGVRDTWKISRIILILILVISPLPLFLGFNIMYLILLIPFVYFILLSIFSETSIKGGSKGREYLKWSAFIGITAFALGSLPLHILI	blue	12	11						1	1	1	1	1	1	1	1		1	1		1
fig|1160895.6.peg.401	gi|851189520|ref|NZ_JFZT01000017.1|	Protein coding gene	24475	24672	+	Conserved protein			atggcaagcgaaaaggagatagctactgcagaaaactactttaaaacttatctctctgttggagagataacggcgattagagacttaaaaggacgaggtattaaagagccagagaaggtaatacttgacttgatggagaagggtatcattgagaagggagaaggatgttacaatttagtgaggaagaaggagaagtga	MASEKEIATAENYFKTYLSVGEITAIRDLKGRGIKEPEKVILDLMEKGIIEKGEGCYNLVRKKEK	blue-grey (small prot)	12	11						1	1	1	1	1	1			1	1	1	1	1
fig|1160895.6.peg.402	gi|851189520|ref|NZ_JFZT01000017.1|	Protein coding gene	25353	24649	-	hypothetical protein			ttgaaaaatggtaaagaaaaatctacgcttatcattaagacagatgtaattaggttaaatagagaaaaacttgagaaatggctagatagtaacttaaaagttataagaccagtagatgccataataaagggaaaaaacgaggttttagtgggttcacaaaaatactatggagaagttatagatgcgtcaggttggaaaggtaaggccaaatgggtaaaagcggtggagctagagactgaacctttagactcatctataatagaagtatatctagattcggaaaatgccggaggattctcatggatcgtaccattaccagacaagacattagtaggatcaatgtcttatagagatccgagacttttcctacccaaggttagcaggaaaataataggaatt…	MKNGKEKSTLIIKTDVIRLNREKLEKWLDSNLKVIRPVDAIIKGKNEVLVGSQKYYGEVIDASGWKGKAKWVKAVELETEPLDSSIIEVYLDSENAGGFSWIVPLPDKTLVGSMSYRDPRLFLPKVSRKIIGIHGGVIPRVRPKECEVKCYGDRTGIIKTFTGGGIFGIAELLNAKDYQQTFQKLKKEVNRQYYISSFLEKTWHFWITISTLLNEKTIIAEKEFDFHSLLLLPH	blue	13	12							1	1	1	1	1	1	1	1	1	1	1	1
fig|1160895.6.peg.403	gi|851189520|ref|NZ_JFZT01000017.1|	Protein coding gene	25907	25536	-	S-adenosylmethionine decarboxylase proenzyme (EC 4.1.1.50), prokaryotic class 1B	FIG00001552	idu(1);Polyamine_Metabolism	atgatgggggtaaatcaagtctttccaaaagttgtgggaaggcaagtgtatggcagcctctacgattgcgacaataatgctcttaaggacttagagtatttaagaggcgtagttacggaagctgcaaaagaaggaaacatgactttactcgacgttaaatcatggaaaattggtgaaggtgttagtatcgtagcaatagttttagagagccatataaccattcatacgtggcctgaatatagttttgctactgttgatgtttattcctgtggttcccacacagatccaagaaaagcgtttaactacatagcctctcagcttaaagcaaaaaaatatactgtaaatgaggctgatagatcatcggaattctaa	MMGVNQVFPKVVGRQVYGSLYDCDNNALKDLEYLRGVVTEAAKEGNMTLLDVKSWKIGEGVSIVAIVLESHITIHTWPEYSFATVDVYSCGSHTDPRKAFNYIASQLKAKKYTVNEADRSSEF	orange	28	26		Core			1	2	2	2	2	2	2	2	2	2	2	2	2	2
fig|1160895.6.peg.404	gi|851189520|ref|NZ_JFZT01000017.1|	Protein coding gene	26179	26457	+	Uncharacterized protein MJ0319	FIG00621927	ff	gtgataagaaggatagttcttgatgtcctaaaacctattaagggttctagtatagtggacatagcagaaaaactaactaaattagatgggattgatggggctaatataagcgttactgacatggatgtggaaactatgggtttaatggtcatacttgaaggtagtgacataatatttgaagaagttagaaaattgttagaggaagaaggttgcgcaatacatagtatagatgaagtagcaagtggcaaaaaagtaatagaggttaggagggcaaaatga	MIRRIVLDVLKPIKGSSIVDIAEKLTKLDGIDGANISVTDMDVETMGLMVILEGSDIIFEEVRKLLEEEGCAIHSIDEVASGKKVIEVRRAK	blue	13	12						1	1	1	1	1	1	1	1	1	1		1	1
fig|1160895.6.peg.405	gi|851189520|ref|NZ_JFZT01000017.1|	Protein coding gene	26454	27413	+	n-type ATP pyrophosphatase superfamily / TilS and TtcA-like	FIG00080451	ff	atgaagtgtgacgtttgtaatacacgcgatgctttcatatttcaacctcacactggcagaaagctatgcaaacaatgctttatagatgatataaggcttagagtaaagaatgaggctgaaagacaaggcgttctatctgctaagagggtattacttgcagtatctggaggaaaagatagtttcacattggccgattctttggcatcaataatggatcctaagaaactaatagcattcaatataacagaaggaataacgggttataatagggcagatcaagtacttaaactaaaaaaatacctagatgatttaggaatagagctaatctccacttcttttaaggaaaagctaagatattctcttgatgaaatggttttatcttcaaatgagaagggatta…	MKCDVCNTRDAFIFQPHTGRKLCKQCFIDDIRLRVKNEAERQGVLSAKRVLLAVSGGKDSFTLADSLASIMDPKKLIAFNITEGITGYNRADQVLKLKKYLDDLGIELISTSFKEKLRYSLDEMVLSSNEKGLNISACTFCGGFRRKLINLEGLEVKADFVATGHNLDDEAQAILINILRGDTKRLIRLGDLPPKLSDRFVMRVKPLRKIYEWETTMYSLAMGFEFQDVECPYISLKPTMRAKIRDLLYLIEERKPGSLMRIVETFDEISDKIREGANLSELPRCKICGDPTSYGRDICKNCELLLKSGLLPSSSSTVS	orange	28	24		Core			1	2	2	2	2	2	2	2	2	1	2	1	2	2
fig|1160895.6.peg.406	gi|851189520|ref|NZ_JFZT01000017.1|	Protein coding gene	27969	27445	-	ATP:Cob(I)alamin adenosyltransferase (EC 2.5.1.17)	FIG00001045	ff	atgtttacaagatcaggtgacgatggaaacacaaatgttataagaaaaagggttggcaaggattcacccctagttaactttcttggagatttagatgagcttaactcatttcttgggttagcattaactagaatagaatgggatgatgtaagaaaagacttagaaagagtccaaagagaattatttgtccttggagaggacgtaagtacaggaaaagaattgataacacaagatagcgttaagtggttagaggaaagaactgtctactatagaaaggagagcggaccagttagactatttataatacctggtggtactgaagaagcctctacaattcatgtagctagatctgtatgtagaagagtagagagaaatgctgtaaaatactctaaggaattg…	MFTRSGDDGNTNVIRKRVGKDSPLVNFLGDLDELNSFLGLALTRIEWDDVRKDLERVQRELFVLGEDVSTGKELITQDSVKWLEERTVYYRKESGPVRLFIIPGGTEEASTIHVARSVCRRVERNAVKYSKELEFNKWVIVYLNRLSSLLFSMAIIANKRKGVNERIYDINNYF	orange	28	25		Core			1	2	2	2	2	2	2	1	2	2	2	2	2	2
fig|1160895.6.peg.407	gi|851189520|ref|NZ_JFZT01000017.1|	Protein coding gene	28043	30865	+	Leucyl-tRNA synthetase (EC 6.1.1.4)	FIG00000114	idu(1);tRNA_aminoacylation,_Leu	atgtctattggcgaaaaatggcagaagaagtggaaggagagtaagatctttgaagctaatgtagattctagagaaaagttttatacaactgtagccttcccttatcccaatagtccctttcacttaggtcatggaagaacgtatgttactgcagatatatatgcaaggtatatgaggatgaaaggatacaatgttttatttccaatgggttttcactatacaggaactccgataatcacaatggctgacgatgtagcaaagggagaaaaggaagtaatagatatatttaagaacatttatgaaatcccagatcaagttattccaaaactttctgatcccttatttatggccaattacttcaaggacgatataaaaaaggcgatggatgaaatggggctg…	MSIGEKWQKKWKESKIFEANVDSREKFYTTVAFPYPNSPFHLGHGRTYVTADIYARYMRMKGYNVLFPMGFHYTGTPIITMADDVAKGEKEVIDIFKNIYEIPDQVIPKLSDPLFMANYFKDDIKKAMDEMGLSIDWRREFTTIDPEFSSFIVWQFNTLQKRGFVVKDTHPVGWCPVHHLPVGMHDTKGDMEPDIGEYTLIFFESKSGYLPAATLRPETIFGVVAIWVNPKEKYVIAEVKGRKVILSERSAFKLTFQIDNIKVLEKISGSELTKITAINPVTGDTIPILGADFVDVNTATGIVMSVPAHAPFDYFYLKKVSSSIRPIAVVQVDGYNEFPAVELVEKSNPKNDTDLKKLTEQLYRIEYNKGRMRKDAIERSKEEFRSELGSVIGISVPEA…	orange	28	43		Core			2	4	2	4	4	3	3	4	3	3	3	3	3	4
fig|1160895.6.peg.408	gi|851189520|ref|NZ_JFZT01000017.1|	Protein coding gene	31453	30830	-	Conserved protein			atgagcgacaatctaattaacgagctttcctccaatgagaccctctttgtctcatattattattcgctaaatttaatcactttgtttgaggtctccgcaagcatagccaaaaaggaaaatcaggaaatatgtatagcgaattttgggaaaataatctgggacttctatccatgggaaatacctttcaaaatttcttgtactccgtcatctgtattagttgtatttgaagcagaaaaagagatagatattccagaaaagttcagattcgctacatcaagtaaaccattgaaggttggaaaattcaaggctaatgcaataaagaaaggaaataatatatacaatatttttctctctaatggaaaacaatactcagtaagaatggttaacggaaaactcata…	MSDNLINELSSNETLFVSYYYSLNLITLFEVSASIAKKENQEICIANFGKIIWDFYPWEIPFKISCTPSSVLVVFEAEKEIDIPEKFRFATSSKPLKVGKFKANAIKKGNNIYNIFLSNGKQYSVRMVNGKLIEIKLERDEEELLKIIDELGGEANIKEVIAIAERRLEESKEKIREKLQFLTQLEKIEIKQGKIVLAKHNTGPKRK	red	7	6						1	1	1		1	1		1
fig|1160895.6.peg.409	gi|851189520|ref|NZ_JFZT01000017.1|	Protein coding gene	31865	31434	-	hypothetical protein			atgtcttattttgcgttagtttggaacaaccttcagatcttgcggatcttgtcctttaccttggaaaaagacaaaaattattcgaaacaaatagaccaattaagaggtagaggttgttcgcaacagatggaagccttaccttttaaggcgggaagtgaaaagcttataggaaataaatgtcctaagttcggtaggaaaatgaaagaagctgagtacagatatctaagatacaaaaagtgcggtttcaagaatgatagatatgtaaccgcgattgataacttaacaactttcgatattagaaaactaaataatgggaagagttctctgatcctctcgatcgcctcctcaatgaaatatataaatccgaatagagagaggaaccctcgctcctttagagcg…	MSYFALVWNNLQILRILSFTLEKDKNYSKQIDQLRGRGCSQQMEALPFKAGSEKLIGNKCPKFGRKMKEAEYRYLRYKKCGFKNDRYVTAIDNLTTFDIRKLNNGKSSLILSIASSMKYINPNRERNPRSFRAGRKSDERQSN	green	1	0	Unique
fig|1160895.6.peg.410	gi|851189520|ref|NZ_JFZT01000017.1|	Protein coding gene	32751	33689	+	Histidinol-phosphate aminotransferase (EC 2.6.1.9)	FIG00000474	icw(2);Histidine_Biosynthesis	atggatgcaataaaggcatacttaagtaagggaaataggtatcaacatccagacctcgttaatagatttagagaagttgcagctgaatataacaaggttgaacctgagaatattcttccgactcaaggtggagacggcgctttgaggttagtattctataatctgagtcaaccaggggataagatagttataaactatccttcatatagtatgtatacagtatattcatcattaagagggttaaaaactgttaaaataaacttaagggaaaagggagaatggtgggaggaagatatagaaaaaattatcaatgaggttagtgatgcgagaattgttgccattgatgatccaaataatcccacgggttctccaatgcttaagggaaatgaaaatttgata…	MDAIKAYLSKGNRYQHPDLVNRFREVAAEYNKVEPENILPTQGGDGALRLVFYNLSQPGDKIVINYPSYSMYTVYSSLRGLKTVKINLREKGEWWEEDIEKIINEVSDARIVAIDDPNNPTGSPMLKGNENLIRTIAESTHGILLLDEAYFEFAGYTATKLVNSLDNLIILRTLSKAFSMASYRVGYLIGNSEIISTLRKTTTPFDVSLPSMIAGTVALENPSYAREIAAQISGLRDQVYQKMKDMGINVFKSVTNFLFFYYPLDLLKPFMDRGIAIRNPLDKFYRVTIGTPQDCEIFLRSLGEIIENSNTK	orange	28	13		Core				1	1	1	1	1	1	1	1	1	1	1	1	1
fig|1160895.6.peg.411	gi|851189520|ref|NZ_JFZT01000017.1|	Protein coding gene	33667	34530	+	ATP phosphoribosyltransferase (EC 2.4.2.17)	FIG00000811	icw(1);Riboflavin_synthesis_cluster icw(7);Histidine_Biosynthesis	ttgaaaatagcaataccaaataaaggaagacttcaacaacctacattacaattcttatctcaaacaggaataaaaccactcgcaagtgatgaaagagccttaataatacctactagttgggaaggagttcagttagttttaatgagaaccgaggatattccaagtctagtagaagcaggagctgcggaaataggttttagcggtcacgattacgtagttgagtcacaagctgacgttgaagaaataattaaattggattatggtaaagctaaaatatcctttgctactcctcagagctggaaaattagcagtgtaaatgatataagagggttagacggcattagaatagcaactaaatattataatatagctaaagaatttttagataaaaatgagata…	MKIAIPNKGRLQQPTLQFLSQTGIKPLASDERALIIPTSWEGVQLVLMRTEDIPSLVEAGAAEIGFSGHDYVVESQADVEEIIKLDYGKAKISFATPQSWKISSVNDIRGLDGIRIATKYYNIAKEFLDKNEIKAKIVKVSGAAEVMPSLGACDAIIDVVSTGTTLKLHGLRPIVDVMETYGVVIASRSWIKSEEAEKINLILTMMKGVISAKGKKMVFMNVDDSKLENVISSLPAMLSPAISKLGKNNAWEVITVAEENQLPEVIAKAKTAGAKDIVVVNIEKVVK	orange	28	13		Core				1	1	1	1	1	1	1	1	1	1	1	1	1
fig|1160895.6.peg.412	gi|851189520|ref|NZ_JFZT01000017.1|	Protein coding gene	34527	35216	+	Phosphoribosylformimino-5-aminoimidazole carboxamide ribotide isomerase (EC 5.3.1.16)	FIG00044478	isu;Chorismate:_Intermediate_for_synthesis_of_Tryptophan,_PAPA_antibiotics,_PABA,_3-hydroxyanthranilate_and_more. isu;Histidine_Biosynthesis	atgaaagttgttccaagtatagatatcagtaaaggaaaagcagtaaagagaataaaaggaatacctggtagcggtaaaataataggagatccttatatgacagcaattgagttgttctctcaaggatatgactttattcatatagtcgatctagacgcttctgatggaagcggggaaaatgaaagtgaaattgaaaaaatatgtagtgtaggctttaaaaaagttgaagtagggggaggtgttagaagtctaagtaaagccgaaaaactcctaacaaaaggagttactgatgttgtgatctctactcttccttttaagaatcagaaagagttcgagaatctaatgaaaaatcactcgagtcgtatcatgttatcgatagattattgcaaagaccaagta…	MKVVPSIDISKGKAVKRIKGIPGSGKIIGDPYMTAIELFSQGYDFIHIVDLDASDGSGENESEIEKICSVGFKKVEVGGGVRSLSKAEKLLTKGVTDVVISTLPFKNQKEFENLMKNHSSRIMLSIDYCKDQVLISGWKETVGNVSEVIKRLSYYEPEGFIFTYVCNEGTQLGIDDNASEYIKYVNGLKGYAGGIGGLEDLIKIKVIGFDFSIVGMAFYSGKLRGVKYV	orange	28	13		Core				1	1	1	1	1	1	1	1	1	1	1	1	1
fig|1160895.6.peg.413	gi|851189520|ref|NZ_JFZT01000017.1|	Protein coding gene	35209	35790	+	Imidazoleglycerol-phosphate dehydratase (EC 4.2.1.19)	FIG00000601	icw(4);Histidine_Biosynthesis	atgtctagacagtctactgttgttagggaaactaaggaaacaaaaattgaaattaaattagagttggattctccaggtgaagttactataagaacgcctgtacctttctttaatcacatgcttaagactatggggttttacatgggcatttctcttatgatagatgcagaggataagctaaactatgatgatcatcatatagtagaagatgtaggcataacattaggtcaggctattaaggaggcattaggaagtagagagggaataaaaagatttgctaatgccattgtccctatggatgaagctttagtcttatccgctgttgatgtttcgggaagaggtattgcctttacttctcttaagttaaaaagagaacagataggaggtttgtctatggaa…	MSRQSTVVRETKETKIEIKLELDSPGEVTIRTPVPFFNHMLKTMGFYMGISLMIDAEDKLNYDDHHIVEDVGITLGQAIKEALGSREGIKRFANAIVPMDEALVLSAVDVSGRGIAFTSLKLKREQIGGLSMENVSHFFWSLSVNSGITLHVKKLRGLNEHHIVEAAFKAVGLSLGEAIKVSGKDIRSTKGLL	orange	28	13		Core				1	1	1	1	1	1	1	1	1	1	1	1	1
fig|1160895.6.peg.414	gi|851189520|ref|NZ_JFZT01000017.1|	Protein coding gene	35787	36539	+	Imidazole glycerol phosphate synthase cyclase subunit (EC 4.1.3.-)	FIG00000258	icw(5);Histidine_Biosynthesis	atgaccaaaagaataatagcttgtcttgacgttaatgctggacgggtagtaaagggagtaaacttccttaatttaaaagacaaaggagatcctgtagaattagcgtctaagtatgaagaagaaggagcagatgagatagtcttccttgatatatctgcaactattgagggaagaagaacaatgattgatgtagtaagaaatacagctagcgttctttcaatacctttgacagtgggtggaggtataagaacgttagaagacgtatctagaatgctttcatcaggtgcagataaggttagtataaatactgctgctgtagagaataaaaaactaatagagatctcatctaacgaattcggggctcaggccgtagtagtagcaatagatgccaagagagaa…	MTKRIIACLDVNAGRVVKGVNFLNLKDKGDPVELASKYEEEGADEIVFLDISATIEGRRTMIDVVRNTASVLSIPLTVGGGIRTLEDVSRMLSSGADKVSINTAAVENKKLIEISSNEFGAQAVVVAIDAKREMDSWSVYTKSGTYRTGLDAILWSKEVERLGSGEILLTSIDKDGTRSGFDIDLTFAVSSSVNIPVIASGGAGNMEHFYQVLSRGGADAALAAGVFHDGVIRIKDLKNYLLMKGVDVRQ	orange	28	13		Core				1	1	1	1	1	1	1	1	1	1	1	1	1
fig|1160895.6.peg.415	gi|851189520|ref|NZ_JFZT01000017.1|	Protein coding gene	36536	37726	+	Histidinol dehydrogenase (EC 1.1.1.23)	FIG00000303	icw(8);Histidine_Biosynthesis	atgattaaggaagagattcctaagaacagactagtagagtttacccaagttctggatgtagtcgagagtattgtaaatcaagttaggcaaaacggagataaggcaataatagatctgacgaaaaagtttgatagcgtagaattaaaagatctgtcgttttctaaggatgagatagagcaacaagctagcctcctttctgacgatctaagaagggcggtggatgtgatttatgaacagcttaaggagtttcatttaacacttatgcctcctgaggtaggtggaggaaagtcaggagtagaattcggcatagtttggaaaccaatagagaccgtcggtatatacgttccgggaggtaagcagaaatatccatcaaccttacttatggctggcataccagct…	MIKEEIPKNRLVEFTQVLDVVESIVNQVRQNGDKAIIDLTKKFDSVELKDLSFSKDEIEQQASLLSDDLRRAVDVIYEQLKEFHLTLMPPEVGGGKSGVEFGIVWKPIETVGIYVPGGKQKYPSTLLMAGIPAKIAGVREIYFSTPQYDKLDPMMAYICQKLGIKQAYRIGGAQAIAAMAYGTESVHKVSKIVGPGNIYVQAAKYIVSREVGIDGIEGPTELVIIADDSADPRRVATDLLAQGEHGKSSLLVLISTSGRLISKVKELLSTDVNDFYIVEVKSVEEALKISDELSPEHLSLQVRSPRSTMKLVRNAGAITLGNTPPAMVDYGAGPDHILPTNGWSKFRGGITVLDFIKPISYTNLDNPTKELIDASIKIAKYEGFEIHGKSIGIRYE	orange	28	13		Core				1	1	1	1	1	1	1	1	1	1	1	1	1
fig|1160895.6.peg.416	gi|851189520|ref|NZ_JFZT01000017.1|	Protein coding gene	37719	38000	+	Phosphoribosyl-ATP pyrophosphatase (EC 3.6.1.31)	FIG00000871	isu;Riboflavin_synthesis_cluster icw(1);Histidine_Biosynthesis	atgagtgatgttttggatagactctatgaaattattattgatagagtaaacaagaaaccccagggaagctatacagttgaacttctagataaaggtaaggaatatatagcaaggaaagttggagaagaggcggtagaaactattgtagcttcattatcagaggggagagaaagatttatctcggaaagtgctgatttaatttatcatctttgggtcctaatgagtgtagaaggagttagaccggaagaactgtatgaagagttaaggagaaggatgaagtaa	MSDVLDRLYEIIIDRVNKKPQGSYTVELLDKGKEYIARKVGEEAVETIVASLSEGRERFISESADLIYHLWVLMSVEGVRPEELYEELRRRMK	orange	28	13		Core				1	1	1	1	1	1	1	1	1	1	1	1	1
fig|1160895.6.peg.417	gi|851189520|ref|NZ_JFZT01000017.1|	Protein coding gene	38000	38593	+	Imidazole glycerol phosphate synthase amidotransferase subunit (EC 2.4.2.-)	FIG00010738	icw(2);Histidine_Biosynthesis	atgcctactgcccttataataaattatggagtaggaaatttatttagtatctcttcttcactaagaagagtaggcttcgaggttaagataaaagaatcaccagaagctaattctgatctgatagttttcccaggtgtaggttcattttcagctgtatcgaatttcctactatcattctcagagcaactaaacgatatgagaaaatcaggtattaagttcttaggagtctgtttaggactacagatattctttgataaggggacagaaggtggcgatactaaaggtttaagctggttttcaggtacagttgataaaataagggctaacgtaaagcttccccatattggatgggataggatatatgaagaaaaaaagactgaactaagtgagggtttagac…	MPTALIINYGVGNLFSISSSLRRVGFEVKIKESPEANSDLIVFPGVGSFSAVSNFLLSFSEQLNDMRKSGIKFLGVCLGLQIFFDKGTEGGDTKGLSWFSGTVDKIRANVKLPHIGWDRIYEEKKTELSEGLDGRYAYFVHSYVAYTTESYIMKSYYGIEFPAMVEKDNVVGTQFHPEKSSETGKIFLENLMRWIKR	orange	28	13		Core				1	1	1	1	1	1	1	1	1	1	1	1	1
fig|1160895.6.peg.418	gi|851189520|ref|NZ_JFZT01000017.1|	Protein coding gene	38701	38955	+	Phosphoribosyl-AMP cyclohydrolase (EC 3.5.4.19)		icw(5);Histidine_Biosynthesis	atggtaggcaatatgaatagagaggcgctttacctaactttaacaactggtaagacccacttttggtctttaactaggaaaactatttggatgaagggagagaccagtgggcactatcaaatagttgaggacgttctaatagattgcgatgaggatgctgtagtggttaaagtcagacctgaaggacctacttgtcacactggcaataaaagttgtttctataggagcttcaaggtctttctagcaaatcaataa	MVGNMNREALYLTLTTGKTHFWSLTRKTIWMKGETSGHYQIVEDVLIDCDEDAVVVKVRPEGPTCHTGNKSCFYRSFKVFLANQ	red	8	7							1		1	1	1		1			1		1
fig|1160895.6.peg.419	gi|851189520|ref|NZ_JFZT01000017.1|	Protein coding gene	39458	39844	+	probably aromatic ring hydroxylating enzyme, evidenced by COGnitor; PaaD-like protein (DUF59) involved in Fe-S cluster assembly	FIG00138514	isu;Iron-sulfur_cluster_assembly isu;Scaffold_proteins_for_[4Fe-4S]_cluster_assembly_(MRP_family)	atgtcacagatcaacaaagaagaatggagaaagaaaattatggaaggattaagtgaagtttatgatccggagattccagttgatgttgttaacttaggtttgatatatgaaataaaaataagcgatgagggcgatgttcatattagacttggacttacagcaccaggttgtcccgttgtagatgacttaatctatacagtagaacaggttattaaagagtctgtaccagctaaaaatgtagaagtcgatatagatctagatactcagtggactccattaaaaatgacttcagaaggcagagagaagttcaagaaactttatggttatgacatagtggagatgtgggttcaaacatatgggttgccatctactgaacagaacacataa	MSQINKEEWRKKIMEGLSEVYDPEIPVDVVNLGLIYEIKISDEGDVHIRLGLTAPGCPVVDDLIYTVEQVIKESVPAKNVEVDIDLDTQWTPLKMTSEGREKFKKLYGYDIVEMWVQTYGLPSTEQNT	orange	28	18		Core				1	1	1	1	1	2	1	2	2	1	2	1	2
fig|1160895.6.peg.420	gi|851189520|ref|NZ_JFZT01000017.1|	Protein coding gene	39869	41254	+	Seryl-tRNA synthetase (EC 6.1.1.11)	FIG00000121	isu;Glycine_and_Serine_Utilization isu;tRNA_aminoacylation,_Ser isu;CBSS-326442.4.peg.1852	atgtcttggagtatccttgagcttataagatcaaatccagaagctcttgaggatagtattaaaaaaaggaatttagatcctactcttgtaaagagagctgtagagctagatctccaatggaggaaaactttacaggaagtagagaaaattagacataagcataatcaaataaattccgaaattcccaaaacagctaaagaggagagagaaaagaagattcaggaagctagagctcttcttaaggaacttgaagctaaggaaaaggaactaaaagaaatagaagaacaaagggatcaattgattagttcccttcctaacatactagctaaagatgttcccgtaggtccagatgatagctataacgttcccattaaggtatggggaaaatttagagtatat…	MSWSILELIRSNPEALEDSIKKRNLDPTLVKRAVELDLQWRKTLQEVEKIRHKHNQINSEIPKTAKEEREKKIQEARALLKELEAKEKELKEIEEQRDQLISSLPNILAKDVPVGPDDSYNVPIKVWGKFRVYKDDIEDFKKQLNGLQAEYETIDWRPVGHADMLETVLGLGNTEKASQVAGSRFFYIFDDIVWLDFSLLLYAIDIVTSKGYKLVVPPYMLRGEIIYSVIDMDTFKDAIYKIENDDLYLISTAEHPLAALHYKEDIEKDELPIKLAGFSPAFRREAGAANKDMKGIFRVHQFHKVEQFIYSLPEDSWKYHQELLGNVEEIFQGLEIPYRVVNIASGDLGACAAKKYDLEAWMPAQAKFREMISCSNCTDWQAYRMKIRFIDRKNNKKGY…	orange	28	13		Core				1	1	1	1	1	1	1	1	1	1	1	1	1
fig|1160895.6.peg.421	gi|851189520|ref|NZ_JFZT01000017.1|	Protein coding gene	43273	41762	-	489aa long conserved hypothetical protein	FIG01143688	ff	ttggtacagttcgactttgttttaactacagacagatgcttaatgaccaatcatcaccataaagagtttctagggttcttaggtacaggacctgctgtaggaattccagaaaaagcttggaaatggttagcatgtcccaagattaaagtagatgaactgggaagacctgttgaagctccctacggaatgaggaaagtggaagcaaaattaatagatgaaggatttaatgctgctataatcgaccctgattatattggaagatatacaaaaaatgcaaaggctctactcttttcacatcatgattactttgcatttggccctccctcatcaacgtggtggggaataactaaaaaagaaccaattaattacaagagctttcaagagcttataaacaagcca…	MVQFDFVLTTDRCLMTNHHHKEFLGFLGTGPAVGIPEKAWKWLACPKIKVDELGRPVEAPYGMRKVEAKLIDEGFNAAIIDPDYIGRYTKNAKALLFSHHDYFAFGPPSSTWWGITKKEPINYKSFQELINKPEIAEGKKNGMKILVGGPSTWQWLWREDEIEKLGVDTLVDGEGEKITVKLAQKILDGDVLPRYVYVSGDDVPSIEDISEIKGGSVNGLVEVMRGCARSCRFCSVTLRPTRYYPLEKIEKELQVNVRHNIRNGVIHSDDVLFYGAVGILPKPEPLIKLHTLVKKYYKTIAWSHASLAAIRYSEEKYGLISKLTEIVYQNGNQDYLGVEVGIETGSTRLAKEIMPAKSAPYKPENYPETVEEAFKIMHEHNIIPAGTMIIGLPEETEDD…	orange	28	25		Core			1	2	2	2	2	2	2	1	2	2	1	3	1	3
fig|1160895.6.peg.422	gi|851189520|ref|NZ_JFZT01000017.1|	Protein coding gene	43463	43284	-	hypothetical protein			atgttagaagaagttaagaacgaaaaaggtatcaagctatttacaatttacgaagttaaaacatacaagacaggagagaaagagtggagcccagatactgcgcaagctaaaaaattaacgtataaggatgctccagacgacataaagaaaattctgaggacttttaagctaaagatctag	MLEEVKNEKGIKLFTIYEVKTYKTGEKEWSPDTAQAKKLTYKDAPDDIKKILRTFKLKI	green-grey (small prot)	1	0	Unique
fig|1160895.6.peg.423	gi|851189520|ref|NZ_JFZT01000017.1|	Protein coding gene	43872	43570	-	Transcription factor S-related protein 2	FIG00067849	isu;Transcription_elongation_factors,_archaeal	atgaagttctgtcctaaatgtggcggaattttaatgcctacaaagaaggatggtaagactatccttaaatgtagaaagtgtggatatgaggaagaaatggataataaggcgaagaaagaataccaaattaaagagtctacaaagaatgagaaagttctaactacatcaatagttagcgagaaagaaggtagaaaaagagacgaagaggaatgggaacaggaaagagaagagtactataaagagataggactagaactcttaagggacgaattcgagggtaacgaagaaaacgatgaagattga	MKFCPKCGGILMPTKKDGKTILKCRKCGYEEEMDNKAKKEYQIKESTKNEKVLTTSIVSEKEGRKRDEEEWEQEREEYYKEIGLELLRDEFEGNEENDED	orange	26	12		Core				1	1	1	1	1	1		1	1	1	1	1	1
fig|1160895.6.peg.424	gi|851189520|ref|NZ_JFZT01000017.1|	Protein coding gene	44158	44463	+	TVG0887956 protein			atggaaccattttactttagatcgtataataaagttgtaggtatagctcatgatgtaaaggagttgaaatcagagattgaaagactaggaaaaaaggatagtgcatgcgtagagtatcatcttaaagaaggtcatatagtaaattggctgaactatattaatgaaagaggattagctgagatgcttaagggagtaagtagctataaagaagcttcctcaagaattggagaatatttagctctaaaggcatcaactcaaaacattaccaagcagaaaagaacaagtagaagaaggcagtatttctaa	MEPFYFRSYNKVVGIAHDVKELKSEIERLGKKDSACVEYHLKEGHIVNWLNYINERGLAEMLKGVSSYKEASSRIGEYLALKASTQNITKQKRTSRRRQYF	orange	28	15		Core				1	1	1	2	1	1	1	1	1	1	1	1	2
fig|1160895.6.peg.425	gi|851189520|ref|NZ_JFZT01000017.1|	Protein coding gene	45096	46226	+	tRNA S(4)U 4-thiouridine synthase (former ThiI)		isu;Thiamin_biosynthesis isu;CBSS-393130.3.peg.794 isu;tRNA_modification_Bacteria	atgcgagtattaatagtaagatatgatgagattgccataaaaagtaatatagttaggacaaaacttgaaaaacttttaatgcaaaatattattgttggggcaaagaaatttaactgtaatctagagaaaatacaaagatctcaaggtcgtattttactttatggtgatatcgattgcctaaagctatcaacttcaagaatatttggcattagatcgattagtccttcatatgagatgacgttctcatcaatagatgatatagtttctgaagccgaaaaaatgtggaaggataaagtaactggcaggacatttgctgtaaggacaagacgagttggaaaacataatttcacatctcttcaagtctcggaaaaggttggagaaaaactcgctaactatggt…	MRVLIVRYDEIAIKSNIVRTKLEKLLMQNIIVGAKKFNCNLEKIQRSQGRILLYGDIDCLKLSTSRIFGIRSISPSYEMTFSSIDDIVSEAEKMWKDKVTGRTFAVRTRRVGKHNFTSLQVSEKVGEKLANYGKVFLENPDISLHIEIRDNSAFFFDEILEGPGGLPLMAEGKALALISGGIDSPVAAWMIMKRGVAVDFMYCNITGPIGEKEVQEVVNRIGQWSIGYTSHFYSINCLKIAEVISSNISKRLQSIAFKRALYRIGQELAKKVNAGAIVTGESLAQVSSQTLSSLRSLSFGMDTLILRPLIGFDKLEIIKLAEKIGTFEASIKVPEYCSMFSHHPKTKVKLEDIKEIDKQLDDVINNVILQINSKMD	red	8	7						1					1	1	1	1		1		1
fig|1160895.6.peg.426	gi|851189520|ref|NZ_JFZT01000017.1|	Protein coding gene	46368	46583	+	hypothetical protein			atgaaagtagcgatttttcagaaaggaggagatacaatagttaaaggtgttgttccagcaagatgcgcaataggaggctataaagtagaggtaataatacggaataacaaattgatctcttctaagtgtacgtgtggtaatactccttgccctcatgcgataaaactttacatgtattatattgctcacatagagaaaggtaaaatgaacagttag	MKVAIFQKGGDTIVKGVVPARCAIGGYKVEVIIRNNKLISSKCTCGNTPCPHAIKLYMYYIAHIEKGKMNS	green	1	0	Unique
fig|1160895.6.peg.427	gi|851189520|ref|NZ_JFZT01000017.1|	Protein coding gene	48486	46978	-	Non-phosphorylating glyceraldehyde-3-phosphate dehydrogenase (NAD)	FIG00117429	ff	atgaaagaattacctcaagagtttaaggatatatacttcgttcaggacggtataccttattttaagacatttttagccggagaatgggtatcatcccaagaatttcaggatatcaaaagtccaatagacctaacaacgttctctaaagttgtaaaactcaattcgcaagttatagataacgctctagatattatgtataagcgtggtaaatgggatatcagggatacgcctggagagaaaagaatagcaatatttcagagaactgctgaactattagaacgttataaagattatttcatcgatatccttgttttaaataatggaaagacaagggctgctgctgagggtgaggtaagggctgctgctgaaagactgaagctagcggaattagatgtaagg…	MKELPQEFKDIYFVQDGIPYFKTFLAGEWVSSQEFQDIKSPIDLTTFSKVVKLNSQVIDNALDIMYKRGKWDIRDTPGEKRIAIFQRTAELLERYKDYFIDILVLNNGKTRAAAEGEVRAAAERLKLAELDVRKIYGDYVPGDWSNESIEAEAIVKREPLGIVLAITPFNYPLFDVANKLVYSTIAGNAIIIKPASSTPIIAILFAKLLEMAGFPKRSISIITLPGNQMDKLVSDPRISVISFTGSTESGKEVIRSGGIKQYVMELGGGDPALVLSDADPEQTAPKITVGITSYSGQRCDSIKFIFAEEEVYDKLKDFLISELKKVKVGDPRDGSVTMGPLIDERTAEEVEYSVKDAINKGGKVLYGGNRNKNYIEPTLIEIEKDKLKDLYLYNKEVFA…	orange	28	41		Core			3	2	2	4	4	5	2	1	7	4	1	5	1	3
fig|1160895.6.peg.428	gi|851189520|ref|NZ_JFZT01000017.1|	Protein coding gene	49707	48805	-	2-dehydro-3-deoxygluconate kinase (EC 2.7.1.45)	FIG00133209	isu;D-gluconate_and_ketogluconates_metabolism	atggttgaactaaatgccctcactccaggtcctttgcgctacgtgaactacttcgaaaaacacgttgcaggaagtgaggtaaattactgcattgcgctatcaagattaggtcatagatgttctcttatagctagagtcggtaatgatgagtttggtaaaaatattattgaatggttaagaggaacaggtgtagaaacatctaaaataaaggtagactcgtcttcatatactgctgtattttttattcagagacactttccaataccatatgaaagtgagtctttttactacaggaaattcagcgcaggaagtaagttatcaccagaagatatagaggaagatttcgttaaacaagcggatctagttcactctactggaataactctagctattagcgac…	MVELNALTPGPLRYVNYFEKHVAGSEVNYCIALSRLGHRCSLIARVGNDEFGKNIIEWLRGTGVETSKIKVDSSSYTAVFFIQRHFPIPYESESFYYRKFSAGSKLSPEDIEEDFVKQADLVHSTGITLAISDTARDAVTKAFATAKRKSFDTNIRLKLWSPEKARETIMRLLKEGVEVLITDKDDAKILVNESEPEKIKKAFMDYCKILVLKMGKEGAAVFKEEESYYIKGYNVPVEDVTGAGDSLGGTFLGLYLNGYSLDKALKYGVAASALNVMIRGDNENIPFLEEIERFIKSIER	blue	10	9							1	1	1				1	1	1	1	1	1
fig|1160895.6.peg.429	gi|851189520|ref|NZ_JFZT01000017.1|	Protein coding gene	49979	50170	+	hypothetical protein			ttgaaaataaggcaagagctttatcgtttaaaggcctttatattagaaggcaagcctatactcgaagtaaagggggaagtaggtacaatattggttctacttaatattttaggtcttaactcttctaagaaaattaggaaggagttagaatatatacaatctattcttatgttatggaacgtcttaacttga	MKIRQELYRLKAFILEGKPILEVKGEVGTILVLLNILGLNSSKKIRKELEYIQSILMLWNVLT	green-grey (small prot)	1	0	Unique
fig|1160895.6.peg.430	gi|851189520|ref|NZ_JFZT01000017.1|	Protein coding gene	50221	51084	+	Sodium/calcium exchanger protein			gtgtattatcaagattttatcctcccaattataggattttacattggaggagaattgttactaaaaggaggaaagcgagtaagcaatcaggctgtctttctcggcatcttgtcctccgttccagaaattgttaccttattaggattaattgaggaaagaagttattaccttgctataggatccataatagtaagtgtaattttagtttcaacgttaggtattggagcaattggcataatagcctttctaaaatggagagaaaaagttactgttaagcttaatgaaagacctcttattggcataatatctgccttacttatagcaatcctaataatacagagaatgaattatctcataggcattcctctaatatttcttcttattttctatcttgtaaga…	MYYQDFILPIIGFYIGGELLLKGGKRVSNQAVFLGILSSVPEIVTLLGLIEERSYYLAIGSIIVSVILVSTLGIGAIGIIAFLKWREKVTVKLNERPLIGIISALLIAILIIQRMNYLIGIPLIFLLIFYLVRKLEGIKANNKGIYLMIVGMGILWVSSQFLVSSITSSQLPNWAYSEFLIPILLNAQDLFVGFRESANDPRLTSQVTEGFIIEIVMLSLFAFGVLGVLGGFGGLPLNGLGYLIFSLVVVDTALIILSSKNDFSFKDSLILFTLYFLIPLSLLQKPL	yellow	2	1						1
fig|1160895.6.peg.431	gi|851189520|ref|NZ_JFZT01000017.1|	Protein coding gene	52782	51067	-	Cell division protein FtsH (EC 3.4.24.-)	FIG01120704	idu(5);Cell_division-ribosomal_stress_proteins_cluster	atgtcctcctcatctataatacaactcgcaatagatgttatagaggtattattcttcattattccaattatattctttctcatgatgatgaaagcaaacagaataggtcttgaaaagaaagtaaaaacaattacctatgtgcctaccgtttcatgggatcaaatatttgataacagagaagtaaagaatagattaagagagataagcgaagaagtaaataaaggaaggacttatggggttatactgtttggcccaccaggtactggtaaaactactatggcgaaggctatagccaacgcattaaattggaagttcgtagaactaaaagcgtctaatattatgagtaaatggtatggagaaagcgaatttcttttatcctcctttctcgattctgcagaa…	MSSSSIIQLAIDVIEVLFFIIPIIFFLMMMKANRIGLEKKVKTITYVPTVSWDQIFDNREVKNRLREISEEVNKGRTYGVILFGPPGTGKTTMAKAIANALNWKFVELKASNIMSKWYGESEFLLSSFLDSAEKEQPVVLFIDEIDSFAMQRGDTHEVTHRLTNILLTKLQEFHDKNDKILIIGATNIPQEIDEAFLRPGRFDEIIYVPLPDLKGREEIWEGYAGNVDTLALAKRSQRFSPADIKLIAEEVKNKAEKEGRTPSTQDFLKALEEYKPSIQISTIVKFEDLARKYSRRRIDLRLYGIPQVTWDELGDLEDVKAILRDEIEIPIKNKEFAQKLQIKPVKGILLYGPPGTGKTSLAKAMANELSATFILLSGEEISSAGPMESPQLIAEKFNI…	orange	28	51		Core			4	4	3	4	4	4	4	4	4	4	3	4	4	5
fig|1160895.6.peg.432	gi|851189520|ref|NZ_JFZT01000017.1|	Protein coding gene	54871	52787	-	molybdopterin oxidoreductase, molybdopterin binding subunit			atgtgtggaatagtagcaacttctgagggtgggaaagttagagttgctgcaaatagagatcatccacaacctggaatatgcggaagaggtgctgcaggtccttttctactaacacatccggatagactaaaaggccctttaataagaaaaggaaaagatctagttcaagctaagtggaacgacgtattagatgaaacagtaaaatacctgaaagagctaagggatgatggacatccggaatatctcgcaataacctttcatgactacggcaaggaattgctagaaagatttggtaatctttatggtacacctaatgttataggacatgaagccgtctgccatggtccaagaactgtcgcttctatacttgttttaggggcagaaggacctagaagtatt…	MCGIVATSEGGKVRVAANRDHPQPGICGRGAAGPFLLTHPDRLKGPLIRKGKDLVQAKWNDVLDETVKYLKELRDDGHPEYLAITFHDYGKELLERFGNLYGTPNVIGHEAVCHGPRTVASILVLGAEGPRSIDPDYPNSKFTVFIGRNPLEGIVPDIVRRIEEGRNKGMKIAVIDPRKSVLAQRYADRWIAISPGGDTAFLLAVIYYMIDKGMYDEDFLLKFSNASLVIYEDMSPSNIYHTSLFFEGEIEGKKAFTVFSRLKQEAKKAYDRLQELTGTSYGDVEYIAENLWKNRPSAVIDDAWHTSFSVDSTYTWMAAFTINAMIGNLDKKGGLIFSKKPKIYLNEKTNISAKRIDRYKYPLTYSAFPEVTKAILTGKPYPIKALLVVATNLDGREPN…	orange	28	24		Core			1	3	2	2	2	2	2	2	1	2	1	2	1	2
fig|1160895.6.peg.433	gi|851189520|ref|NZ_JFZT01000017.1|	Protein coding gene	55498	55097	-	hypothetical protein			atgaaaattatattagaatttcctaccaaacacgaggaagaagtacttactattattctttcagatccaactttcgttctgccctttctatttccagttatcaaaaaagtagagaatgaaaatacgaaatttaaagcgctagggagatttggaataacaaatttcgaaatgaatggaaatgtatatagaagatataatggagtagaatatatatttaccatgactccaaaagggtctgctaacttaaagtttattttggataggaataaagttagaattgaattcgattatgaaggttggttagatagttttactacactgtttatcaagagatggtttaatatagcttcaaaagactttgaagaacgtataagattaagaagaatagaaaagaaaata…	MKIILEFPTKHEEEVLTIILSDPTFVLPFLFPVIKKVENENTKFKALGRFGITNFEMNGNVYRRYNGVEYIFTMTPKGSANLKFILDRNKVRIEFDYEGWLDSFTTLFIKRWFNIASKDFEERIRLRRIEKKI	red	5	5						1		1	2	1
fig|1160895.6.peg.434	gi|851189520|ref|NZ_JFZT01000017.1|	Protein coding gene	57332	55503	-	hypothetical protein			atgtatgttcggaattcttttattttgtataactcgataagtgttataaaaggaaatagtgtattgaataaaatccacatttctttcacactctataccactgtgataaaaattttaaaccgcatttttacctctacattaatgagacgtaatattatctttcctctattttcagtggcactctatttgacaatatttagaagccttttcttcgttcgtgcattctacattactgatactgaaccttccccaatgcacataagagactttgtatactctttccctagcttaaatggatacctttataacgtattaaacttaattgcatggaattcaccagagaagattctaacaataattccctttattataggttctatctcattctattttacagca…	MYVRNSFILYNSISVIKGNSVLNKIHISFTLYTTVIKILNRIFTSTLMRRNIIFPLFSVALYLTIFRSLFFVRAFYITDTEPSPMHIRDFVYSFPSLNGYLYNVLNLIAWNSPEKILTIIPFIIGSISFYFTAKHFKASEWKAWLLSLIFMLNPGTALIFELGDSPGILFAYSLLPLIFWAGYNLAQDPSPRNFFILSGLIAMDNFVYFEGFIFSFVVLLPIVFLSKQKLKFTSYMMISLFLGFLTEANEELLLYMIAVPSYHVVSLNFDYFKLYYYEIGYVSLYLAIYTLLTLKQKKEVLTLNLTAFIVLTLWSLFFIDNLNIPIINAVLLTFTTFQSKMILFINGLLSFSMIFIKDWKVVLLGIILLSISNYPSIYDGGMQNTAYSIITFNAKNHSV…	red	6	5						1								1	1	1	1
fig|1160895.6.peg.435	gi|851189520|ref|NZ_JFZT01000017.1|	Protein coding gene	57858	58001	+	hypothetical protein			atgctagatcctctagctatacatgcaatagaagtaggtcttagtctcaatttgggcctattaattcaagggctcatatcgggactattgaacctacttgctggtgtgggaggcctcctccacggcctattggggatactctaa	MLDPLAIHAIEVGLSLNLGLLIQGLISGLLNLLAGVGGLLHGLLGIL	green-grey (small prot)	1	0	Unique
fig|1160895.6.peg.436	gi|851189520|ref|NZ_JFZT01000017.1|	Protein coding gene	59233	58718	-	hypothetical protein			atgatgcgtaaattaattatagccttaggcattatccttatagtaatagcctcgatattggtctatttctctacaacaatgcaaaataatgctataaattacaaagaactatttcctaaaaatctttacggattgaccttgaacagtactaataacgaatcaggttatactaaaatcttaaattattcaacttttcttaactattactatgcaagatattcgaatacatcaaataatattacaataatcatttttaatgttagctcaagaaaagttgcatgtatgttatttaataatttctatactaaaataaaacaaaatgctacatacgtcaataaatcaaattaccttggagtaaatcaagaagagaatttttactttagtaatggagtagaagta…	MMRKLIIALGIILIVIASILVYFSTTMQNNAINYKELFPKNLYGLTLNSTNNESGYTKILNYSTFLNYYYARYSNTSNNITIIIFNVSSRKVACMLFNNFYTKIKQNATYVNKSNYLGVNQEENFYFSNGVEVEILQGKTLILIYNSYTTHTKLNLTLDIAKHLLRFFPSN	green	1	0	Unique
fig|1160895.6.peg.437	gi|851189520|ref|NZ_JFZT01000017.1|	Protein coding gene	59540	60274	+	hypothetical protein			ttgctaatagctgttttaagtatactaataattataggcattcttatgggaggaatgagactagtagatgttcatcacaggatagtaggtgaaacggttgataatacagcgcgcgttctaatagccaaaataggaatatacaattttagtgtacctataaatatttcagatactcatgtattattgaataaaagtctaataattatatataacaatagcgtagaagggctatctagaactaattatggcgatttattacttctttacttatcaactaaatttcatttaaaggagagtgagaataattcggttttatatttatataattcgtctttagctattggatataatgggaagtatattggtttcgtattggataaggagaattctagtaactat…	MLIAVLSILIIIGILMGGMRLVDVHHRIVGETVDNTARVLIAKIGIYNFSVPINISDTHVLLNKSLIIIYNNSVEGLSRTNYGDLLLLYLSTKFHLKESENNSVLYLYNSSLAIGYNGKYIGFVLDKENSSNYTISLLLNLFNSINSSLFTSPYKLQGNFWIEMPRFNISGEIYNKTVIIDIPGNITVKIPSFFYLYGKLDGHSYILESDNTFSLLLIHINGTTELMFGKETIANILSLAKAIL	green	1	0	Unique
fig|1160895.6.peg.438	gi|851189520|ref|NZ_JFZT01000017.1|	Protein coding gene	60353	61225	+	Transcription initiation factor B	FIG00002138	idu(1);Inteins idu(1);RNA_polymerase_archaeal_initiation_factors	atgagtgaagttatatgttcaccagacaaagttgtctttgacgaggatcgtggagagtacatatgcacagaaacaggagaggttatagaagataaagtagtagatcagggaccagaatggagagcttatactgaggaggagaatagggaaagaagtagagctagtactataaatattgctgttcatgatatgggattatcaacgtttatggatgtgaagggaaaagatagagcaaaggcaatgagattaagaaaacttcaacttaggtcaagaattggtacgtcagaacaaagaaaccttgtaaaggcaatgacagttctcgagagaatcgccaatcaattagggcttccaaaatcagtaaaagaggaagcatcaataatttacaggaaagcactagat…	MSEVICSPDKVVFDEDRGEYICTETGEVIEDKVVDQGPEWRAYTEEENRERSRASTINIAVHDMGLSTFMDVKGKDRAKAMRLRKLQLRSRIGTSEQRNLVKAMTVLERIANQLGLPKSVKEEASIIYRKALDKKLIKGRSIEEVMAASVYAACRKNKIPITIDEIVRTTSVNKKEIAKAYRLLLKENVTDVPASDPKYYVVKIASLLGLSGKTMSAALEIVDKAKNSGITSGKDPASIAAASIYIASSLNGERRSQREISEVSGVTQVTIRNRYREIAKEVGVEVESIN	orange	28	28		Core			2	3	2	2	2	3	2	2	2	2	2	2	2	2
fig|1160895.6.peg.439	gi|851189520|ref|NZ_JFZT01000017.1|	Protein coding gene	61525	62511	+	Vitamin B12 ABC transporter, B12-binding component BtuF		isu;Coenzyme_B12_biosynthesis	atgaaatggaatattatcggtatagttgtggctttaattattatagtagggctaatttcctttgagctttactcaaatatccaaaaatcaccaccttatgaatcatcaactaatagtggcagtaaaattaacttaagagtaatttcattgtctccaagtgacactcaaatcctagttagcttgggtttagggaaatacgtggtaggagttgattcgtactcttactccctcctaaaatcgttaaacgatacatcacttcttccctataatataactatttttaatcagatatctcctcctaatatttctgggttagttgaactaaaaccatctgtaataattggcgaagaaggtttaatagggaattattttactcaaatgaaagaagctggacttaac…	MKWNIIGIVVALIIIVGLISFELYSNIQKSPPYESSTNSGSKINLRVISLSPSDTQILVSLGLGKYVVGVDSYSYSLLKSLNDTSLLPYNITIFNQISPPNISGLVELKPSVIIGEEGLIGNYFTQMKEAGLNVYLTNDDFASNYYEIEQSIMNVSRLFNSSNEGNQLNQWMNQKLQEFSTTGNISVADIIWICPNYDFFTAGGNVFINSIISLSGGINVFGSQSGYPLLNPGQLLLANPDVIFVQVIYNLSYTEYLVNHMPGIQNVSAYKDHRIYFISENAINLVNEPGPLSVYAIPMIHDIIYGEAPEYINWTWVKQNINPTLPVY	orange	28	13		Core				1	1	1	1	1	1	1	1	1	1	1	1	1
fig|1160895.6.peg.440	gi|851189520|ref|NZ_JFZT01000017.1|	Protein coding gene	62513	63490	+	ABC-type iron (III) transport system, permease component			ttgaagggaataaatctaatttttttatcacttcttattatctcgtttttcctatctttagtttacggtcaagtgtatgttccctttgataaaatcttctcccttcatggcgtatataagacagttatcttggatataaaatttccaactacgttatctacgttattgataggtatatgtttgtcaatttctggcgcaataatgcaattactcttgagaaatcctttaatggatccctacattagtgggactgcatcaggaggtgcatttggtgcggttttagcatattatttactagcatttaatcttccgttttcatggataatctacatttccccagtcatagcattcatgttttctctaatagccacagggttaacggtattgataggcagaaaa…	MKGINLIFLSLLIISFFLSLVYGQVYVPFDKIFSLHGVYKTVILDIKFPTTLSTLLIGICLSISGAIMQLLLRNPLMDPYISGTASGGAFGAVLAYYLLAFNLPFSWIIYISPVIAFMFSLIATGLTVLIGRKTGVYGIIVGGVVISYIFSSLITVMITEMSIRFPQVPPLIFWLLGSIQIVGYTDVVILSLLALGLVLVSLRYSRKIDLVSISDEMAYSKRIDPNKFRVFWIALVSVIVGYVVSQVGIIGFIGIIVPHILRRFYGGNTKSLILGSITLGSTILLFSNLIADGSLGFEIPITAITSLIASPIIIYVLVRRNAQEY	orange	28	13		Core				1	1	1	1	1	1	1	1	1	1	1	1	1
fig|1160895.6.peg.441	gi|851189520|ref|NZ_JFZT01000017.1|	Protein coding gene	63474	64130	+	Iron(III) dicitrate transport ATP-binding protein FecE (TC 3.A.1.14.1)			atgctcaggaatattagcgttgaaataaatggtaaaaggattttagataatgtaagctttgaacctaacagaggaattaatgttatccttggacctaatggttcggggaaaactactttgttaagagtaattattggaatggtaaaaaagacggaaggtaaagtgagcctaaaagggaaaatatcttacgtgccagctgagtttttttctgctcaaatgaaagtttctgatgtaatgttggcaggatctaggatagaattaaatgaatatacgaaagttatgaaaaaaatggaaattcaagggctaattaatagagacttttccacgttaagtagcggagagaaaagattggttttgatagtaaagtccctagttgaaggagacgtcgtccttatggat…	MLRNISVEINGKRILDNVSFEPNRGINVILGPNGSGKTTLLRVIIGMVKKTEGKVSLKGKISYVPAEFFSAQMKVSDVMLAGSRIELNEYTKVMKKMEIQGLINRDFSTLSSGEKRLVLIVKSLVEGDVVLMDEPLGNLDLANRAKVLRILKEYDKTFIITSHEIEVLDFASKVLLLKNGKVLYSGNPADVNESLLSELYNVKLRRGKDGWSNFRFDF	orange	26	20		Core			1	2	2	1	1	1	2		2	1	3	1	2	2
fig|1160895.6.peg.442	gi|851189520|ref|NZ_JFZT01000017.1|	Protein coding gene	64824	64114	-	hypothetical protein			gtgaagaagagcctagaaaaaagaatcattaagatcattaatgactttttccaatacggcaaaaaaggagatgaagaagtcctgatagagtccctagaaaatgtagaatataaaagtaaaaaattgataattaataactttgaaattccattagaaaagaaagaaaatattataggggcgatacttgctaatataccgttgataatcttaggagaaggagagatcaaatgggacttgccagaaaaagtagtaaaagttcaaagggatgcattaaagctattggaaattggaggatttaatgaactggctactttagaaatataccttgtaattgaaatggccctaagatccctttattccttatggttaggtgatgttactcaaattaaatatggtaag…	MKKSLEKRIIKIINDFFQYGKKGDEEVLIESLENVEYKSKKLIINNFEIPLEKKENIIGAILANIPLIILGEGEIKWDLPEKVVKVQRDALKLLEIGGFNELATLEIYLVIEMALRSLYSLWLGDVTQIKYGKKKIKAKDIDYRRLKLLIHNKGWSKYKVKVNGEAFPFSQGSLLSWAERFMDNKTSLAFRLAINVRNLLAHGEVEWELFPTVNSLYSSSYYSWLMFQRLKAKSQT	red	7	6						1	1	1			1						1	1
fig|1160895.6.peg.443	gi|851189520|ref|NZ_JFZT01000017.1|	Protein coding gene	64862	65539	+	arylmalonate decarboxylase			atgccgggtggaagaggtagaataggtctaattgtaccgtccaataatgctgcaatagagtacgatttctggaaaatgcttccagatggagtaacagtgcattctacaagaatgagaccaactaaagggtgcgaaccagaagatgtagaactgtttacgagagaacttagagaggttagtcgtctattgcaagaagtgtcagatgttatagtttatggaagaacttacggaactcataaacatgcctcggtaattaggcaaactattccgaatgttatactccctggagaagctgttattgaagttttaaagaagcttaatgcaagaaaaatttggataggtacaccttacattaaggaaagaacattagaggaggttcaatggatgaagtctcaaggt…	MPGGRGRIGLIVPSNNAAIEYDFWKMLPDGVTVHSTRMRPTKGCEPEDVELFTRELREVSRLLQEVSDVIVYGRTYGTHKHASVIRQTIPNVILPGEAVIEVLKKLNARKIWIGTPYIKERTLEEVQWMKSQGFDVIGFDGLNKIKGVDISNTPVFTIYRLVKRNLEKVVEADAIYLACTALSTFEVSNYLTEDLGIPVVSENAAAMWRALRTLRIIHKVPGFEI	blue	9	10					1	2	1	1			1				1	1	1	2
fig|1160895.6.peg.444	gi|851189520|ref|NZ_JFZT01000017.1|	Protein coding gene	65611	65997	+	hypothetical protein			atgatagttgctgttggattgtttgtagacgtgccaagtcaacacccaaagttgttggagttatctccttatgatggaaaaataattaagttaaattatcctatttcatatttaatttttaaggcaaattcctcttctttatcgttaaatgtaataaacggtagttatactaaagtatttaacttggatgataagactatttaccttataaagctaaattccaccaaaggagaagcaatcatattaaacaatggttcttcaaattcatttgtctattattccttagatgagctctactctccttttctgattcattttatgttatcaattattttattcatagtaggtggagtattggtattatcttttattaaaaggaaaaactaa	MIVAVGLFVDVPSQHPKLLELSPYDGKIIKLNYPISYLIFKANSSSLSLNVINGSYTKVFNLDDKTIYLIKLNSTKGEAIILNNGSSNSFVYYSLDELYSPFLIHFMLSIILFIVGGVLVLSFIKRKN	green	1	0	Unique
fig|1160895.6.peg.445	gi|851189520|ref|NZ_JFZT01000017.1|	Protein coding gene	66593	66084	-	hypothetical protein			atgacaattagatattttacaatcatatctcttttattcaatattatagttgctgtattgcccggatattggtggtattactccgttggaaatataataattgtaaaagattcgctattttaccttaatataaatcttttaggcaacaatattgagataattaaagtaataaacatgttacttttcgcttttagagtatatgtaatagtgatttctataagtctcctgatttcgactattagaggaaataaggttagctatctactaatcagttgggcatccatattctacattcttgatcctattataatgtattttgcttttaactatttagtttcctattttataccttttcattataattttttcataataggaaaagaaattgcaacttttcaa…	MTIRYFTIISLLFNIIVAVLPGYWWYYSVGNIIIVKDSLFYLNINLLGNNIEIIKVINMLLFAFRVYVIVISISLLISTIRGNKVSYLLISWASIFYILDPIIMYFAFNYLVSYFIPFHYNFFIIGKEIATFQYQYKITMLIESYPSIQYWFALFVGILNLVSKFIRNY	blue	11	11						1	1	1	1	1	1		1	1		2		1
fig|1160895.6.peg.446	gi|851189520|ref|NZ_JFZT01000017.1|	Protein coding gene	67182	67054	-	hypothetical protein			atgttctataagaccactactgctttagggagttccatgacaacaaatcctttagataccaagtacactattgaggaaaatctagtttttatatgtctcatagggaatcatctatcctcagtcctataa	MFYKTTTALGSSMTTNPLDTKYTIEENLVFICLIGNHLSSVL	green-grey (small prot)	1	0	Unique
fig|1160895.6.peg.447	gi|851189520|ref|NZ_JFZT01000017.1|	Protein coding gene	67735	68370	+	hypothetical protein			atggttaatcctttagtagttttccagccattaactacactagaggtaactaatttcataggtatagtagccttctcaatagctgggtcgattaaaggtatagaaaaaaggatggatttacttggaattctaacgttaggtttttcatcatctttagccggaggaattatagcggatatccttttaggaatacatccgcctgtaaacctagtttacatcccgtaccctactgtagcctttctctcgagtttatttacttttttcctatacagaaaaattacaataaagaatcctttactttatgctgatgcattaggtttaggagcttttactgcttctggggcatcattagcttactctgtagatccacgacctcttcttgtaataatagttggtacg…	MVNPLVVFQPLTTLEVTNFIGIVAFSIAGSIKGIEKRMDLLGILTLGFSSSLAGGIIADILLGIHPPVNLVYIPYPTVAFLSSLFTFFLYRKITIKNPLLYADALGLGAFTASGASLAYSVDPRPLLVIIVGTVTSVGGGVLRDILANEIPLILTKEFYASASIVGSSVYFLLMLVRFPPGEASILVLFLTFLLRIIAIRFKWELPRIKSI	orange	28	13		Core				1	1	1	1	1	1	1	1	1	1	1	1	1
fig|1160895.6.peg.448	gi|851189520|ref|NZ_JFZT01000017.1|	Protein coding gene	69160	68357	-	hypothetical protein			gtgaaaataagggagggcttcatagaattagtcctttcttcctttttctgggggacaattgggatagtagatcaaatatcttactctattggagggagtgtattttcgatcgtgttcataagatcgttaatatctacttttctttgtattcctttagtagattttagaaaaataataaacataagggcgctattattgggaattattacctctatattttatgaaatctacttgattacaataccaatagatggaccttccctttccgctgtatttctttatactgctcccgtctggataatactagttttaccttttgtggagagagaaaaagttacttcaaggaaaattttagggtctgtccttgtagtgataggtttatacattatttaccttgga…	MKIREGFIELVLSSFFWGTIGIVDQISYSIGGSVFSIVFIRSLISTFLCIPLVDFRKIINIRALLLGIITSIFYEIYLITIPIDGPSLSAVFLYTAPVWIILVLPFVEREKVTSRKILGSVLVVIGLYIIYLGFPNLLKFLLGIACGLSYAGVILISRKLQINGVRDWELIASQSFWSLPFTALFVRSFSIPSIEGGLYMGIFATFVPYYFFYKGMRKSDSLTASIISALEPVFTILLAFFILDQLLNIRDILGTLVILISIIIISI	blue	9	8						1	1		1	1	1				1		1	1
fig|1160895.6.peg.449	gi|851189520|ref|NZ_JFZT01000017.1|	Protein coding gene	70513	69170	-	hypothetical membrane protein			atgttaggtaagttaattaagttcattatcttatctagaataagaaaaagtgtaattatcataaactttctaattatcctctttattataagtgcagtaattcccgcacctctaaatccttcatttattgacgatactgtaatatttttctcattaactattcttatttattcaataaatgcaggaatggtagttacaaaatctgatgcagactttctcttaacaattcctatagatcaagaaaaaatatcaatatccctctatttagccaattttttaataagtagtttcttttcgctatatttcggaatatttgcaataaaaattttaggtctactaggagttgcagtcctttttcttttttctctattagctgtatcgctgtcaattgcactctct…	MLGKLIKFIILSRIRKSVIIINFLIILFIISAVIPAPLNPSFIDDTVIFFSLTILIYSINAGMVVTKSDADFLLTIPIDQEKISISLYLANFLISSFFSLYFGIFAIKILGLLGVAVLFLFSLLAVSLSIALSNVGIKFRALFGSLIALWSISPLFGFTYSPTGMFFDNYISYVFLILMFISATYLALKNLNNVRFAVFDQPKSSYVKSAMSFSGMSPFMAILSRSLSFLEFAARFNYMGSSTFKTARIKIYKVIAVSTIIAIAYYIASKYVPFSLISFYVPLAEIIALFNLAYSTFSSDPLWLSLGIMEPARYADYYLIGKAISTFLIFLPIAIASLFIPRGIGIGISMMIGVPSAFIYLSAIQARVNPFQVKDENMPGFTYTLDQYIVAILSFPVWI…	red	8	8						1	1	1	1	1			1					2
fig|1160895.6.peg.450	gi|851189520|ref|NZ_JFZT01000017.1|	Protein coding gene	71252	70503	-	ABC-type multidrug transport system, ATPase component	FIG00001005	idu(3);CBSS-196164.1.peg.1690	ttgaaaatacttattacatccgcatttcaattcataaatatggattgtatagtcctgcagaacgttaccaaaagatacggaaactttgaggctcttaaatacctttccttttcagttccttgtcaaggtagatatgctttactaggtcctaatggagccggtaagtcgaccacaatgaaaattttagcaggtttattaagaccggatcagggaagagcgaatataggcggtcatcctcctgagagtaaagaggccagaaaaatgatgggttatctaccagaggaccctttaccttatagaacattgtctgttagagaaaaccttgagtatatagcttcattaagaggactaatagattctaaagagagagcagaaaaactaatggatttgttagatcta…	MKILITSAFQFINMDCIVLQNVTKRYGNFEALKYLSFSVPCQGRYALLGPNGAGKSTTMKILAGLLRPDQGRANIGGHPPESKEARKMMGYLPEDPLPYRTLSVRENLEYIASLRGLIDSKERAEKLMDLLDLKEYDRVQAGKLSRGNRQKLALAMAIIHDPSILLLDEPLNYLDIPTQERIISLLNSMNSTFLVSTHIMSIATRLTDHVIIIAHGSVIWEGTIFDLKKLGEENEPIESVVAKMMTNVR	orange	28	123		Core			11	12	8	7	7	7	7	6	10	9	12	13	12	13
fig|1160895.6.peg.451	gi|851189520|ref|NZ_JFZT01000017.1|	Protein coding gene	71314	72099	+	hypothetical protein			atgacggagattacagaagcaaaaaaagagtttgagagtggtaatctgggatatgcattgaaattgcttgagaaagttattactgtaaccccctcaaaagaagcttactctttaatggggaaaatccttcttgagatgggtaaggatgatgaagctttagagaacttcaagaaggccgatgataagttaagccaggctaaaatattgtctaataagggtaaatacgaagaagccttacttcttattgaagatgaatcgacggatgaggctaaagtactcagggctatgattcttatgagattggaaagatatgcgcaagtgaaatcagaattggacaagtgccttacatactctccactattttataagataaggggaatttcggaatactatttagga…	MTEITEAKKEFESGNLGYALKLLEKVITVTPSKEAYSLMGKILLEMGKDDEALENFKKADDKLSQAKILSNKGKYEEALLLIEDESTDEAKVLRAMILMRLERYAQVKSELDKCLTYSPLFYKIRGISEYYLGEYYEALRDLSRAIDEYPLDAELFYYRGLTKIALGMDVEGENDIDTAINLNPYYAEAYFSKGVLREKRGNLTEAESYYTKTIQINPNIVEAYVRRAKVYMKSGMEEEAFNDIKIVKDLKKPRISSAGQQ	orange	26	12		Core				1	1	1	1	1	1		1	1	1	1	1	1
fig|1160895.6.peg.452	gi|851189520|ref|NZ_JFZT01000017.1|	Protein coding gene	74479	72053	-	Conserved protein			atgaatgccgatatacctagaaaatttggtattataataagatctctttctggtatacttgcggtaattctaggatattttctcctgcactcctattttttcccctcattgaacattacagagtctaatttcctcaattttattgagatagaatctctctttgcttacgcattagtattctgtataagcccttcacttaaagcttttggaataagtactttaatcgctatagatgttgtgccatttcttatatttccctttagcagtaactttaattcgatcataggtttatcaacaccttcaatctctcttgtgttttacatagtatatttagcttcattttcagtattttttttaattttttttactcatactaacataaagtccaaaatagcctca…	MNADIPRKFGIIIRSLSGILAVILGYFLLHSYFFPSLNITESNFLNFIEIESLFAYALVFCISPSLKAFGISTLIAIDVVPFLIFPFSSNFNSIIGLSTPSISLVFYIVYLASFSVFFLIFFTHTNIKSKIASGIISALFLMPLLNYSIINIQSFSSIPLPYISLISNLSNPINEYGLFASIMGIVGFITLSSRTRKTELFLPFKNVSLPFFLVSLIPLEYSLLIGFHSISPLFISDVNGFSFKNISINFNPVFYLEISSFIVLLTGYFLRSSKKDLSYASQFGILISSISFLTAILILFQNFILVTKFLSIPVAFLFLSLSSVTSPRGIISARMLEKKLYDTVKEGTFREATLYVRSLSQLGYTPTRIFCDSLDEHRCDVSLWLSSKYKIDFGFCKNL…	red	5	5							2		1	1	1
fig|1160895.6.peg.453	gi|851189520|ref|NZ_JFZT01000017.1|	Protein coding gene	75602	74652	-	Kinase similar to eukaryotic-like N-acetylglucosamine kinase			atgatactcgcagttgatggtggagctacaaagactgttgcattactaattgatgaaaataatcttaaggtattaggcgtaggactttcagaatcatcgaacttcactgcagtaggagaacagattgcagaagagaatttaaaggaagcaataaacgaggcccttaggggaaaaataccagataaggcaatttttgctctagctggaataggtgactcaaatattgacacactaacaggtaaaaaaatagctgaaagaatatttcccttttcagtagttataaacgatggagaaggagcatatatggctgccaatctttactctgatggtggaatttttgctccagggacaggaagcgtagggttcataaggaaaaatggaataatgaaaagactgggt…	MILAVDGGATKTVALLIDENNLKVLGVGLSESSNFTAVGEQIAEENLKEAINEALRGKIPDKAIFALAGIGDSNIDTLTGKKIAERIFPFSVVINDGEGAYMAANLYSDGGIFAPGTGSVGFIRKNGIMKRLGGWGWFFGDEGSASWIARTAITYSTRVKDGIEKDSKLPEEVERFFGLPFRETIAYLSKKQDKRLIASFAARVDALAVEGDDLALKIMEETADYIRKIIGRLSTTGGRVSLIGGVMRSKVIREKLEVLGVPIYFGYQAVIGGIARLTNITFDERDYILKELGKSLRDLPEEKLMKCLFAKREEIF	red	8	9						1	1	2	2		1			1				1
fig|1160895.6.peg.454	gi|851189520|ref|NZ_JFZT01000017.1|	Protein coding gene	76940	76236	-	hypothetical protein			atggaaacatcttacgatttcgaaacttatgcctctccagaaacgataaaggagtacctacaagatcccaaaaatttaatgaaatatgttccaaattttaaagatcttaagaagataaacaatgaatttgagctcgatgtaaaatggttatttacaattaaacttgaggtaaatttgcaaactactagagatgaaatcacatatttgattaagaaagtcaaaggtttgattaaaataaatgcatacttaagatttatcatattgcctactaataggaaaactatactaaagttaatcttcttctatcaaggaccttttgaaagattagctaagaagcaagcagaccttttttataagagaggaaaagatatattttcaaaagatatagaaaactttaag…	METSYDFETYASPETIKEYLQDPKNLMKYVPNFKDLKKINNEFELDVKWLFTIKLEVNLQTTRDEITYLIKKVKGLIKINAYLRFIILPTNRKTILKLIFFYQGPFERLAKKQADLFYKRGKDIFSKDIENFKKIPDKESENSVLLENSREIVVNNNAKPIYLMKTLFVKKINKSELEEVIENSMLESAEGEVILILSDEKNMVELTFKNGDLTFQKGDLTSLGDSIIAMLKSP	red	8	7					1		1	1	1	1	1					1		1
fig|1160895.6.peg.455	gi|851189520|ref|NZ_JFZT01000017.1|	Protein coding gene	79237	77252	-	Acetyl-CoA synthetase (ADP-forming) alpha and beta chains, putative	FIG00030585	isu;Pyruvate_metabolism_II:_acetyl-CoA,_acetogenesis_from_pyruvate	atgagcttagatacactctttagaccgacttctatagcggttattggagcatcaagaaatagagaaaaaataggaaacattattgtaaggaatttaatatctacgttcagaggtaagatatatccagttaacaaagaagcagatagcatagaggggttaacagcctacaaatcactaaacgatatagcggggtctgttgaccttgccataatttcagttcctagacaaggagttatagaggtaatggaagatgcggtaaaaaaaggtgttaagacagcaattgtaataacttcaggatttaaagaagtaggagaagaaggggctaagattgaggaacaactaatatctatagctagaaagggaaacataaggatattgggaccaaatacaatggggctt…	MSLDTLFRPTSIAVIGASRNREKIGNIIVRNLISTFRGKIYPVNKEADSIEGLTAYKSLNDIAGSVDLAIISVPRQGVIEVMEDAVKKGVKTAIVITSGFKEVGEEGAKIEEQLISIARKGNIRILGPNTMGLISPDYNGTFAYANVTRGEVALVVQSGGIGAYMLDWAQRTRTGISFLVSMGNQSDVKEYEVIDYLSRDPETRAIFVYLEGVSDGEKLLDTLPEVVQRKPVIFIKGGTTGKGAEAVKTHTGSLAGSYDVFKAAIRTGGGILVDDLSDFLNLTRLVTSSEPIKEDILVVTNSGGHGVLTSDAISRSNLNMIELPSRIKDDLLKILPQTSLPKNPLDLSGDAKRDRYNDALKIIQDLDCTKLVIVQSLPVVSCSEVAKVLLNFKGKGIIG…	blue	13	12						1	1	1	1	1	1	1		1	1	1	1	1
fig|1160895.6.peg.456	gi|851189520|ref|NZ_JFZT01000017.1|	Protein coding gene	79437	80201	+	Metallo-beta-lactamase-related protein			atgccatgtaaagggattcatgaagttccagctgggccagtagagttcccagagttagtttactcgtttgttatatgtgatgagaaaactgtaatgatagatgcaggagtcgctaatagtgtaatggatgtgagttttttagacaaaatagattatattgtcttaactcatattcacctagatcatataggccttctcccagacattatatctaattataagcctaagatcataattaaagaaggatatacaaaattcttggaggaaccaagaaaaataaacgatgatgctagaaaagttctaggagacttggttgacatatatggagaagtaaaccctgttaaaggggaatacttagaagtaaaaggaggagaaaagatcaagattggcaataataca…	MPCKGIHEVPAGPVEFPELVYSFVICDEKTVMIDAGVANSVMDVSFLDKIDYIVLTHIHLDHIGLLPDIISNYKPKIIIKEGYTKFLEEPRKINDDARKVLGDLVDIYGEVNPVKGEYLEVKGGEKIKIGNNTMEIISTPGHSRHHISVFVDGVLYSGDSVGGRYNGVPYVTTPPPLDLQEYRRSLSLQLSLRPRLIGLSHGGFVQSSHLEEVMKILENGKKPKIEIGGIAESILEKHLDINYTELEEKRRKKN	blue	12	11						1	1	1	1	1	1			1	1	1	1	1
fig|1160895.6.peg.457	gi|851189520|ref|NZ_JFZT01000017.1|	Protein coding gene	82075	80198	-	Amino acid transporter			atggctgatagatcaccagaaatgaaagatctaggggaatcttcagataagcaattaaggagatccttaggaaaatgggaacttctgtttctatcactaggaggagttataggatctggttggcttttcggttcattatatacagctgcatatgcagggggttccggagtactttcttggataattgctggaattctaataatatttattgcgttggcatatgcagaaatctcatcagcaattcctaagacaggtggaatcgtaagatatcctcactatacgcatggaggaatagtaggctatattataacatgggactatttcttatctgcagcatcagtaccggcaatagaagctactgcaagtataacctatttggctgcattagttccaggattg…	MADRSPEMKDLGESSDKQLRRSLGKWELLFLSLGGVIGSGWLFGSLYTAAYAGGSGVLSWIIAGILIIFIALAYAEISSAIPKTGGIVRYPHYTHGGIVGYIITWDYFLSAASVPAIEATASITYLAALVPGLTYPNGVLTPLGIFGAYLLLIFFFFLQYIGVNIMGKVTHFAGWWKLVIPSITVIIFLAFYFHPTNFSLGGGFFPSANMNASGLSGFAPVLFAIPVTGVIFSYLGFRQAIEYGGEGKNPKKDIPFAVLGSLIIGIIIYTLLQVAFTGGINWAIVRVNNATVIPGNWTALGESNLVQGPFYELLTKSSVIGPILALFSIWSLILLIDAVISPSGTGWIYTGTAGRTLYGFASNGYIPELFLKVGKTKVPIFSLIAGTIVAALFMLPFPS…	orange	28	37		Core			1	5	3	4	3	3	2	1	2	2	3	3	4	2
fig|1160895.6.peg.458	gi|851189520|ref|NZ_JFZT01000017.1|	Protein coding gene	82783	83862	+	Glucose 1-dehydrogenase (EC 1.1.1.47)	FIG00009828	idu(1);D-gluconate_and_ketogluconates_metabolism	atgaaagcaattgtcgtaaagcctggaacaaaaggatttgagcttaaggattatgatttaagggaaaaacttggtgatcatcaggtcatgattaaaacattatataacggcatttgtggtacagatcgtggaatagtttcatctaaacttagtttttctagacctcaagacggattttcggaacttattttaggacatgaggcgattggtatggtaaaggaagtaggggataatgttgtatcatttaggaagggagattatgttgtaccaatagtaagacggggctgtggtgagtgtctaaactgtaaggtaggcagatcggacttttgcgaaactggtaagttcgtagaggccggaataaggggaaaaaatggttttatgagagaagaatttgttgat…	MKAIVVKPGTKGFELKDYDLREKLGDHQVMIKTLYNGICGTDRGIVSSKLSFSRPQDGFSELILGHEAIGMVKEVGDNVVSFRKGDYVVPIVRRGCGECLNCKVGRSDFCETGKFVEAGIRGKNGFMREEFVDDEAYLVKVPEAIKDIGVLTEPLSNVVKAIDELFQVQRRMIWNCEDGAYSCRNAFVIGTGPIGIFFSLMLKTFGFNVYLLNRRDPSPKEEYISRKINATFINTSKGLSDLPKVDVIADTSGFPSAFIPLLNKMNKNSALILFGTQSGDKTQIDADLITFFVENNIALFGSVNANKLDFKEAINYLTMWKEKYGDALSSMITTRVKPEEASKILLEKPSGEIKSVIEW	orange	26	18		Core			1	1	1	1	1	2	2		1	3	1	3	1	1
fig|1160895.6.peg.459	gi|851189520|ref|NZ_JFZT01000017.1|	Protein coding gene	84066	83863	-	136aa long hypothetical transposase			atggcaaattattttaagggaaaatctgcaagaattattctaaagaaattccctgaattaagagaagtgatggggggtaaactgtggtcgcgagactatttagttgcgaccattggtgaagtcactgataatataatatcggaatttgttaattctcaaatgaagaagtctaagatagtagaagataaagaaaaagaggattaa	MANYFKGKSARIILKKFPELREVMGGKLWSRDYLVATIGEVTDNIISEFVNSQMKKSKIVEDKEKED	green-grey (small prot)	1	0	Unique
fig|1160895.6.peg.460	gi|851189520|ref|NZ_JFZT01000017.1|	Protein coding gene	84427	86388	+	Acetyl-coenzyme A synthetase (EC 6.2.1.1)	FIG00022631	idu(7);Pyruvate_metabolism_II:_acetyl-CoA,_acetogenesis_from_pyruvate idu(7);Ketoisovalerate_oxidoreductase	atgtcacaggaattccaagaggggcaacagaatctagaggagaaagttgattataatttaaggtattataaatatctttataaaaaaagtgtaagcgaaccagcaaaattttgggaagaatatgcatccagcctaatttcatggtttaagccttgggagcagacaataacgcaagacgacctgatcactaaatggtttgtaggaggtaagctcaatgcatcttttaacgctgtagataggcatacaagaggaaacgctaagtttaaggctgcaatagtttgggaaagcgaaagaggagagagaaggacagtcacatatcaagacttattttatgaagtgaataaatgggctaatgcgttaaaggaattaggtataacaaaaaatgatagagtaacaatt…	MSQEFQEGQQNLEEKVDYNLRYYKYLYKKSVSEPAKFWEEYASSLISWFKPWEQTITQDDLITKWFVGGKLNASFNAVDRHTRGNAKFKAAIVWESERGERRTVTYQDLFYEVNKWANALKELGITKNDRVTIYMPLTPEGIFAMLACARIGAIHSVVFAGFGSQALADRIEDAGSKLVITADAYMRRGKVVDLKKTVDESLDILGSRSPVSHVLIFRRLGVEVPVREGRDVFLEEVGKFKYIEPVEVESSHPLFILYTSGTTGKPKGIVHSTGGYITGTSLMLLWSYGLSQENDVLFNTSDIGWIVGHSYITYAPLVMGRTIVIYESAPDYPYPDKWAEIIERYRATTFGTSATALRYFMKYGDDYVKSHDLSSLRIIVTNGEVLNYAPWKWGLEVIG…	orange	28	88		Core	EZQ11066	hpcS-3-Hydroxypropionyl-CoA synthetase	11	3	6	6	7	8	5	3	10	14	2	11	2	11
fig|1160895.6.peg.461	gi|851189520|ref|NZ_JFZT01000017.1|	Protein coding gene	86702	86815	+	hypothetical protein			atgaggcaggaacctcacacttcagcgcatgtagttcacatttacttctcttgtaaccttcagggtataaacatctttaggaaaaggttgagaaaatgctatgcaaggaattga	MRQEPHTSAHVVHIYFSCNLQGINIFRKRLRKCYARN	green-grey (small prot)	1	0	Unique
fig|1160895.6.peg.462	gi|851189520|ref|NZ_JFZT01000017.1|	Protein coding gene	87262	86849	-	Holliday-junction resolvase			atgaataaagacatagggagaagggcagagagagaacttgtaaatattcttagaaattatggatttaaatctgttagaattcctacatctaattcttcatcaaatcctttacctgatgtattcgcaatatatggaaaaaaccttctttcaattgaagtaaagagtacctgggagaaaaaagtaaaagtaaaagaattacagataaagaaaataattgattttattaccatgttcccattaaagggaagagcccttattgtagttaaattcaaaggcagagagtggaaagtgactgaagtagaaacagttaacgatattgttgtatctgaggaaaactctattcctctccatgaatatatactaaggataattaacgtagaacttacatcaagagaaagt…	MNKDIGRRAERELVNILRNYGFKSVRIPTSNSSSNPLPDVFAIYGKNLLSIEVKSTWEKKVKVKELQIKKIIDFITMFPLKGRALIVVKFKGREWKVTEVETVNDIVVSEENSIPLHEYILRIINVELTSRESVVMT	blue	10	9							1	1	1	1			1	1	1	1	1
fig|1160895.6.peg.463	gi|851189520|ref|NZ_JFZT01000017.1|	Protein coding gene	87578	87423	-	hypothetical protein			atgggcattttgaaaaggaggaatataataaaatatgtaaacagtttaagcgaaactgctttcaaaggcattctaagtcagatccttgctacaaatatgggagtgttcctcttgtcaatagttaataggagacagtctccctatatttctttatag	MGILKRRNIIKYVNSLSETAFKGILSQILATNMGVFLLSIVNRRQSPYISL	green-grey (small prot)	1	0	Unique
fig|1160895.6.peg.464	gi|851189520|ref|NZ_JFZT01000017.1|	Protein coding gene	89172	88060	-	Lipopolysaccharide ABC transporter, ATP-binding protein LptB			ttgcttgtcattactgctaaaattccctctggtaggatagaggtagaagaaggagagatagttggtctactaggtaaaaatggaagtggaaaaaccacaatactgcgttcgatattgtgtgaatctgataatacagtagaaatagacagctcaaacttctgtgccaaagcagattattcaaaggtctctattgttttacaagaaccgtactctcagatccttggtgagacagttaaggaagaaataaaaatcattcgtagatttcatgaggtaaatgaggagatagctaagaaaataatgggtgattattatgataagaacttctttaaattatccgatggattcaagcgaagattttctatagctaccattctagcatcttgtcccaaatatgtactc…	MLVITAKIPSGRIEVEEGEIVGLLGKNGSGKTTILRSILCESDNTVEIDSSNFCAKADYSKVSIVLQEPYSQILGETVKEEIKIIRRFHEVNEEIAKKIMGDYYDKNFFKLSDGFKRRFSIATILASCPKYVLLDEPFANLDQMAVKEVKEVIPKRSIIAEHRTKELRDIVDRIYIISDGEIREEGKEKLTDFDFLKKEGLRGFPIQREESKLGEEIININTEKTNIRVREGEVFCLVGRNGVGKTTTLRKLVGKVYVVFQNPDLQFFFPTVLEEVKDRGVLDLFGIRDLAERSPYTLSYGQKMRVLIAAAYASKKRVIALDEPSVGMDGEALVSFVKMIKLLREEKRGIIIATHDEDIISICDKIITLS	orange	26	26		Core			1	2	3	1	3	1	2		2	2	2	3	3	2
fig|1160895.6.peg.465	gi|851189520|ref|NZ_JFZT01000017.1|	Protein coding gene	89720	89133	-	hypothetical protein			atgaaaacatcttttttatattctatgattttttctatttttatagttttatcaacgtacatatctctgggaatttatgcaatgattttgaccatagtccttctgagaaggaagacaatgataattacagaggttatcatagccacaatatctatgatcctacttatctacgctggaaaaccctacctctacgtttttactgttagagctctaacatacattaatctttactttatagtttcttcaatggtagacaagtcaactatcctcgatcttttaggtgaaaagggggtacctgtagttattgctctttcttattatccgtacttttactctctttctaccgaagtggcattctacgcgagatcaagaggtatacgattcaacgttttaaagctt…	MKTSFLYSMIFSIFIVLSTYISLGIYAMILTIVLLRRKTMIITEVIIATISMILLIYAGKPYLYVFTVRALTYINLYFIVSSMVDKSTILDLLGEKGVPVVIALSYYPYFYSLSTEVAFYARSRGIRFNVLKLSRPILVEMVKVAENLYVAYTVKLFGKYSWQRKLKPNISDSILIVLGVLIICLSLLLKFPLVG	blue	11	10						1	1	1	1	1	1			1		1	1	1
fig|1160895.6.peg.466	gi|851189520|ref|NZ_JFZT01000017.1|	Protein coding gene	90334	89717	-	Conserved protein			atgagtagaagaacaataatctatgctgtaattttctctgtcgcatcctatgcagtggctgccggattagcactagcatttgctgcttacgctataagcgttttcactgatccaattgttacattaacaattcctctaataattatttcaataggcgtacaagcaataaataagaaaaacgggcctcttctaatactacttataagtgcattactatatcttgtctccggactcatatttctagtccctacatttatgatagcaggaatagtagttgaacttgtttcaaggttgattggatataggagttttaaggccgtgatgataaacacgatcctagctgggagtttagcaggtatttttagcgtcgtttttggagttttatttatacctcccaag…	MSRRTIIYAVIFSVASYAVAAGLALAFAAYAISVFTDPIVTLTIPLIIISIGVQAINKKNGPLLILLISALLYLVSGLIFLVPTFMIAGIVVELVSRLIGYRSFKAVMINTILAGSLAGIFSVVFGVLFIPPKALPFSTFVILLSAFSGIYLVESTIMGGISYYLGSYLIKSGVIKDVGEKKEENPKKENKSSFSMKENNESEKK	orange	26	12		Core				1	1	1	1	1	1		1	1	1	1	1	1
fig|1160895.6.peg.467	gi|851189520|ref|NZ_JFZT01000017.1|	Protein coding gene	90882	90661	-	hypothetical protein			atgctaaagtataaggtaatcggcatagcactaatactgttttctataataattataataatgtcatttgaaatatttttcatgaatctaaaaataaatatatttggaacagatttatcctcatatttaattaaaataataaattttattataataatggttttcttctctttcttggcctacgtaggatatctaatgactttcagagtagaagaaagttaa	MLKYKVIGIALILFSIIIIIMSFEIFFMNLKINIFGTDLSSYLIKIINFIIIMVFFSFLAYVGYLMTFRVEES	green	1	0	Unique
fig|1160895.6.peg.468	gi|851189520|ref|NZ_JFZT01000017.1|	Protein coding gene	91774	90869	-	UDP-glucose 4-epimerase (EC 5.1.3.2)	FIG00022300	isu;Rhamnose_containing_glycans isu;CBSS-296591.1.peg.2330 isu;Lactose_and_Galactose_Uptake_and_Utilization isu;N-linked_Glycosylation_in_Bacteria isu;Lacto-N-Biose_I_and_Galacto-N-Biose_Metabolic_Pathway	atggtaatgatcgttacaggaggagcaggatatattggtggacatgtcatagatcattttgtagaaataggagaagatgtattatctatagacgattttagctatggaaaatatatcaatcaaaagtcaagagtaataagagcagatttaagaagagaaatcccagaaatacctaagaattcaacaattctccatctagctgcaaacccagatgtaagaacctctatgcaagacttagaagatcactttgatagagatgtaaaaattacattaaatgtactagaaatggcaagaaagtacgatgccaataaattcatatttttttcatcatccacagtttacggagaagctaagataccaacaccagagaatactcaactttctccaatttctaactac…	MVMIVTGGAGYIGGHVIDHFVEIGEDVLSIDDFSYGKYINQKSRVIRADLRREIPEIPKNSTILHLAANPDVRTSMQDLEDHFDRDVKITLNVLEMARKYDANKFIFFSSSTVYGEAKIPTPENTQLSPISNYGLFKLIGEEMTHYYSNVYNINSVSLRLANITGGRVSHGVVIDFIKKLKKNPETLEILGNGKQRKSYLYITDLLNAVDTVIKFKGKYEVFNVGNNDWTTVNEIANIIEEEMAVKPKHVYIDTGEGRGWPGDVRFMLLDCSKLNSLGWIPKYSSNDSVRMAVRDVLNAKV	orange	28	19		Core				1	1	1	2	2	1	1	1	2	2	2	2	1
fig|1160895.6.peg.469	gi|851189520|ref|NZ_JFZT01000017.1|	Protein coding gene	92030	92344	+	Ferredoxin	FIG00001676	idu(3);Soluble_cytochromes_and_functionally_related_electron_carriers idu(3);Inorganic_Sulfur_Assimilation	atgggaatagatccaaactttagaacgtctaaacaggttgtaggggaacatgaaggacataaggtctatggtccagtagaaccaccgaaagttcttggcatacacggaactattgttggtgtagattttgacctatgtatagcggacggttcatgcataactgcatgtccagttaatgtatttcaatggtatgatacacctggacatccagcttcagagaagaaggctgatccaataaatgaacaggcatgtatattctgtatggcatgtgttaacgtatgcccagtagcatgtatagacgttaagcctccataa	MGIDPNFRTSKQVVGEHEGHKVYGPVEPPKVLGIHGTIVGVDFDLCIADGSCITACPVNVFQWYDTPGHPASEKKADPINEQACIFCMACVNVCPVACIDVKPP	orange	28	19		Core				2	2	1	2	1	1	1	1	2	2	1	1	2
fig|1160895.6.peg.470	gi|851189520|ref|NZ_JFZT01000017.1|	Protein coding gene	92742	92861	+	hypothetical protein			atgggttataggtcaaggatttatgtattaaggaaaagacctttcttctatagatatacctttttggtaagtagaaagtatcttcttaaacgtgtcaagagtaatattaaaggaagataa	MGYRSRIYVLRKRPFFYRYTFLVSRKYLLKRVKSNIKGR	green-grey (small prot)	1	0	Unique
fig|1160895.6.peg.471	gi|851189520|ref|NZ_JFZT01000017.1|	Protein coding gene	92925	93173	+	Conserved protein			atgttaaaagaaattttgggggattatgaaccaaagggaaaaatggtacagcaagttggaaggtttatatttgctgggcttgatgatcctcttcacataactaccgtatctggtctagctatctatggaataggaaagatgatagaaagaagaagtaattatggaattagaagagccaaagttgatctagagttaattagaagagatttttctcaaaatataagagaaataatgtccctaaagctttga	MLKEILGDYEPKGKMVQQVGRFIFAGLDDPLHITTVSGLAIYGIGKMIERRSNYGIRRAKVDLELIRRDFSQNIREIMSLKL	blue	12	11						1	1		1	1	1		1	1	1	1	1	1
fig|1160895.6.peg.472	gi|851189520|ref|NZ_JFZT01000017.1|	Protein coding gene	93257	94441	+	Glycosyltransferase	FIG00007960	idu(2);CBSS-258594.1.peg.3339	gtgctagatgaaatcctattggcaataagtgcactagtatcgtcatggagtgtatataattcgttccttgctatagtaggcgtaagatggaatgagcaggaatacaaaactacctcaggccattctttttctattgttgttcctgctaagaatgaaggaaaagtacttggtcgtcttttagacaggcttgagaaccaggagtacgacagatctaaatatgaagttctcgtagttgaagatggatctaaggatgatacactaaacgtttgtaagtcatatgaatcaaagtatgataatgtgagatgcattcatcttgaaccgtcaagggtagtcaatggaaagagtagagctctaaatcaagcaattagattagctaaaggggaaataataggtattttt…	MLDEILLAISALVSSWSVYNSFLAIVGVRWNEQEYKTTSGHSFSIVVPAKNEGKVLGRLLDRLENQEYDRSKYEVLVVEDGSKDDTLNVCKSYESKYDNVRCIHLEPSRVVNGKSRALNQAIRLAKGEIIGIFDADTVPRLDTLSYVSTKFMNNKVAGVQGKLVPINIRESVMARFASLEELFYEYSIAGRAKLGFFVPLEGTCTFVRRSVLDELGGWNENSLTEDLDLSLKIVSSGYIITYSPSVSVWREVPVSLKALVKQRLRWYRGHFEVTLKVKKLGMNWAFIDAMLIVATPIFMALNLVNYSLALVYPSQFYFVVISLISLASFLSLLLGIMISRRHMIELFYPILSLIYMNMVVVLNVIAIFLEMLRFPRTWVKTDRTGNVTVRINDR	blue	13	13						1	1	1	1	2	1	1	1	1	1		1	1
fig|1160895.6.peg.473	gi|851189520|ref|NZ_JFZT01000017.1|	Protein coding gene	94674	95084	+	MutT/nudix family protein			gtggtcttaatttttaacgaaggtagatttctactcataaaaagagccgaaagagagggagatccatggagtggagacatggctcttccaggaggtcacagaaaaaaaggagagacgtgtgaagagacagcaatcagagaatgtaaagaagaagttggcatagaacctaaactagttagatttctaggttattactcgccaaataataagcagttaaaggttgctgcttttttaggaaaaagcgaaaagatggatattataatggacgatgaggtatctatgtacttttgggctaaacctgagcaacttaatgaagataaagaatgctacttcttaaacgggtttagaatttggggtatgacctatagaatacttaaagattttttaagccaaggattt…	MVLIFNEGRFLLIKRAEREGDPWSGDMALPGGHRKKGETCEETAIRECKEEVGIEPKLVRFLGYYSPNNKQLKVAAFLGKSEKMDIIMDDEVSMYFWAKPEQLNEDKECYFLNGFRIWGMTYRILKDFLSQGFNII	blue	12	11						1	1	1	1	1	1	1	1	1		1		1
fig|1160895.6.peg.474	gi|851189520|ref|NZ_JFZT01000017.1|	Protein coding gene	96315	95125	-	3-ketoacyl-CoA thiolase (EC 2.3.1.16) @ Acetyl-CoA acetyltransferase (EC 2.3.1.9)	FIG00000004	idu(1);CBSS-246196.1.peg.364 idu(1);n-Phenylalkanoic_acid_degradation idu(1);Ethylmalonyl-CoA_pathway_of_C2_assimilation,_GJO idu(1);Archaeal_lipids idu(1);Polyhydroxybutyrate_metabolism idu(1);Polyhydroxybutyrate_metabolism idu(1);Mevalonate_Branch_of_Isoprenoid_Biosynthesis idu(1);Isoleucine_degradation idu(1);Fatty_acid_metabolism_cluster idu(1);Biotin_biosynthesis idu(1);Lysine_fermentation i…	atgactgaagcatacttagtttcagctgtaagaactcctattggaaaatttggaggaatgtttaaagatgttcatccaacggacttaggttctatagtaataaaagaagctatgaaaagaggaggaattgaaccgaaagatgtggaactagtaattatgggtaatgtattaaggggaggtcatgggcaagacttggctagacaagctgcaataaaagcaggtgttccctatgaagtagatggatatagtgtagatatggtatgctcttccggaatgatgagcgtgatgaatgctgttcaaatggttaagaatggagacgctgatgttgtcgttgccggaggtatggagagtatgagtcaagcatctttagctcttccaccttctgttagatggggagtg…	MTEAYLVSAVRTPIGKFGGMFKDVHPTDLGSIVIKEAMKRGGIEPKDVELVIMGNVLRGGHGQDLARQAAIKAGVPYEVDGYSVDMVCSSGMMSVMNAVQMVKNGDADVVVAGGMESMSQASLALPPSVRWGVKSLMGKALEFTDTMLYDGLTDPLNLKLMGEEADMVVRSHNFSRQELDEVAYQSHKRSAEATEKGLVKSEITPVEVNGKMLDKDEGIRWDTTPEKLAQLKPAFSKDGFHTAGNSSQISDGASAMVIMSQNAVKKYGVEPLARVMGFSWVGIESWKFTEAPIFAVKKLLKKLNMEITQFDYFENNEAFAVNSVLANRYLGIPYDKLNVFGGAIAIGHPIGASGARIITTLINVMSKMDGKRGIASICHGTGGSTAIAIELLRNLD	orange	28	16		Core	EZQ11076	ack-Acetoacetyl-CoA-ketothiolase	1	1	1	1	1	1	1	1	2	2	1	2	1	1
fig|1160895.6.peg.475	gi|851189520|ref|NZ_JFZT01000017.1|	Protein coding gene	97609	96350	-	tRNA N6-threonylcarbamoyladenosine 2-methylthiotransferase (putative) @ tRNA-i(6)A37 methylthiotransferase	FIG00146291	isu;tRNA_processing isu;tRNA_modification_Bacteria isu;Methylthiotransferases isu;Methylthiotransferases	atgaagaaggtatactttgaaacttacggatgtgcgctaaataaaggagatacttacataatgatgaccttattaagtgaaagtggacatcaagtagttcattctccacatgatgcagatgtcattgttataaatacatgtgacgttaggctagagactggagaaagaatgaagtctagaattaaggaactcaagtctatggataaaaggctagttgttgcgggatgctttgcgggagcagaacctgcaattgttaaggaacttgccccagacgcttcggttataggcccccaagctataggaaaaatagttgatgctgtagagggaaaaatcaagtttgatatttcctcagacagaacagaagtaactcctagagtatttgaaggaaagatagctata…	MKKVYFETYGCALNKGDTYIMMTLLSESGHQVVHSPHDADVIVINTCDVRLETGERMKSRIKELKSMDKRLVVAGCFAGAEPAIVKELAPDASVIGPQAIGKIVDAVEGKIKFDISSDRTEVTPRVFEGKIAIIPVADGCAGNCNFCITKLARKTLRSYSPRNIVDAAKKSIKSGAVEIELTGQDVAAYGLDLGGQIKLPDLIEQITSLEGEFMVRIGMMTPEQFVRDMDKLLDAMKRKKVYKFLHLPVQSGDDNVLKMMNRKYTVDEYKQIVKEIRSKLPLSNITTDIIIGHPGEDENAFNNTLQLMEDLRFERVHLAMYSMRPNTRSASMPQIPDKEKKRRMEIAYKTYEEIAKEIHREYVGKKCRIIITEVGKRDSMIGRTVNYIPVVIKDKAKLG…	orange	28	13		Core				1	1	1	1	1	1	1	1	1	1	1	1	1
fig|1160895.6.peg.476	gi|851189520|ref|NZ_JFZT01000017.1|	Protein coding gene	97658	98071	+	Eukaryotic translation initiation factor 2 beta subunit	FIG00034057	isu;Translation_initiation_factors_eukaryotic_and_archaeal	gtgtcaaaagaatatacacatttactggataggctttacactaagcttcctaagaaacctcaagagaaagagactcagaatcttcctacgctgataatactaaatgtaggtaactctactattataaggaattttagtgaatattgtgatagaattagaagagaagataagctctgtatgcggtatttattaaaggagatagcggcagcaggatcattaggagataatggacagttagcaattcagggaaagttttcttcatcaattataaacactttaatggagagatttctcaagacttacgttcagtgcagtacttgcaaaagtctagatactatactagaaaaggaaggaaaagtgtggtatataaaatgcttagcatgtggggcaacaactccg…	MSKEYTHLLDRLYTKLPKKPQEKETQNLPTLIILNVGNSTIIRNFSEYCDRIRREDKLCMRYLLKEIAAAGSLGDNGQLAIQGKFSSSIINTLMERFLKTYVQCSTCKSLDTILEKEGKVWYIKCLACGATTPVKPL	orange	28	13		Core				1	1	1	1	1	1	1	1	1	1	1	1	1
fig|1160895.6.peg.477	gi|851189520|ref|NZ_JFZT01000017.1|	Protein coding gene	98077	98373	+	hypothetical protein			atgcaggttgtattaaacgtcataagagcagatagtaacgtccttgtgaacgtatgtcaaaaagatttactaggtaaagaatttagggatgaaagagcaatactcactatcaaccatgaattttatggtggagaagaagtagacttggagtatgctttctcgttatttgatgaggctacagttgtgagccttgtaggtaatggagttgtagacgaggctattaggagaggctacgttcataaaaacggagtattggaagtacaaggagttaagtttgcccagatatataatctgtga	MQVVLNVIRADSNVLVNVCQKDLLGKEFRDERAILTINHEFYGGEEVDLEYAFSLFDEATVVSLVGNGVVDEAIRRGYVHKNGVLEVQGVKFAQIYNL	orange	26	12		Core				1	1	1	1	1	1		1	1	1	1	1	1
fig|1160895.6.peg.478	gi|851189520|ref|NZ_JFZT01000017.1|	Protein coding gene	98475	99080	+	Conserved protein			ttgcctaaggttatagaagggaaaatatgcaagctttgctactcagagtggattaatggaagatgggaaagaggcgctgagagtgaagatgaagctgtaaacgacgttatattacacgaattggcaaagagcatcaaggttgatcccaacattaagaattttaggatagaaccaggcgaaagatggatggataggggagggagatcttatgttagaattaatatggaaggaatgattggaaataaaactataaacttctctcaagatgtagaactaaaagtgataaaggtaatttgtgagtcatgcataaggaaaagaggaaaatattatgaggcaataatacagttaaggggaaaagaaaagttctctcaagaaaagagagttctatttgagtctttc…	MPKVIEGKICKLCYSEWINGRWERGAESEDEAVNDVILHELAKSIKVDPNIKNFRIEPGERWMDRGGRSYVRINMEGMIGNKTINFSQDVELKVIKVICESCIRKRGKYYEAIIQLRGKEKFSQEKRVLFESFFSRDAAEAVSDVVESKDGIDYYFINKTVAKRLVSSFTSMVKAEVVQSFEKERLKDGKRDAKLVISLRV	orange	28	13		Core				1	1	1	1	1	1	1	1	1	1	1	1	1
fig|1160895.6.peg.479	gi|851189520|ref|NZ_JFZT01000017.1|	Protein coding gene	99077	99709	+	Ribonuclease HII (EC 3.1.26.4)	FIG00000126	isu;Ribonucleases_in_Bacillus isu;DNA_replication,_archaeal isu;Ribonuclease_H	atgaaaaagctaggaatagatgaagcaggtagaggttgcatcataggtcctatgatagtagctggtgtactaattgaaggtaataaagaaaacttactaaaggctgttggtgttagggatagtaaaaaacttacaagggaaaaaagggagcatcttctacacataattactgagtcagcagaggctgttgtagtgaccaaggcttttccagaagaaatagattcaattaacttgaatgatataacttattctagagttatccaggttatagatattgtaacttctagttttaaagtagatttgataagcgtagatagggttggtaaggaggatattgtaatacgtaagattcaagatctaggaataagcgaaaatgtaaagtttaaagcagatgaaaga…	MKKLGIDEAGRGCIIGPMIVAGVLIEGNKENLLKAVGVRDSKKLTREKREHLLHIITESAEAVVVTKAFPEEIDSINLNDITYSRVIQVIDIVTSSFKVDLISVDRVGKEDIVIRKIQDLGISENVKFKADERFTEVSAASIVAKVFRDRIIDSLKEKYGDFGSGYPSDPKTRKWIIDTYSSTSQPPKIIRRSWKSLIDLAPNYYSRKGI	orange	28	13		Core				1	1	1	1	1	1	1	1	1	1	1	1	1
fig|1160895.6.peg.480	gi|851189520|ref|NZ_JFZT01000017.1|	Protein coding gene	99711	100784	+	GTP-binding protein RBG1/RBG2	FIG00042777	isu;Universal_GTPases	gtggtcacaaatttacctgccgaagctaaggccaagtggataaaagtcatggatgctaaaactcctgaagaaaagattaaagctattcaagaatttttgagctatgttcctaaacacaaagggacagagaacttagtttattgggcaaagagaagattagcggaacttaaggaggaaagcgagaaacaacgaaagaagtcaaagagtggaggagtgtcattttttgtagaaaaagaaggagctggtcaagtagttgttttaggtagatcagaacttaaggatccgctgattagaaagctaacaaacgttaaacaggatccaagagacttacccgttccttccatgactttttatgaagatgtagggattcaactagttaatccaccatctattattttg…	MVTNLPAEAKAKWIKVMDAKTPEEKIKAIQEFLSYVPKHKGTENLVYWAKRRLAELKEESEKQRKKSKSGGVSFFVEKEGAGQVVVLGRSELKDPLIRKLTNVKQDPRDLPVPSMTFYEDVGIQLVNPPSIILGSRLIVGKIMGLIRNADSIFMVVADENEFLRFKDFLDSNNVILGKPRGKVAIERLRSGKEGIRIINMGKLIGTNENEIRDYIRDFGIKSAIIKIMGEASLDDVEKSLFEGISYKPTVVFSLRKFSVNNIPVITPYEIDYLSKYLFDSLDVIRIYTKEPWEEPSKDPMILKGGSTVLDVAKKLHSSLFENFKYARVWGKSAKFPGQKVGEEHVLQDKDIVEIHVK	orange	28	13		Core				1	1	1	1	1	1	1	1	1	1	1	1	1
fig|1160895.6.peg.481	gi|851189520|ref|NZ_JFZT01000017.1|	Protein coding gene	100873	101781	+	N-acetylglucosamine kinase of eukaryotic type (EC 2.7.1.59)	FIG00001672	isu;Chitin_and_N-acetylglucosamine_utilization	atgattctagttggtgtagatgcaggtggaacttccactgcagccttagcttatacatgtgacgggagatttgtaggagaagctgagactggtccaggaaattttcataacataggcctagaattggcagttgagaacattagagacgccgtatatactgcaagtggtggtgtaaagcctgaagtagcttgtataggtgtagctggtttagattctaaatatgattacgagatacttgttcccgcgttaaaggaaataggtaaaaagacagttgtggaacatgatgcgtttgtctctctctatgcagagactaagggtgaacctggaataattgtaatttcagggacaggtagtgtagtagtaggatatgatggtaaaaataggataagagtaggaggg…	MILVGVDAGGTSTAALAYTCDGRFVGEAETGPGNFHNIGLELAVENIRDAVYTASGGVKPEVACIGVAGLDSKYDYEILVPALKEIGKKTVVEHDAFVSLYAETKGEPGIIVISGTGSVVVGYDGKNRIRVGGAGWLLSDEGSGYWIGRKALRTLVKMLDGRIKRTIMGDLLMDRINASSIDELIRWAYYEGHKVNEIASLSVVVDEAASKGDEVAIKIIESAARDLANSVTFMSMKMKINEVYMSGGMFSSSLFLKYFSEFLSQSGIKAMMKKFSPEYGSLLIAFKEAGCLTIPEERRLRF	orange	28	17		Core				1	1	1	1	1	1	1	1	2	2	2	2	1
fig|1160895.6.peg.482	gi|851189520|ref|NZ_JFZT01000017.1|	Protein coding gene	103174	101750	-	Gamma-glutamyltranspeptidase (EC 2.3.2.2)	FIG00005992	isu;Glutathione:_Biosynthesis_and_gamma-glutamyl_cycle isu;Utilization_of_glutathione_as_a_sulphur_source isu;Poly-gamma-glutamate_biosynthesis	atgcaagttgctgttggggaaaaaatagtaacctctcagaattacctcgcaacacatgtaggcgcaaaagttcttgaagatggaggaaacgcttttgacgctactattgcagtaagtgctgttttgtccgttgtcttacctcatactagtggattgggtggagacggatttttattcgctcttacgccagaaggaattatagcgtttaactcttctggttggtcaccaaagaacttaaagaaagaaaaaataggagagagagatcctaattcaattgtagttccaggcttggttgatgcctggaactttatatataatgaatatgctactatggacttatcccgtcttttatctccagctatagctctatcgactaatggtttttatttaggtaaatca…	MQVAVGEKIVTSQNYLATHVGAKVLEDGGNAFDATIAVSAVLSVVLPHTSGLGGDGFLFALTPEGIIAFNSSGWSPKNLKKEKIGERDPNSIVVPGLVDAWNFIYNEYATMDLSRLLSPAIALSTNGFYLGKSLYKSILSSSGLGDTWKKTFGDKTFGSKLKLPRLGNALKIISRDPRDFYQGKLAEEIVIGLRSNGSTMEISDFSEFHGEKVKMIRTTYRDFNVYEFPPNSQGITTLEILKMSEIKELWKRPYTDYERVNDYIKILSIAYADRDNYVADPRFYQIPDLLDEIRLKNALKGKAKTNILSDGDTTFFAISDGENLVGFIQSLFYPFGSGIVVNDIVFNNRGFGFTTGHNQPEGRKRPMHTLSILYAEREGEELLIGCAGGDLRPQIHSQV…	orange	28	13		Core				1	1	1	1	1	1	1	1	1	1	1	1	1
fig|1160895.6.peg.483	gi|851189520|ref|NZ_JFZT01000017.1|	Protein coding gene	103289	103570	+	Conserved protein			atgactcttgattttcctagaaattcaaatgctcaagcggatcttgaaatagacagaacttcaggagacattgtattaaggaatattataaaggataatcctcagaatccgttatatatagaatattttgtgtcgaaaaagtttgtagaaaagattactaaagaagggaaaataaaggtaatctttgtagatagggaattcaatgaagagatggaatatacagttaagctagaaaaagaggatataaatataataaggagggaagctggacttggaaattaa	MTLDFPRNSNAQADLEIDRTSGDIVLRNIIKDNPQNPLYIEYFVSKKFVEKITKEGKIKVIFVDREFNEEMEYTVKLEKEDINIIRREAGLGN	blue	10	9						1				1	1	1	1	1	1	1		1
fig|1160895.6.peg.484	gi|851189520|ref|NZ_JFZT01000017.1|	Protein coding gene	103560	103832	+	hypothetical protein			ttggaaattaaggaaattcaagaagagattaaacgaatgtatttaaataaggatagagaaagaggaatctttgcgacatttacttggcttactgaggaagttggagaacttgcggaagctctcctttcgggtaaaaaggaaagcattgaggaagagcttgctgacgtagtagcgtggactttgtctgtggctaacttggagggaatagatatagaagaagctttaaggaaaaagtataatttaagttcgaatgaaaagggaagaattccttaa	MEIKEIQEEIKRMYLNKDRERGIFATFTWLTEEVGELAEALLSGKKESIEEELADVVAWTLSVANLEGIDIEEALRKKYNLSSNEKGRIP	blue	11	10						1	1	1	1	1		1	1	1		1		1
fig|1160895.6.peg.485	gi|851189520|ref|NZ_JFZT01000017.1|	Protein coding gene	103810	106119	+	Predicted P-loop ATPase fused to an acetyltransferase COG1444	FIG00001925	idu(1);tRNA_modification_Bacteria	atgaaaagggaagaattccttaaacagttagctaacgccatacaagattctatgcaaagatattatagaaacctagtttttatagagagtgaagattatataaatgaagtaattaacgttctttcaacatattttagtattagacaagagaaagaactaagtattatttacgcgtttcacccctgggtagttcactctaaggaaaggagagataagattagagaggtaattgaagaacggggattatcttttattgatgtagattattcttcaactgatgaaattctagggaacacctatgatgtcgtaattatggatatggttgataattttcaacctaactatataggaagattaaccgacctagttagaggaggggggttaataataatgtatact…	MKREEFLKQLANAIQDSMQRYYRNLVFIESEDYINEVINVLSTYFSIRQEKELSIIYAFHPWVVHSKERRDKIREVIEERGLSFIDVDYSSTDEILGNTYDVVIMDMVDNFQPNYIGRLTDLVRGGGLIIMYTDDLINNKLFRSTLVRKGKVLDFYEERFKRELMNHKGIFCLIGGEYYANSFDGEIVKTEKKNPTKPLMPSILHQLALSEDESNVIDSIKFLIRGGKRIVTITAARGRGKSSATGLGLAGLIHVNLQEDYPTRVIVTAPSLASSSQIMLFLMKGLEALDLQYEVKNSDTGLPGSVFGDGFKVEYRSPDAVIEEEGDTLVVDETASLGMAFLENVIRNWKKLVFVTTVHGYEGSGKTFLKFLNEAIRKKEIAVKWVTMDKPIRYGQNDP…	orange	28	24		Core			1	2	2	2	2	2	2	2	2	2	1	2	1	2
fig|1160895.6.peg.486	gi|851189520|ref|NZ_JFZT01000017.1|	Protein coding gene	106907	106146	-	Cytochrome c oxidase assembly factor	FIG01143995	ff	atgatatatggaataataagtttaatagcagcaattctagctggaatgactattgtattaggagggattgtagaaggatacggatatggtctatccttgggtacaaattggccatatacaagagatatacttcagacagccatgaaaaaggatcctgaggcaattcatagaataagtgcaaccatagtgggtttagtgtctctctccttcttaatacttagattctcgcttattacggtaattggtttcttaggtgtagtagccacagcccttttaggtatggcaacgctttatgtactggcaggtaaacttccttcttatttccaaggtcttcatgatattgccgcatatagcgtgttcgctacatatcttcttatattcttgaaaggatttaatttc…	MIYGIISLIAAILAGMTIVLGGIVEGYGYGLSLGTNWPYTRDILQTAMKKDPEAIHRISATIVGLVSLSFLILRFSLITVIGFLGVVATALLGMATLYVLAGKLPSYFQGLHDIAAYSVFATYLLIFLKGFNFNIVDFFVYAIIPPHFLYFVIFMGGVVTGMRKMKFEIGDVRKPKNKLQAAWYIHSILAAIFFIALIIEGLWLALLFTIAEIGVGLWVYSSSNKNPGKPGLAIGLHQLFSILVVTSLILAAI	orange	28	13		Core				1	1	1	1	1	1	1	1	1	1	1	1	1
fig|1160895.6.peg.487	gi|851189520|ref|NZ_JFZT01000017.1|	Protein coding gene	107802	107035	-	Putative potassium channel protein			atgctattatcaaatagatctatcgcagcattagggttacttttagctgtagtaatttttggagttttaggaagctatatacttggacagtttggtcataactttaatcagaaaatggatttggtaaattcaatttattttacaattataactctctctacagttggatacggtgacatagttccaataacaccaatagctaaactatttgtggttatactaatagtttttggtatgggggcctttctcacagctttaacgagtatctcaggagatatagctagtagaagaattcttgatttttctacaaagctaacgtcaattgaggaggagttcactaaggagcaaattctccttattggaagtggatatgttaatactgcaattgctaatgaatta…	MLLSNRSIAALGLLLAVVIFGVLGSYILGQFGHNFNQKMDLVNSIYFTIITLSTVGYGDIVPITPIAKLFVVILIVFGMGAFLTALTSISGDIASRRILDFSTKLTSIEEEFTKEQILLIGSGYVNTAIANELKNNKTKYIFAVSDSVIADKLQRDGFKVVQMDLLSEEEIKKLHPDRAKLIVIDMNNPVDAVYVILILGDIAKDAKMVVIVNSDDAERRLSSVKKMVKDISIINPQKEIALELLSNINLNKRNE	yellow	2	1						1
fig|1160895.6.peg.488	gi|851189520|ref|NZ_JFZT01000017.1|	Protein coding gene	108797	108030	-	Transcriptional regulator, AsnC family			atggataaaataaataatatgattctgttttatttattgaaagattttaaggcttctcagcgaagtatagcaacacgcataggaatttcgtctcccgccgtaaattatagagtaaataaactttttagcgaaggaattataagaaaagtttcgttatatataaatcctaatttctatggaaaatatcacggttatgtatcatttaagaatacaaaggattggaagggagaatatatattcaaagtaaactgtctagagaaaactaacatctacgaaatagaagccagaactcttgaggaactaaactctaaatttaaggtaatgtctgacgttatgggagaaccagcaatgatgtatattccttctcaaatccctctaaatccttcttcttttgatata…	MDKINNMILFYLLKDFKASQRSIATRIGISSPAVNYRVNKLFSEGIIRKVSLYINPNFYGKYHGYVSFKNTKDWKGEYIFKVNCLEKTNIYEIEARTLEELNSKFKVMSDVMGEPAMMYIPSQIPLNPSSFDIKLVSLLKEDPQRDASEIADLMKVSTKTVRRHLRYLEGKGLIRLVPIIDIAKAEMFMFAIFTRNIEMGKKFFSSTSFRQITDEKAGIFVNIAENFLDIKDRYFKFREFDEDADLMIALSYDFS	orange	26	27		Core			1	2	3	2	2	3	1		3	2	2	2	3	2
fig|1160895.6.peg.489	gi|851189520|ref|NZ_JFZT01000017.1|	Protein coding gene	108932	109114	+	hypothetical protein			atggcaaggagaacatgccctacatgtaaaaaagttgttgaggaaaagttagagaaagaaggaaataaagtaactaaatcatgcccagaatgcggttttatattcgtgtcctacgtcaaaggtaagggctataccatttttaatagcgtagaaatttccgaaaatcgaacttcttctaattaa	MARRTCPTCKKVVEEKLEKEGNKVTKSCPECGFIFVSYVKGKGYTIFNSVEISENRTSSN	green-grey (small prot)	1	0	Unique
fig|1160895.6.peg.490	gi|851189520|ref|NZ_JFZT01000017.1|	Protein coding gene	109148	110389	+	3-isopropylmalate dehydratase large subunit (EC 4.2.1.33); Homoaconitase large subunit (EC 4.2.1.36)	FIG00030907	isu;Lysine_biosynthesis_AAA_pathway_2 icw(1);Branched-Chain_Amino_Acid_Biosynthesis icw(1);Leucine_Biosynthesis	atgccacaatctcttacagaaaaaattctttccaaggctgctggaaaagatgtatctccaggtgatgttgtagaggttaagacggacattgtagctttccacgacctgacaggttatcatgtaatagaagtaatggagaaagctaatatggagaaagtatttgataaggggaagatagtcgtagcatttgaccatttagccccacctcctgatattagaagcgctgagatccaaggcataataagaaactttgttaagaaaatgaatttaccaaattttcacgatataaattttggtatacttcatgaacttctcttagaaagatatgctttgcctggccaggtgatagttgcagcggatagccatactacgacatccggtgccactggagcatttgct…	MPQSLTEKILSKAAGKDVSPGDVVEVKTDIVAFHDLTGYHVIEVMEKANMEKVFDKGKIVVAFDHLAPPPDIRSAEIQGIIRNFVKKMNLPNFHDINFGILHELLLERYALPGQVIVAADSHTTTSGATGAFAQGMGASDIAAAVVTGKTWLVVPQSFKVTLRGKPAKWITGKDVALELLGKFKADYFNGMSIEVYVENPITFPMDYRATTSNMGIEMNADALMFIPDQETANYIKSMRGYEPQMIYPDKAANYVDEYTIELDKMEPLVAAPYSVDNVKTVSEVEGIPVDQVYIGSCTNGRLSDFEIASKILKGKRVKARTIAIPASYEMFKKSMELGYIETLVNAGAIVTYGTCGPCLGGHFGVAGPGETIVSTSSRNFRGRMGSTDAKVYLSGPSVA…	orange	28	13		Core				1	1	1	1	1	1	1	1	1	1	1	1	1
fig|1160895.6.peg.491	gi|851189520|ref|NZ_JFZT01000017.1|	Protein coding gene	110392	110874	+	3-isopropylmalate dehydratase small subunit (EC 4.2.1.33); Homoaconitase small subunit (EC 4.2.1.36)	FIG00030015	icw(1);Lysine_biosynthesis_AAA_pathway_2 isu;Branched-Chain_Amino_Acid_Biosynthesis isu;Leucine_Biosynthesis	atgatattagaaggtcctgtggtaaagtttggagataagatagatacggatataattattccagctaggcatcttaagtatacagatcctcaatacttagctcagcatgctatggaaccactagatcctgagttttacaagaaggcgtctaagggagttataattgttgcaggaaaggttttcggaatgggttcatcaagggaacaagcagcaatagctcttaaggctgctggagtgaaagcaatagttgcagaaagctttgctaggatattttataggaactgtataaataatggacttccagttatagttcttcctaaagctagagaggagattgaggaaggatctaatgtcaggataaatgttgagacaggagaaatagatgttgatagtaagagg…	MILEGPVVKFGDKIDTDIIIPARHLKYTDPQYLAQHAMEPLDPEFYKKASKGVIIVAGKVFGMGSSREQAAIALKAAGVKAIVAESFARIFYRNCINNGLPVIVLPKAREEIEEGSNVRINVETGEIDVDSKRLVGKGITGMALEILRAGGIMEYLNKIK	orange	28	13		Core				1	1	1	1	1	1	1	1	1	1	1	1	1
fig|1160895.6.peg.492	gi|851189520|ref|NZ_JFZT01000017.1|	Protein coding gene	112162	111029	-	Serine--glyoxylate aminotransferase (EC 2.6.1.45)		isu;Glycerate_metabolism	atgcatgttggacctgaaacgattgattatgaagttctattagcaggagttagaggagatgtcggatttacatcaaaggagtttaccgatgtaatgagatatagtctcagctttctaagaaagttgacaaatgcgccttcttaccaagcattcataattccaggaggaggaacatcagcgatggaaagcatatcttcgctgataaaaaaaggggaaaatatactagttgttagcaatggtgttttcggggatagatgggaaaagatattttcaagatacccagtgaacttaaaaacattaagggcaaaagcaggctattacataaaaccagaggaagttttagatgaagtaaagaagagtaaaatcaatgttgttacactaactcatgttgagactagc…	MHVGPETIDYEVLLAGVRGDVGFTSKEFTDVMRYSLSFLRKLTNAPSYQAFIIPGGGTSAMESISSLIKKGENILVVSNGVFGDRWEKIFSRYPVNLKTLRAKAGYYIKPEEVLDEVKKSKINVVTLTHVETSTGVREPIQSVIKEIRDYVDLVVVDGVSSIGAEEVRAEDWKADVYLTASQKAIGAPPGAGLLVVSNKALERLSSESISSFYLDLRNWLPVMKAFDEGKSAYFSTLPVHLIFMLAKAFELMDKEGIENRIGRHEKISSAIRAGIEGMGLDIVAKNPEAYSNTVTGVMLNKVNPSDVLTRMVSEGIELAPGVHPDLAGKYFRIGHMGWTNENDVISTISALERVLKVLGEPIRFGEGVKAVQETLSS	orange	28	26		Core			1	2	2	2	2	2	2	2	2	2	2	2	2	2
fig|1160895.6.peg.493	gi|851189520|ref|NZ_JFZT01000017.1|	Protein coding gene	113958	112237	-	Glucoamylase (EC 3.2.1.3)	FIG00012589	idu(3);Trehalose_Biosynthesis	atgctagcgtttctaagtaatggtataacgtcaacaataatagataaaggttcgatagtgtggatgcctcttcctcgctttgactctccttcagttttctccagactacttgatgataattatggcggggaattttccattttacctatagaagacgattgggaggtaaaaataagctatatatcatcaaatgttctaaaaacagaattctcaaagaacggtaaaagatctgtaatcatagatgtaatgccattaggtgaagcaggaataataagacatattagttctgatgataaactacgactcaaactagatcctgtcttcgattatggtttaagaagaggaattatagaagagaaaaaagaaggaattaagattaatgatccgggaaaaacggac…	MLAFLSNGITSTIIDKGSIVWMPLPRFDSPSVFSRLLDDNYGGEFSILPIEDDWEVKISYISSNVLKTEFSKNGKRSVIIDVMPLGEAGIIRHISSDDKLRLKLDPVFDYGLRRGIIEEKKEGIKINDPGKTDCIALFSNLKLNRTSPDTWIVDKGKGFIYMVYSADTKFGPFHKPFRRSVNKSFKLSVKFWKQTVIKKKNRISDPTLRQLYDTSLTVLLASIYQPTGAPIAAPTTSLPEVIGGKRNWDYRFAWIRDSSIISEGLLYADYIVEARRILGFLLGLINFTSKPFLHPLYTVDGGNPPPEREITWLNGFKGSRPVRIGNAAAEQVQLDVEGIFINAIYEYFRRTKDKKFINSHWEKLEHIADWESKNWRMRDSGIWEERGVKRHYTHSKVMM…	orange	26	29		Core			1	2	2	2	2	1	1		2	3	4	3	4	3
fig|1160895.6.peg.494	gi|851189520|ref|NZ_JFZT01000017.1|	Protein coding gene	114327	113980	-	hypothetical protein			atggcaaaaatatttgttatttcaacagctggaaaagatgatataaataaagcaatgatggcaatgaacttcgcattaggagccaaaaaaaacgctaatgctaccgtagcactcatgttccttggaagaggagttgagactttactaaaaggtgctggaaatgcggaacaaatgaaaaaagtaatagaagatatgataaaggctggtatcgaggttaattattgcggaatatcgttaaagaatatggggctttcaaaggatcagatcttcgatggaatacctgaagttatgggaggagttgagactgcaaaaaggatagatcaaggatattctgtagttagtttttaa	MAKIFVISTAGKDDINKAMMAMNFALGAKKNANATVALMFLGRGVETLLKGAGNAEQMKKVIEDMIKAGIEVNYCGISLKNMGLSKDQIFDGIPEVMGGVETAKRIDQGYSVVSF	red	5	4						1					1				1		1
fig|1160895.6.peg.495	gi|851189520|ref|NZ_JFZT01000017.1|	Protein coding gene	115728	114391	-	Amino acid transporter related protein			gtgagtgagaaagctaaggaaagaaatgaagagcctaaaaggcaaattggtctattagatcttgtatttacaagcctaggtggtcaatctccttttcttagcatattaacgtatggaataactgcgttcttattagcacgaacctttgcatcaatagccattattttaggtactctcttagtattggttaatggactatctatctatatattatcaaaaaaatttacacaatcaggaggatactttacatatagctatttctctatatctagaagacttggatttgaaacaggatggatttatctagtttactctacactttacggttctgcatatgttctaggagcttcatttatacttgcatcaatcctacacataaattcttggattactgctctt…	MSEKAKERNEEPKRQIGLLDLVFTSLGGQSPFLSILTYGITAFLLARTFASIAIILGTLLVLVNGLSIYILSKKFTQSGGYFTYSYFSISRRLGFETGWIYLVYSTLYGSAYVLGASFILASILHINSWITALVILAISSLFALLGIRPSAKYAMFASIIEISIMTILAFLFLQSTHFTFYNPFSIHIPIGEIILAILFGSSIPTGYGSITPLAGEVKDPKKNVPRAIIIVILLGGLLAAFDIYAISDHVLFFHLPDQQLNLISLIESRFGLLTLAFVLFAAANDGILASLTFILASSRTAYSMAYRGFFPKSLAILDQKRGPVNATTITIIVYFAIVIASLFLSSGHVFSAFEFIGGGSLLANLFVHITSNSSLLRVSAKRYRRRISQITIGSIALIF…	orange	28	28		Core			1	2	2	2	2	2	2	1	2	3	3	3	2	2
fig|1160895.6.peg.496	gi|851189520|ref|NZ_JFZT01000017.1|	Protein coding gene	116702	115956	-	Exodeoxyribonuclease III (EC 3.1.11.2)	FIG00000065	isu;DNA_repair,_bacterial	atgagaattatttcatggaatattaacgggttaaaggcaataattggaaaaggctttctagaattcatcaaggaaacaaacgcagatatttacttatttcaagaggtaaaatcagatattgttccaatagatctacaattctctgattattctatatacctgaatcctgctaagaaaagaggatatagtggaactatgactctaacaaaaattaaaccaataagtgtaaaatacggactcggagaagaacaatatgatagcgaaggtagagtaataacagctgagtttgaagatttttacgtaataaatgtatatttccctaatgctggcgaagggttaaagagactagatttcaagctatcttttaataaagcctttgagaattacgtattatcactg…	MRIISWNINGLKAIIGKGFLEFIKETNADIYLFQEVKSDIVPIDLQFSDYSIYLNPAKKRGYSGTMTLTKIKPISVKYGLGEEQYDSEGRVITAEFEDFYVINVYFPNAGEGLKRLDFKLSFNKAFENYVLSLNKPIIACGDFNVAHEEIDIARPKENIEHAGFTPQEREWFSHFLSLGFIDTFRMFIKEGGHYSWWSYRFHAREKNIGWRIDYCIVSKSLNKKVRKSDILGSIIGSDHAPIILEIDL	orange	28	14		Core				2	1	1	1	1	1	1	1	1	1	1	1	1
fig|1160895.6.peg.497	gi|851189520|ref|NZ_JFZT01000017.1|	Protein coding gene	117229	120900	+	Conserved protein			atggcaggtgctccggcatataaggttgaaaaaacattcaatacaactctagccctttacttctcaaataatgagacattctataaacctatagtagatccatctattccttctcctttacgaaacgttcttatctatgggctaactaacttcaccaaggtagatccaacagtcgaacctcagtactatatcctaggtaaactttatcatggggaattaattccatataattcttcaaggagcactcccttgtacggtttccagttttcagcatcttatctaactcctgaagattttgagggattttataacgtaacaggtaagcatccaggctcaaatgtaactgtagccataattgacgcttttggagatcctacaatatatcaggatgtacaacaa…	MAGAPAYKVEKTFNTTLALYFSNNETFYKPIVDPSIPSPLRNVLIYGLTNFTKVDPTVEPQYYILGKLYHGELIPYNSSRSTPLYGFQFSASYLTPEDFEGFYNVTGKHPGSNVTVAIIDAFGDPTIYQDVQQFDAEFNLPPVNLTVIPIGPYHPEYGLFTGWYEETALDVEAVHTMAPYANIELVIPFGDSFANILQAITYIVAEDNAQVVSMSFGAVENLFSASGFYAFYQGVPFPNYPLVNLYFALGSAEGITFVAASGDEGAYGGTYTTYGGVIFPSSSPFVLSVGGTSVFPNITSGYNYLNEPNIGIFTVEKSTATYGYETAWSANPLYEGLGTGTVGSDGGYSTFFPSPYWQRYISNSTLRATPDVAADANPYTGFIEVVLGTEVVIGGTSLS…	orange	28	34		Core			3	3	3	3	3	3	2	1	3	3	1	3	3	3
fig|1160895.6.peg.498	gi|851189520|ref|NZ_JFZT01000017.1|	Protein coding gene	120900	122789	+	hypothetical protein			atgagaaaacttgcgattactctaatagtagttttgactctggctttttcactgcctggattagcggtatctcctagcgtgtcaaatagttcattccatgctcttataactaacatgacaatatcgtcaaagattccattctctcaagatcctgcattttactcttttcaagcctatcatgttattccttcttatacaaactacgtgactaatgtaagcccagttgtaattgacgttgcaacaaatttattatttaacgatacaggtctaaggccatattaccttaagacctatattcctccaggcaactacagccttgaggtaatgaatgtgagtataaaggagtttaacggtacgcaatatgatagacaagcctatatatttgctaacggcgtacca…	MRKLAITLIVVLTLAFSLPGLAVSPSVSNSSFHALITNMTISSKIPFSQDPAFYSFQAYHVIPSYTNYVTNVSPVVIDVATNLLFNDTGLRPYYLKTYIPPGNYSLEVMNVSIKEFNGTQYDRQAYIFANGVPIFWGSTQEINNSTAQVDVTMFENLLQGNVTFEPVIQNYYDAKVGITGLYEMNITLYLYPGHKPVGLPNEFIPLFVNFTPEGIDFNYSYTILNPKIPSVTQQISIPNGTYRMMSLIYEEGGGLDEFWYTNEPATRSIQIYYDNYLAGIVNPYETIYTGGIDLFYWKPLTSINTLSFHSPTIIDLTPMLALGSKANVTVDVTNLLQAYQLTGSTAYDWDIAGVIMLWVNQSNPMISSKIITANNHFMDSGPIFVPSFSGEYYLEDGHY…	orange	28	13		Core				1	1	1	1	1	1	1	1	1	1	1	1	1
fig|1160895.6.peg.499	gi|851189520|ref|NZ_JFZT01000017.1|	Protein coding gene	123115	122798	-	hypothetical protein			atgaaggatggtaaaaataaaacgcttgagcttttcatagataatgcaaacgtaaatgataaaggttttccacaagaggcaagattcttattggtaatagatgatggaaataacagaacagcttttcaactctctcaagcagaggcatcattactttatacaaggttaaagtacgctctagatcaagcctctaaagagtatattgatattgaagagaaaaacagaaaaaattatgaaaagaagtcttcaagaaaaggaatacaagaaaaagattcacttgatgaagagttagagaggctagattcggatgaagagtaa	MKDGKNKTLELFIDNANVNDKGFPQEARFLLVIDDGNNRTAFQLSQAEASLLYTRLKYALDQASKEYIDIEEKNRKNYEKKSSRKGIQEKDSLDEELERLDSDEE	yellow	3	2						1							1
fig|1160895.6.peg.500	gi|851189520|ref|NZ_JFZT01000017.1|	Protein coding gene	123225	123605	+	Putative endonuclease III [Pyrococcus abyssi] SPLIT gene see NEQ398			atgattaggaaaggttatatagtttttttcaattgtaaagaaggatttattcaattaaagaaaagatctttctatttaaaacatggcatatacgcatacgtcggttcatgtggtttaaattgtgcaaagagaatatctagacatttaagtaaagaaaagggaaaaaagcattggcatgttgactttctggctaacctttgtgaaccaactactgctttaattttgaattttgaagaaaagaagatagcaaggataatggctgccatgttttatagcatagaggggtttgggaatactgacgaccttgaagttcctagtcatctgttttcagcctctgcatctgatgtgatatctcttctaagggaaaagcaattattatag	MIRKGYIVFFNCKEGFIQLKKRSFYLKHGIYAYVGSCGLNCAKRISRHLSKEKGKKHWHVDFLANLCEPTTALILNFEEKKIARIMAAMFYSIEGFGNTDDLEVPSHLFSASASDVISLLREKQLL	red	7	6						1	1		1	1		1					1
fig|1160895.6.peg.501	gi|851189520|ref|NZ_JFZT01000017.1|	Protein coding gene	123625	124632	+	Hydrogenase expression/formation factor related protein			atgcttggtaaaataggtaagacaatctttgaccaagtcatttatcctaatcttggagaaagatataatgaggtaatagttccaccgatgaacggtgtagataccggtgcaatagacttaggtgataaagtcatggtcgtaaagacggacccagtgtttattgttcctcaatttgggttcaaaaaggcagcatggtttgcagttcatattttagcgagcgatgtcatgacttctggaatatctcctagatatgccttaatagatcttaatctacctccagaaatgaccgacgaacaatttaaggaaatgtggtttggaattcacgaaagtttaaaggaaattggagtaatggtcgtaggtggtcatactggtaggtacgaaggtgtttcctatcctatg…	MLGKIGKTIFDQVIYPNLGERYNEVIVPPMNGVDTGAIDLGDKVMVVKTDPVFIVPQFGFKKAAWFAVHILASDVMTSGISPRYALIDLNLPPEMTDEQFKEMWFGIHESLKEIGVMVVGGHTGRYEGVSYPMVGGFSMIGIGSKDSLGMPSKVKPGDYVIVTKGPAIEATGILVNLYPDYFKERLSPELFTEAYNMYWQMSCWKDGLVASKIGIHLMHDATEGGLYNALVEVSEVTGKKISLVKDLGNSLINRAVRAVTSIVNIDPFTSISEGTMVIITDKLQVIDELKKEGIEAYVVGRVEVGEGVYLGEKRIEKPVEDPFWRAFFDLAEKTK	blue	12	14						1	1		1	1	2		2	1	1	1	1	2
fig|1160895.6.peg.502	gi|851189520|ref|NZ_JFZT01000017.1|	Protein coding gene	125493	127427	+	Putative ski2-type helicase MJ1124		idu(1);Inteins	atggagaggtatagtacggataaaaatttcctaatttccgctccaactggttcgggaaagacgtacttagcaaaatatcttttagctaactctcctggattagcggtctatgtctcacctctaaaagctctttcaagggaagtttacgaagatcttaaggataagataagagttaagtattcagattcagatgtttacgaggacgatctaagatccttaaattcagacgttttattagcaacttatgaaaaatttgatagcgcgataaggcataattatcgttggcttacgaaggttaagatgattataatcgatgaaatacatagtgtcgaggaagatagagggttagccattgaaaacatagtcctttgggctaagaataactcttctcagattgta…	MERYSTDKNFLISAPTGSGKTYLAKYLLANSPGLAVYVSPLKALSREVYEDLKDKIRVKYSDSDVYEDDLRSLNSDVLLATYEKFDSAIRHNYRWLTKVKMIIIDEIHSVEEDRGLAIENIVLWAKNNSSQIVALSGTLPNIDEYSRWLNAQIIDYKKRKVPLHLCIAYPYVIKCYDNSNKIPLNPINGIRSDKLQILTATLNYVTALGKNAIVFVKSRKSTEWLADTLKKFGYKASHYHSGIPLEERKKIVELLKSGNLNVIVSTTALGQGVNLPVFASIFYDLSLPESDENGNFKGWKDITPIEFLQMAGRAGRPGYDSEGMAIIISTSMRQAEEFSQRYFTQELKGSEKKYTLDELILGIISWNENKRSKEIYSIVKGSLKFSAVKEEDVDSSITS…	orange	28	20		Core			1	2	1	2	2	1	2	1	1	1	2	1	2	2
fig|1160895.6.peg.503	gi|851189520|ref|NZ_JFZT01000017.1|	Protein coding gene	127712	128506	+	ABC transport system ATP-binding protein PA	FIG01143673	ff	ttgcaagggaatacagatggaagaatcttagaggcaattgatgttggctttaagtattctaatggtgttattgtatttgacgatataaatttatttgctagtgatggtgaattagtcgctattgctggtccttctggggtaggaaagtcaacgcttcttagggttctaggcggatttattaagccatataaaggtgaagtaagattattaggaaaaaagatagtcgagccaacaccaaagatctcgctgattcatcagtcaatagcaacatttccttggtatactgctttagataatgttaaactaggaataaagtacaaaaaactccctaaggatgaggaggataagatagcaaggaaaatgctcgagattgtaggcttacaaggctttgaaaacttt…	MQGNTDGRILEAIDVGFKYSNGVIVFDDINLFASDGELVAIAGPSGVGKSTLLRVLGGFIKPYKGEVRLLGKKIVEPTPKISLIHQSIATFPWYTALDNVKLGIKYKKLPKDEEDKIARKMLEIVGLQGFENFYPKQLSGGMRQRVTIARALAADPVVLLMDEPFAHLDELTAEGLRHEIYSILFNEETPLKSVVLVSHNLSEIVELSDRVYVLNGSPASVIGEVKIDLDRPRNPRDSRFQEYLDELYALLTPISKTVKDGKNA	orange	28	87		Core			4	8	5	6	5	7	4	5	5	10	6	11	5	10
fig|1160895.6.peg.504	gi|851189520|ref|NZ_JFZT01000017.1|	Protein coding gene	128499	130133	+	544aa long hypothetical protein	FIG01144093	ff	atgcttgatttaggagttactctttttgcaattttattaacgttatcaagagtattcataacaataattctctccatagtaacaggttggtttttagcttatgtcgctataaagaacaaaactttcgaaaacgtatatatctcactttctgagatactagaatccgtacctgtaatatcctttttccctgtcgttcttattttctttgtattagtaataggaggacaattaggaatacaactcgccgttatatttttagtatttacagcagttgtgtggaatatatggatgggaatttatcaagcttttaagacaatccctgaaaatctattagaggtatctgaaaattataggtttggatttttagggaaaatggcaagattatatatcccctattct…	MLDLGVTLFAILLTLSRVFITIILSIVTGWFLAYVAIKNKTFENVYISLSEILESVPVISFFPVVLIFFVLVIGGQLGIQLAVIFLVFTAVVWNIWMGIYQAFKTIPENLLEVSENYRFGFLGKMARLYIPYSIPRISANLIPSFADALFYITVSEVFSIGTKVFQVFGIGTLIADFTAEGDYTDALYALGILAVFTTLITFLLREYAEYSVQKYGLDTEERESFLKRGRIRVRYTARLYSAKSAISRLSKYLTKPPYFISRRERDKEDHEKRKIKLPNKIIGRGIGIVILVILSYLTYTVVSSVSPSTWSYIISTTPFDLVNLAYDYARVAFIALLSFLFAVFLGYYFATRPIADRIGVPIIQSIAAFPAPAYFPLLYGFTYSYVSSVLGPFTNEFYV…	orange	28	13		Core				1	1	1	1	1	1	1	1	1	1	1	1	1
fig|1160895.6.peg.505	gi|851189520|ref|NZ_JFZT01000017.1|	Protein coding gene	132449	133003	+	Biotin carboxyl carrier protein			ttggaaaacatatggactaaactcgcaagctgtgagggtgatgtggtaatgaaattaatgagaatttactcagaaactggagacacttatttaatgtcttttgacactcaaggcaataatgataaggtaaagtcagagactaatgagtttgacatagaatttttaggtaagggcactagagaaaacgaatatatattcaaggttaatggcgaaccgcatagcgtatttttagataacggctatgtgttagtggacaatgctagtgttttcaaagtagagagaatagttgagctacctagcaaagaggggcaatcagtagaggaaatgataaggggaagggaaggagaagtaatctcacctcttcaaggaagagttgtaatgattagggtaaaggagggt…	MENIWTKLASxCEGDVVMKLMRIYSETGDTYLMSFDTQGNNDKVKSETNEFDIEFLGKGTRENEYIFKVNGEPHSVFLDNGYVLVDNASVFKVERIVELPSKEGQSVEEMIRGREGEVISPLQGRVVMIRVKEGDAVNKGQPLLSVEAMKSETVISAPVAGVVDKILVKQGQGVKKGDTLVLIK	orange	28	13		Core	EZQ11107	accB-Acetyl-CoA/propionyl-CoA carboxylase, beta subunit		1	1	1	1	1	1	1	1	1	1	1	1	1
fig|1160895.6.peg.506	gi|851189520|ref|NZ_JFZT01000017.1|	Protein coding gene	133080	134651	+	Acetyl-coenzyme A carboxyl transferase alpha chain (EC 6.4.1.2) / Acetyl-coenzyme A carboxyl transferase beta chain (EC 6.4.1.2); Propionyl-CoA carboxylase beta chain (EC 6.4.1.3)	FIG00002099	isu;CBSS-83332.1.peg.3803	atgactgtatatgaaaaaccgcctattggaaaattaatagatgaactaaaagaattaaaggcaaaggcatatttaggaggaggagaagataaaataaatatccagcatagtaagggaaagttaactgctagggaaagactttcatctctatatgatgaaggaacctttaatgaggtcatgatattcgctactacaagggctacggaattcggtttagataaagtaaaagcttatggagacggtgtaattgctggatgggggaaagtggatggaagacttgttttttcctactctcaggattttacggctattggtggaactttaggagaaactcatgcaaataaaattgtaagaatttatgagcaagcgctaaaagtaggagcacctattgttggaata…	MTVYEKPPIGKLIDELKELKAKAYLGGGEDKINIQHSKGKLTARERLSSLYDEGTFNEVMIFATTRATEFGLDKVKAYGDGVIAGWGKVDGRLVFSYSQDFTAIGGTLGETHANKIVRIYEQALKVGAPIVGINDSGGARIQEGAVALEGYGAVFKMNVMASGVVPQITIMAGPAAGGAVYSPALTDFIIMIKGEAYYMFVTGPEITKVVLGEDVTFQDLGGAVVHATKSGVVHFMVENEQEAITTTKRLLSYLPSNNMEEPPYIDTGDPIDRDVKEVENIVPTDPAKPFDMKEVIYRIVDGGEFLEVHKHWAQNIVVGFARIGGSVIGIVANNSNYMGGAIDIDAADKASRFIRFCDSFNIPLISLVDTPGYIPGTEQEYKGIIRHGAKMLYAFSEAT…	orange	28	13		Core	EZQ11108	accC-Acetyl-CoA/propionyl-CoA carboxylase, gamma subunit		1	1	1	1	1	1	1	1	1	1	1	1	1
fig|1160895.6.peg.507	gi|851189520|ref|NZ_JFZT01000017.1|	Protein coding gene	136741	134648	-	Putative ski2-type helicase MJ1124	FIG01637690	idu(1);Inteins	gtgtccgaagttaacctagatagtagaatcttagaaatcctaattaagagaggaattaaggagtttaatccagtacaaacagaagcgataaataaaggattgttaaatggaagtaggttattagtaacctcgcctacaggatctggtaagacgttaatagctgaacttggaatgttaactcatctactttctgagggaggaaaagcgatttacgtaactcctcttagagccctcactgctgaaaaatacagagaacttaaggattgggaatcgttaggctttagggttggcatcacatcgggtgattatgatagcgacgatgcgtggcttaaaaactacgacattataataacaacatatgagaaacttgattccctttggagaagaaaccctagctgg…	MSEVNLDSRILEILIKRGIKEFNPVQTEAINKGLLNGSRLLVTSPTGSGKTLIAELGMLTHLLSEGGKAIYVTPLRALTAEKYRELKDWESLGFRVGITSGDYDSDDAWLKNYDIIITTYEKLDSLWRRNPSWIKDVNYFVLDEFHYINDGTRGPVVETVAMRASGKKLLALSATISNFERISKWLNANAVITNWRPVPLKEGVIYPERKKFVVLYNDGTKIELAGQDPILSYVNYMIEAGGQVLVFRNSRKNAETTARKIASFLPIRKELQEISEKISEVDDAGSKEKDDLTSIVKSGVAYHHAGLSRSLREIIESEFIKRKIKVIVATPTLAAGVNLPARGVIIGDMYRFNGKILGFQEEISVMEYKQMSGRAGRPGFDKEGESIIVVRDKKDVEKK…	orange	28	19		Core			1	2	1	1	2	1	2	1	1	1	2	1	2	2
fig|1160895.6.peg.508	gi|851189520|ref|NZ_JFZT01000017.1|	Protein coding gene	136905	137093	+	75aa long conserved hypothetical protein			atgttcgagattgacataaacgatacagtaacagtttctttcaaacttgaggaagaatttctagctaagatagatgaaaaagtaaaaaatatgggttatcttagtagaagcgagctgataagggacgctatattaagctacgtaaatcatcttaatagtttaggtaggaaaaacgatggaaatacttag	MFEIDINDTVTVSFKLEEEFLAKIDEKVKNMGYLSRSELIRDAILSYVNHLNSLGRKNDGNT	green-grey (small prot)	1	0	Unique
fig|1160895.6.peg.509	gi|851189520|ref|NZ_JFZT01000017.1|	Protein coding gene	137080	138042	+	Probable low-affinity inorganic phosphate transporter	FIG00009601	isu;Phosphate_metabolism	atggaaatacttagtctattaatttttgttattggtattatttcctcttttatagttggaggtaataactctgctacggctataggtatattactttctactaacgcgttaaaaaaaagacaatcctatcttgtaagtgcaatttcgatttttttaggaacatctcttggtagctatactttaagagactcagtttatggtcttgttcatggaaatgtgcaaaatattttatatgcattaatattttctgcagtttttgcatccgtagtatctttctattatttgaataagtcaggcattccatcatcattgagccaaatgatatatccttcactggctgtaatggttgtaataagcaaaggtctattatttaattgggaaaaattttggtttacagta…	MEILSLLIFVIGIISSFIVGGNNSATAIGILLSTNALKKRQSYLVSAISIFLGTSLGSYTLRDSVYGLVHGNVQNILYALIFSAVFASVVSFYYLNKSGIPSSLSQMIYPSLAVMVVISKGLLFNWEKFWFTVASWGFSPLLAILASLAMFVILTKLTKREFNLIREIRVYKMLIISSAIFTAFVTGANAIGILVSAGLLFAPFYVVSPIYAIASALGIYYSSKKASIVVGFRVTRLGYVSATSALLGSDIISEIFAVLGIPISITQTAMGGVIGLSLRNFGHDVKRQVYQVARGWATSPIIAIISSLAAFGIIKSILGF	blue	13	13						1	1	1		2	1	1	1	1	1	1	1	1
fig|1160895.6.peg.510	gi|851189520|ref|NZ_JFZT01000017.1|	Protein coding gene	138690	138031	-	hypothetical protein			atgataaagttaggaacaagtaaagaggaagtgctctttaacgagcttattgagatggctcagaacatagaagatgcttcttcagtgttgagtgcgcttttcctagatgtttttaaaggtgattatttttcagctacatcaaaaaatattaaaattaaatcaatatatgaaagaatttctatgaatagagaagatattgtttcaacaatttacagagaagcgtttttaccagactttaaagagtcaatgctatcattaactcactcaatatattacgttatgaaatcagtaaaggatgcgggaagagcgatgacgtcaagaaaaccctcagaacttttatgtctacagctaaaagaaaatttccttaattatttagcaacaattaatgaagcaagtaaa…	MIKLGTSKEEVLFNELIEMAQNIEDASSVLSALFLDVFKGDYFSATSKNIKIKSIYERISMNREDIVSTIYREAFLPDFKESMLSLTHSIYYVMKSVKDAGRAMTSRKPSELLCLQLKENFLNYLATINEASKKMKQMISMLSNNIKESLKVGKEIQMLERNGDEIKDSMIQRLYELEKDNEVISILQMKDVITFLDDILDNMEEASLSVEILYSTLKS	orange	28	13		Core	EZQ11112	putative phosphate transport regulation protein		1	1	1	1	1	1	1	1	1	1	1	1	1
fig|1160895.6.peg.511	gi|851189520|ref|NZ_JFZT01000017.1|	Protein coding gene	139835	138720	-	Citrate synthase (si) (EC 2.3.3.1)	FIG00130344	isu;TCA_Cycle isu;Glyoxylate_bypass	atggaactaaaaaagggacttgaagacgtagcgataaaggaaacagaaataacatatatagatggacaattgggaagattatactatagagggtatccaatatatgatttaactgagttttcaacgtttgatgaagtagcttacctaatatggtttggaaaattgccaaatagaaaggaactacaggacttaaaagaaaaatttgtagaagaaagaaaaatttcagattctattacggactaccttagaaaagttagaaaggacgcaaatccaatggatgtacttagaactgctgttagtcaaataggattagaggatacaagaccaggagatatacgagaaaaggcaatatcattagcctcaaaaatacctataataatttcttatttctctaggctt…	MELKKGLEDVAIKETEITYIDGQLGRLYYRGYPIYDLTEFSTFDEVAYLIWFGKLPNRKELQDLKEKFVEERKISDSITDYLRKVRKDANPMDVLRTAVSQIGLEDTRPGDIREKAISLASKIPIIISYFSRLRDGKDIVEPDPSLSHVENFLYMLNGNKPSQVESRTMDVTMILHIDHEMNASTFACLVVASTLSDLYSSVVAGISALKGPLHGGANAEALKQFMEIGSKENVTDYIMKRLENGQRIMGFGHRIYKTYDPRARILKDYAKKITEERGNKELFAIAEKVDEIGCKILGKKGIYPNVDFYAGIVLYSLGFNPDLFPTVFASSRVVGWTAHVMEYLKDNKLIRPKAIYRGEIGRKYIDLDSRE	orange	28	21		Core			2	2	2	2	2	2	1	1	1	1	2	1	2	2
fig|1160895.6.peg.512	gi|851189520|ref|NZ_JFZT01000017.1|	Protein coding gene	140955	139813	-	hypothetical protein			atggaaatagagggaatagcagatctaccgttacatactggtcatgtacctccgtggctagtacccataatgaaaagactagctaaaggtatagtagatataatgagcctagagtggggaacagataaagtagttgaaagactatcaaaccctttgtggtttcagagctttaataacgctattggaatggactgggattcctctggttcaacaactgtgaccttaggtattctaaaggatgtattaagtccttcggatggattagtagttattggcggaaagggaaagaacgcaagaaaagtacctgaagaacttaggcaaatatctaagtatattgatgttgacgtagaatcggcagagagatcaagtagacttgcagcaaaggtagatacaacgctc…	MEIEGIADLPLHTGHVPPWLVPIMKRLAKGIVDIMSLEWGTDKVVERLSNPLWFQSFNNAIGMDWDSSGSTTVTLGILKDVLSPSDGLVVIGGKGKNARKVPEELRQISKYIDVDVESAERSSRLAAKVDTTLVQDGHQLYHHSMIISESGKWGIIQQGMNPETKFARRYHWKNTQQFIVEPHEAIAGIKGVAVNVIEKDKEGTRKTILDLLRENPRKIVERISIAKSALRHESLDFWLTNASVVGISKEARIVYMKPIDESKLLKVLNGIYETNPSTLEEALLSGMGPSTARALFLISDLIYSEPPSFKDPVNYPPDPFKYAYAIGGKDGIPYPVNRRVALEVIHTIEEVVEKAKIDRKEKDFALKKLRDLSHGTKKGT	orange	28	13		Core				1	1	1	1	1	1	1	1	1	1	1	1	1
fig|1160895.6.peg.513	gi|851189520|ref|NZ_JFZT01000017.1|	Protein coding gene	140990	141643	+	220aa long hypothetical protein	FIG01143967	ff	atgataatagcctctatttccgacatacattcaccaaaatatctaagagaattctttattgcgcttaaaatgcttcccaaggttaatattgtactcttagcaggggatttagttgacagaggaaaatattctcattttgaacctatatataaagcgttaattgaaactaatgtaattgcagtatttggtaatgaggattttagagaggaaagggagaaatatagagaaaattttcccaaagtgaaatggctagacgatgaatcaatagagatttcatatgagggagaaactttaaacattatcggaagtgagggtgtaataaccaagccgacattttggcaaaaaactaagggaatagatgaaaatttctatatgaagagaaaaaacaaaataattgag…	MIIASISDIHSPKYLREFFIALKMLPKVNIVLLAGDLVDRGKYSHFEPIYKALIETNVIAVFGNEDFREEREKYRENFPKVKWLDDESIEISYEGETLNIIGSEGVITKPTFWQKTKGIDENFYMKRKNKIIEMLCTSKGKTILLTHYAPTFVTVYGERESAYPGLGYNLLEESPCKPDLAIHGHAHFSRRTFGVVGKTRVYNVALPANGKFVIIEI	blue	12	11						1	1		1	1	1	1	1	1	1	1		1
fig|1160895.6.peg.514	gi|851189520|ref|NZ_JFZT01000017.1|	Protein coding gene	141772	142236	+	hypothetical protein			atgaaagctatatccaaatatggaataggttcaataatacttgcaattattctaataggaattgccgcattcctatttgtttactttcatagaggagaggaaggagaagtatttctgatcggcaaggcttatgcatataagacatttaatgatccttataggactactataggaattaccaatagctcactaataattatttacgcagtgtttaacaacaccggaaaaaatgatatacctatatgttatgtcgagattaatgatattacagtatccattaaccagttttatgtactaataaatcaaggttatcattcgacatttaatggagaaagtatccccgttggcatacataatttaacgatcttgattaactataatataaccttatttcatgaa…	MKAISKYGIGSIILAIILIGIAAFLFVYFHRGEEGEVFLIGKAYAYKTFNDPYRTTIGITNSSLIIIYAVFNNTGKNDIPICYVEINDITVSINQFYVLINQGYHSTFNGESIPVGIHNLTILINYNITLFHENKIMMNLGNGQTISFIAYLSS	green	1	0	Unique
fig|1160895.6.peg.515	gi|851189520|ref|NZ_JFZT01000017.1|	Protein coding gene	142307	142873	+	GMP synthase [glutamine-hydrolyzing], amidotransferase subunit (EC 6.3.5.2)	FIG01144051	isu;Purine_conversions isu;Purine_salvage_cluster isu;GMP_synthase	gtgaagatcggtcttatatattatggtgggcaatacaatcatcttatactgaaaaacgtaaagtatctaggtaaatcaatagatgttatagatccattaacttcagttgagggaattaagagttacgactgccttatatttagtggaggtccgttctccgtagaaaaggagatccttaagatgggtaattcccctttattcattaaggaaacaaacgttcctaagcttgggatatgtttaggacatcagttgttggcttatgtattaggtggagtagtaggaaaatctgataccccagagttcggccttactaaagtgagagtaatagatcaagacactatattgaaaggacttaagtcagaactcatagcatgggaaagtcataatgacgaggttaaa…	MKIGLIYYGGQYNHLILKNVKYLGKSIDVIDPLTSVEGIKSYDCLIFSGGPFSVEKEILKMGNSPLFIKETNVPKLGICLGHQLLAYVLGGVVGKSDTPEFGLTKVRVIDQDTILKGLKSELIAWESHNDEVKVPPMGFKVIAESETAKVQAMVNKDSTVFGVQFHPEVKHTEQGIEVFKNFLEVCRK	orange	28	13		Core				1	1	1	1	1	1	1	1	1	1	1	1	1
fig|1160895.6.peg.516	gi|851189520|ref|NZ_JFZT01000017.1|	Protein coding gene	142873	143700	+	Quinolinate phosphoribosyltransferase [decarboxylating] (EC 2.4.2.19)	FIG00000413	isu;Mycobacterium_virulence_operon_possibly_involved_in_quinolinate_biosynthesis isu;NAD_and_NADP_cofactor_biosynthesis_global	atgattgatttctatactgagaaattacttgattttattaaagaggatgtatatcctgaagatataacaagtagaatcgttaaaggtataaaggctagaggatatatcagatctaaagatagcggaatattagctggaaatggccttcttcctaagttcctttcaattgttggaataagaattatatcaaagaaggacgatgggaaggaggtcagacctggagacgagttgctagtaattgagggagatggggacgatctcctaggagtagaaagggtaattctaaatattttgggaaaactttctggtatagctacggcaactcatctcatggtgaacaaagcaagagaagcaaactcgtcagtaagaatagcaggaactagaaagactactccagga…	MIDFYTEKLLDFIKEDVYPEDITSRIVKGIKARGYIRSKDSGILAGNGLLPKFLSIVGIRIISKKDDGKEVRPGDELLVIEGDGDDLLGVERVILNILGKLSGIATATHLMVNKAREANSSVRIAGTRKTTPGLRLFEKYAIEVGGGDPHRFNLSDAILIKDNHIALIGSVTESIKLARKIASFTKKLEIEVNSVEDAILAYKAGVDAILLDNMKPREIEEVVKELKGKLIIEASGRINPDNVVDYARTGVDIISSGYITHSSRSLDFSMDIERI	blue	10	9						1					1	1	1	1	1	1	1	1
fig|1160895.6.peg.517	gi|851189520|ref|NZ_JFZT01000017.1|	Protein coding gene	144470	143697	-	possible circadian clock protein KaiC	FIG01143699	ff	atgacaagactttcgactggaatagaagattttgacaaacttatagagggagggataccagaaggtttcttggtagctttaactggagagccgggaactggaaaaacaatattctcaataagttttatatatgaagggttaaaggaaggagatatcggtatatatgttactactgaagaaagtagagactcaataataaagcaggcaaagcagtttaacatgaacttagaagattaccttgataagaagctaataatcatagatgccttaatgaaggaaaaggaagatccttggtcaataaatgaagtaacaccggaggaaatggtacaaaaggtaatagaagcaaagcagaagttaggctatggaagagctaggctcacaatagactccataagcgcg…	MTRLSTGIEDFDKLIEGGIPEGFLVALTGEPGTGKTIFSISFIYEGLKEGDIGIYVTTEESRDSIIKQAKQFNMNLEDYLDKKLIIIDALMKEKEDPWSINEVTPEEMVQKVIEAKQKLGYGRARLTIDSISAFFLDKPAMARKISYYIKRVLYKWKFTILITSQYAITTSQAFGFGVEHVADGIIRFRRVIKDGMLHRYVNIEKMRQTNHDKYVWEIDIKPGKGLVLLGKLNERREDYSLPRKTMEHIRKSNQDEI	blue	11	15						2				2	1	1	1	2	1	2	1	2
fig|1160895.6.peg.518	gi|851189520|ref|NZ_JFZT01000017.1|	Protein coding gene	144537	145001	+	Conserved protein			atgtattgggtgaggaaaggtataataggcggatcttcgataccttatactttatctgagataagtgaatggaagagtagaggagttagaagagttcttgtgcttcctgaagactgggagattgaggaggcttggggagatatacaatattacttgaaaataattgctgaaaatggatttgagtacttacacgaacctatatctgatggacatgcaccaactgaggaacagttttccaggatactctcatggctttcttctggtaaaggtaacttagttcattgtataggaggaattggaagaacaggaacaataattgcaggttaccttatggtaaaggaaggtttttcatcaagagaggctgttgaggaagttagaaagtatcaaccaggatccgtt…	MYWVRKGIIGGSSIPYTLSEISEWKSRGVRRVLVLPEDWEIEEAWGDIQYYLKIIAENGFEYLHEPISDGHAPTEEQFSRILSWLSSGKGNLVHCIGGIGRTGTIIAGYLMVKEGFSSREAVEEVRKYQPGSVQTLKQYEFLLRLEKWTTSSTF	orange	28	13		Core				1	1	1	1	1	1	1	1	1	1	1	1	1
fig|1160895.6.peg.519	gi|851189520|ref|NZ_JFZT01000017.1|	Protein coding gene	144977	145558	+	Endonuclease V (EC 3.1.21.7)	FIG00001836	isu;DNA_repair,_bacterial	atggactacttcttcaactttctaaagctctttcaaggtctagttgctaagaatgtgaaaataacgcacttaggcttagataatgttagttccatctgtgcaatagacgttgcgtataaggggaatattggatttgctgctgcgataaggaaagctgataatcagattgaaaaaagagttatctcaggcaatatagatcttccttatgtcccaggttttctctttattagagaagcgcctataatgataaaggcgttggaaggttttcaatgtgatttaattttagttgatggacacggattagcacatccaaggaaaagcggaattgcgactgtgatcggcgtattgatcgataagcctgttataggggtagctaagtcgaagttgataggtgaaata…	MDYFFNFLKLFQGLVAKNVKITHLGLDNVSSICAIDVAYKGNIGFAAAIRKADNQIEKRVISGNIDLPYVPGFLFIREAPIMIKALEGFQCDLILVDGHGLAHPRKSGIATVIGVLIDKPVIGVAKSKLIGEIVNEGNREYIIVNGEKVGIKSGKYFYSPGNLTDLDDCISLSSKGYPDILKLADKLSKEAKK	orange	28	13		Core				1	1	1	1	1	1	1	1	1	1	1	1	1
fig|1160895.6.peg.520	gi|851189520|ref|NZ_JFZT01000017.1|	Protein coding gene	146413	147003	+	Nicotinamidase (EC 3.5.1.19)	FIG00067300	icw(1);NAD_and_NADP_cofactor_biosynthesis_global isu;Niacin-Choline_transport_and_metabolism	atgtatccgaatattaatgaggaacgtatagttagtctttctccaaaggaaactgctctgattattgttgatatgcaaaatgactttgtaaaaaaagatggaaaactatacgttccttcagccgaggaaacagtcagtagaatcaaagaaatgatcaagagagttagagaggcaggttccttactaatttatactcaagattggcatatgaaggacgatccagagttcaagatttggggagaacatgcgttggctggaacatggggagcggaaattgttgacgaattatctccagaaaaggatgatttcacggtgaaaaagtatcgttatgatgcattctttgatactcctctagattatattttaagggtaaaaggaataaaaaacgtaataatttct…	MYPNINEERIVSLSPKETALIIVDMQNDFVKKDGKLYVPSAEETVSRIKEMIKRVREAGSLLIYTQDWHMKDDPEFKIWGEHALAGTWGAEIVDELSPEKDDFTVKKYRYDAFFDTPLDYILRVKGIKNVIISGTVANICVLHTAGSAALRWYNVVLPKDGISALTEFDYYSTLRQVDFLYKGKITTFDGIKLNIE	orange	28	13		Core				1	1	1	1	1	1	1	1	1	1	1	1	1
fig|1160895.6.peg.521	gi|851189520|ref|NZ_JFZT01000017.1|	Protein coding gene	147021	147998	+	hypothetical protein			atgaatttctactcgatcgttcataacgactttgatggtactgcctcagcagcggtttactctagagcagtgggttcactaccggctaatatatggtttactgaacctacaaagatacataatttgattggtaagcttgagctcagaggagtcaataagataatgatagcagacattggattgaacgaaggtacaatagatcaagtaatatcggctttaaaatcgctaatatctaaaggagcatccgtccagtggtttgatcatcatgtttggaaagaggagtggaagaagaaacttgctgatataggtgtagaggtttatcatgatacccaaacatgcggagctggagtggtacataatgttatgaatcctcaagatgagttttcctctaaattagtt…	MNFYSIVHNDFDGTASAAVYSRAVGSLPANIWFTEPTKIHNLIGKLELRGVNKIMIADIGLNEGTIDQVISALKSLISKGASVQWFDHHVWKEEWKKKLADIGVEVYHDTQTCGAGVVHNVMNPQDEFSSKLVSADCSVDIWLHNDPMGEKLRRIVENNREFSWKKKIIETFYNGILWNDEFQSILEKQVDAELKGYQKLWKYYRVLEINGKKVVVAIRWRGPPDISYAAQFLMTREKADVFVSANGKAISFRSAKIDVRRFAAKLGGGGHPLAAGASLNMPLIYRFLRRVGIVSPANKWVSNIVKNTISDLGYFEYKQKNISTS	orange	28	13		Core				1	1	1	1	1	1	1	1	1	1	1	1	1
fig|1160895.6.peg.522	gi|851189520|ref|NZ_JFZT01000017.1|	Protein coding gene	148079	148726	+	Alkyl hydroperoxide reductase subunit C-like protein	FIG01258694	idu(2);Oxidative_stress idu(2);Rubrerythrin idu(2);Thioredoxin-disulfide_reductase	atggtaaaggtttatgaaaaatttccggatacacaagttttaactactaagggacccattgacttttataaggatatattcggaaaaggaaaatggctattcttgtttgcacatccaggagactttactccagtatgcactacagaatttgtagaatttgcaaaaacatataaggaatttgaaaacttaggagttcaattagttggattaagtgtagatagtgtttactctcacattgcttggttgagcgatataaaagaaagatatgggattgaagtaccgtttcctgtcatcgccgatcctgacaaaaagttatctagaatgctagatctagtttatgaaggaacaggacagactgttaggggagtattcattgtagaccctgaaggaactataaga…	MVKVYEKFPDTQVLTTKGPIDFYKDIFGKGKWLFLFAHPGDFTPVCTTEFVEFAKTYKEFENLGVQLVGLSVDSVYSHIAWLSDIKERYGIEVPFPVIADPDKKLSRMLDLVYEGTGQTVRGVFIVDPEGTIRFIAQYPLEAGRNISEMLRITKAVIVAYKAKVATPVNWEPGKEVVLGAPSTLDEAEMRMKLPNAKAWYLVFKKYDELPSSQRV	blue	13	19					1	2	1	1	2	1	2	1		1	3	1	2	2
fig|1160895.6.peg.523	gi|851189520|ref|NZ_JFZT01000017.1|	Protein coding gene	148815	151193	+	Lead, cadmium, zinc and mercury transporting ATPase (EC 3.6.3.3) (EC 3.6.3.5); Copper-translocating P-type ATPase (EC 3.6.3.4)	FIG01595495	idu(1);Copper_Transport_System idu(1);Copper_homeostasis	atgaaggacgattttaacaacaaagatgtaaatactattctctctgaattaaatagttcagttaacgggctttcagaagaagaagccgaaaaaagacttagaacatacggttataatgaggtaaaggaaaaaaaggaaagtccaataataaaatttctaaaaaagttttgggctccagtaccgtggatgcttgaagtaacagttatcattacatttatactaggtaagtttttagatatgtatattattttattcttgcttatatttaactctattattagttttattcaagagaaaagagcggaagatgcagttgagttacttaggcagaaattaaatgtaaaagcaagggtattaagggataataaatggaaagtaatcccatctagactcttagtt…	MKDDFNNKDVNTILSELNSSVNGLSEEEAEKRLRTYGYNEVKEKKESPIIKFLKKFWAPVPWMLEVTVIITFILGKFLDMYIILFLLIFNSIISFIQEKRAEDAVELLRQKLNVKARVLRDNKWKVIPSRLLVPGDIIHVRLGDIIPADMKIFDGQILLDQSVLTGESLPVERTINDIAFSGSIVKRGEASGVVVATGGKTYFGKTTELVQSAKAQSHLEKLILNIVKYLIVIDVILVILLTIFSILEGIPINDVLPFSLIVLIASVPVALPATFTIAMALGSVELSRKGVLITRLTASEDAASMDVINLDKTGTITENRMRVENPIAFGNFSPDDVIKFAYMASDEASQDPLDNSIILCARENNIKVEYQKLSFTPFDPTIKRTEATVIFNGEKLKVI…	blue	13	18					1	2	2	2	2	1	1	1	1	2	2	1	1
[truncated: 2,088 more rows]

## Sheet: Hoja2
fig|1160895.6.peg.15	gi|851189466|ref|NZ_JFZT01000001.1|	Protein coding gene	16383	16814	+	Urease accessory protein UreE		icw(3);Urease_subunits icw(2);G3E_family_of_P-loop_GTPases_(metallocenter_biosynthesis) icw(3);Urea_decomposition	atgagagtaactaagaaagataacgaagaaggaagaagtgtagacggtataatagatgtgggctgggaatgtctggattctggaaagtgcagggttaaagtcatggaagaagttctctttatagatgtaaaggatttgagggatggggatatagttattgctgaggatggaagaagatttagagtaagattaaaggaagaggaagtcataagccttccaataagggatgagttatcctttactttaggctatataataggcaactttcactctagggtaatgataaaggaaagaaaagtttacgctatggctgttccaactcttatggaaaggttatcagagtttaatgctcaaaaggttaaaacaaagttcatgccaaacattgaactaccaattccc…	MRVTKKDNEEGRSVDGIIDVGWECLDSGKCRVKVMEEVLFIDVKDLRDGDIVIAEDGRRFRVRLKEEEVISLPIRDELSFTLGYIIGNFHSRVMIKERKVYAMAVPTLMERLSEFNAQKVKTKFMPNIELPIPYSVVLDFGQR	yellow	2	1					EZQ12279
[truncated: 52 more rows]
