# Supplementary material for: Genome analysis of the thermoacidophilic archaeon Acidianus copahuensis focusing on the metabolisms associated to biomining activities
Source: BMC Genomics. 2017 Jun 6;18:445. doi: 10.1186/s12864-017-3828-x (PMC5461723; doi:10.1186/s12864-017-3828-x)
Supplement: Supplementary file 3 — List of proteins found in A. copahuensis corresponding to relevant metabolisms for biomining activities that are mentioned throughout this work. (XLSX 12 kb) [file 12864_2017_3828_MOESM3_ESM.xlsx]

## Sheet: Supplementary table 3
Metabolism	Putative protein	Function	Acc. Number A. copahuensis
Sulfur metabolism	sulfur oxygenase reductase (SOR)	simultaneously oxidizes and reduces S° (disproportionation) coupled to O2 reduction	EZQ10575
	sulfide:quinone oxidoreducatse (SQR)	oxidizes H2S and transfers the electrons to a quinone	EZQ04698
	thiosulfate:quinone oxidoreductase (TQO) subunits A and B (DoxA and DoxD)	couples S2O3-2 oxidation to S4O6-2 with quinone reduction	EZQ02260 and EZQ02261
	sulfite oxidase molybdopterine-like protein	possibly involved SO3-2 oxidation to SO4-2	EZQ11258
	tetrathionate hydrolase (TTH)	catalyzes the transformation of S4O6-2 into S°, S2O3-2, and SO4-2 at acidic pH	3 copies: EZQ02044, EZQ04928 and EZQ10587
Sulfur transport	peroxiredoxins-like proteins, DsrE-like proteins	proteins able to sulfurate and desulfurate	EZQ07030, EZQ07031
	TusA	possibly involved in mobilization of S2O3-2 from S4O6-2	EZQ07069
	heterodisulfide reductase (HdrC2-like protein)	Hdr complex: catalyzes the reversible reduction of heterodisulfide bonds associated to energy conservation	EZQ07033
	heterodisulfide reductase subunit B		EZQ07034
	FAD-dependent pyridine nucleotide-disulfide oxidoreductase (HdrA-like)		EZQ07035
	heterodisulfide reductase (HdrC1-like protein)		EZQ07037
	heterodisulfide reductase (HdrB1-like)		EZQ07038
	Hypothetical protein		EZQ07036
	dihydrolipoamide dehydrogenase		EZQ07029
Anaerobic sulfur reduction	Ni/Fe hydrogenase complex	See Table 2
Fe(II) oxidation	Fox proteins	See Supplementary Table 3
	Rusticyanin like protein	Key protein in chemolithotrophic iron oxidation	EZQ01589
Sox ABCD Complex	SoxA	quinol oxidases subunit II	EZQ11251
	SoxB	cytochromes aa3 subunit	EZQ11252
	SoxC	quinol oxidase cytochrome b subunit	EZQ11253
	SoxD	quinol oxidase	KOY79891
	SoxA (extra copy, distant)		EZQ04935
	SoxB (extra copy, distant)		EZQ04934
	SoxB (extra copy, distant)		EZQ11233
	SoxL2	2Fe-2S Rieske protein involved in energy production and conversion	EZQ11250
DoxBCE complex	DoxB	terminal oxidase subunit I (heme bearing)	EZQ03222
	DoxC	terminal oxidase subunit II	EZQ03221
	DoxE	terminal oxidase small hydrophobic subunit	EZQ03220
	DoxB (extra copy, distant)		EZQ04799
	DoxB (extra copy, distant, probably incomplete)		EZQ06579
Cbs/SoxLN complex	SoxN	cytochrome b	EZQ02038
	SoxL	2Fe-2S Rieske protein	EZQ02037
	CbsA	cytochrome, analog to the bacterial and eukaryal cytochrome c1	EZQ02036
	CbsB	putative hydrophobic protein	EZQ02121
Electron transport	SoxE, sulfocyanin	Involved in electron transfer	2 copies: EZQ04936 and EZQ06661
Carbon fixation	Hydroxypropionate–hydroxybutyrate cycle	See Table 3
Cu resistance	CopA	P-type cation transporting ATPase, mediate efflux of Cu, Zn and Cd	EZQ02270
	CopM	putative metallochaperone	KOY79892
	CopT	archaeal specific transcriptional regulator	EZQ02269
Polyphosphate mechanism		inorganic polyphosphate/ATP-NAD kinases	EZQ02074
		exopolyphosphatase	EZQ10598
		putative transporters of polyP-metal complex	EZQ02031, EZQ06652, EZQ09963 and EZQ11387
		putative phosphate transport regulation protein	EZQ11112
		PhoU phosphate uptake regulator	EZQ04834
As resistance	AioA	arsenite oxidase large molydobpterin subunit	EZQ06658
	AioB	arsenite oxidase small Rieske-like subunit	EZQ06660
	ArsB	membrane protein involved in the expulsion of arsenite	EZQ02102
Attachment	PilB	type IV pili assembly-ATPase	EZQ10803
	PilC	inner-membrane protein that serve as a cytoplasmic pilus anchor	EZQ10802
	PibD	type IV prepilin/preflagellin peptidase	EZQ02104
