# Supplementary material for: Genome analysis of the thermoacidophilic archaeon Acidianus copahuensis focusing on the metabolisms associated to biomining activities
Source: BMC Genomics. 2017 Jun 6;18:445. doi: 10.1186/s12864-017-3828-x (PMC5461723; doi:10.1186/s12864-017-3828-x)
Supplement: Supplementary file 6 — Comparison between the Fox proteins described in S. metallicus [9] and the homologous found in A. copahuensis genome. The proteins are identified by their NCBI accession number. ORF (aa): indicates length of the open reading frame in amino acids. (XLSX 9 kb) [file 12864_2017_3828_MOESM6_ESM.xlsx]

## Sheet: Hoja1
Sulfolobus metallicus			Homologous in A. copahuensis
Protein	NCBI accesion	ORF (aa)	NCBI accession	ORF (aa)	Aa identical positions (%)	Putative function
FoxA	ABG91823	595	EZQ10561	586	75	putative heme-Cu oxidase subunit I
FoxB	ABG91831	197	EZQ10563	200	75	putative oxidase subunit II
FoxC	ABG91824	543	EZQ10565	556	63	hypothetical cytochrome b 558/566 (CbsA-like) subunit A
FoxD	ABG91825	330	EZQ10566	313	41	hypothetical cytochrome b558/566 (CbsA-like) subunit B
FoxE	ABG91829	198	EZQ10568	193	53	Cytochrome c oxidase assembly factor (CtaG) [20]
FoxF	ABG91822	606	EZQ10569	620	43	Hypothetical protein unknown function
FoxG	ABG91821	613	EZQ06742	614	67	Structurally similar to the CcoG protein required for biogenesis of cbb3-type cytochrome c oxidase [20]
FoxH	ABG91826	309	EZQ06744	225	42	similar to ATP/AMP sensor proteins, it may regulate expression of fox cluster [20]
FoxI	ABG91830	154	EZQ10619	136	35	Hypothetical protein unknown function
FoxJ	ABG91827	266	EZQ10560	262	42	Cytochrome oxidase subunit III [20]
